# Supplementary material for: The Impact of Insertion Sequences on O-Serotype Phenotype and Its O-Locus-Based Prediction in Klebsiella pneumoniae O2 and O1
Source: Int J Mol Sci. 2020 Sep 8;21(18):6572. doi: 10.3390/ijms21186572 (PMC7556023; doi:10.3390/ijms21186572)
Supplement: Supplementary file 1 [file ijms-21-06572-s001.zip]

Archive with 3 entries (3 files):
- Table S2. O2v2_isolates_Kaptive_selected.xlsx
- Table S3. O1v2_isolates_Kaptive-selected.xlsx
- Table S1. Kaptive_results_all_isolates.xlsx
