# Supplementary material for: The Impact of Insertion Sequences on O-Serotype Phenotype and Its O-Locus-Based Prediction in Klebsiella pneumoniae O2 and O1
Source: Int J Mol Sci. 2020 Sep 8;21(18):6572. doi: 10.3390/ijms21186572 (PMC7556023; doi:10.3390/ijms21186572)
Supplement: Supplementary file 1 [file ijms-21-06572-s001.zip › Table S2. O2v2_isolates_Kaptive_selected.xlsx]

## Sheet: Arkusz1
Table S2. Kaptive analysis results extracted for the 55 K. pneumoniae O2 variant 2 genomes characterised by IS occurrence. Each colour indicates closely related strains characterised by genetic similarity. Separately analysed isolates were not coloured.
Isolate	Assembly accession number	Sequence type	Insertion sequence	Gene	Position of the IS element (from the first nucleotide of CDS)
BIDMC 7A	GCF_000567825.1_Kleb_pneu_BIDMC_7A_V2_genomic	ST258	IS1R	gmlB	818 bp
BIDMC 7B	GCF_000567425.1_Kleb_pneu_BIDMC_7B_V2_genomic	ST258	IS1R	gmlB	818 bp
BIDMC 42a	GCF_000567205.1_Kleb_pneu_BIDMC_42a_V1_genomic	ST258	IS1R	gmlB	818 bp
BIDMC 42b	GCF_000567185.1_Kleb_pneu_BIDMC_42b_V1_genomic	ST258	IS1R	gmlB	818 bp
BWH 36	GCF_000567565.1_Kleb_pneu_BWH_36_V1_genomic	ST258	IS1R	gmlB	818 bp
UCI75	GCF_001034165.1_Kleb_pneu_UCI75_V1_genomic	ST258	IS1R	kfoC	656 bp
UCI81	GCF_001034215.1_Kleb_pneu_UCI81_V1_genomic	ST258	IS1R	kfoC	656 bp
UCI91	GCF_001034245.1_Kleb_pneu_UCI91_V1_genomic	ST258	IS1R	kfoC	656 bp
UCI93	GCF_001034295.1_Kleb_pneu_UCI93_V1_genomic	ST258	IS1R	kfoC	656 bp
UCI33	GCF_000566865.1_Kleb_pneu_UCI_33_V1_genomic	ST258	IS1R	kfoC	656 bp
CHS163	GCF_001032195.1_Kleb_pneu_CHS163_V1_genomic	ST258	IS1R	wbbM	1881 bp
CHS139	GCF_001031785.1_Kleb_pneu_CHS139_V1_genomic	ST258	IS1R	wbbM	1881 bp
CHS91	GCF_001030945.1_Kleb_pneu_CHS91_V1_genomic	ST258	IS1R	wbbO	165 bp
CHS134	GCF_001031705.1_Kleb_pneu_CHS134_V1_genomic	ST258	ISKpn26	gmlB	4 bp
CHS57	GCF_000694075.1_Kleb_pneu_CHS_57_V1_genomic	ST258	ISKpn26	gmlB	4 bp
UCI38	GCF_000566805.1_Kleb_pneu_UCI_38_V1_genomic	ST258	ISKpn26	gmlB	453 bp
			IS1294	wbbO	900 bp
BIDMC 16	GCF_000474905.1_Kleb_pneu_BIDMC_16_V1_PacBio_genomic	ST258	ISKpn26	gmlB	453 bp
			ISKpn26	wbbO	490 bp
BIDMC 13	GCF_000567345.1_Kleb_pneu_BIDMC_13_V1_genomic	ST258	ISKpn26	gmlB	453 bp
			ISKpn26	wbbO	490 bp
BIDMC 32	GCF_000567265.1_Kleb_pneu_BIDMC_32_V1_genomic	ST258	ISKpn26	gmlB	453 bp
			ISKpn26	wbbO	490 bp
CHS 71	GCF_000694295.1_Kleb_pneu_CHS_71_V1_genomic	ST258	ISKpn26	wbbO	1080 bp
CHS235	GCF_001033335.1_Kleb_pneu_CHS235_V1_genomic	ST258	ISKpn26	wbbO	641 bp
ASM147162	GCF_001471625.1_ASM147162v2_genomic	ST258	ISKpn26	wbbO	1014bp
			ISKpn26	wbbM	96 bp
CHS105	GCF_001031225.1_Kleb_pneu_CHS105_V1_genomic	ST258	ISKpn26	wbbM	1548 bp
ASM386117	GCF_003861175.1_ASM386117v1_genomic	ST258	ISKpn26	wbbM	45 bp
			ISKpn26		2156 bp
CHS165	GCF_001032265.1_Kleb_pneu_CHS165_V1_genomic	ST258	ISKpn26	kfoC	158 bp
MGH51	GCF_000694435.1_Kleb_pneu_MGH_51_V1_genomic	ST258	ISKpn26	wzm	315 bp
CHS99	GCF_001031105.1_Kleb_pneu_CHS99_V1_genomic	ST258	ISKpn26	wzt	470 bp
ASM205647	GCF_002056475.1_ASM205647v1_genomic	ST258	ISKpn14	kfoC	782 bp
ASM80749	GCF_000807495.1_ASM80749v2_genomic	ST258	ISKpn14	kfoC	440 bp
18174_7_5	GCF_900515885.1_18174_7_5_genomic	ST258	ISKpn14	wbbO	377 bp
BIDMC 54	GCF_000692935.1_Kleb_pneu_BIDMC_54_V1_genomic	ST258	IS1294	kfoC	1186 bp
CHS46	GCF_000693875.1_Kleb_pneu_CHS_46_V1_genomic	ST258	IS1F	wbbM	1138 bp
ASM195291	GCF_001952915.1_ASM195291v1_genomic	ST258	ISVsa5	wbbN	133 bp
27097_7_178-2	GCF_900776535.1_27097_7_178-2_genomic	ST11	IS903	wbbO	228 bp
kpneu028	GCF_900607955.1_kpneu028_genomic	ST11	IS1R	wbbM	47 bp
ASM893134	GCF_008931345.1_ASM893134v1_genomic	ST12	IS903B	kfoC	267 bp
UCI75	GCF_000492535.1_Kleb_pneu_UCI_7_V1_genomic	ST17	ISKpn26	wbbO	1014 bp
ASM303004	GCF_003030045.1_ASM303004v1_genomic	ST512	ISKpn26	wbbO	1014 bp
ASM966157	GCF_009661575.1_ASM966157v1_genomic	ST23	IS1R	wbbM	1420 bp
ASM170423	GCF_001704235.1_ASM170423v1_genomic	ST34	IS903B	gmlC	7956 bp in rfb (CDS gmlC from 7996 bp)
ASM187487	GCF_001874875.1_ASM187487v1_genomic	ST34	IS903B	gmlC	7956 bp in rfb (CDS gmlC from 7996 bp)
ASM320446	GCF_003204465.1_ASM320446v1_genomic	ST34	IS903B	gmlC	7956 bp in rfb (CDS gmlC from 7996 bp)
ASM307130	GCF_003071305.1_ASM307130v1_genomic	ST34	IS903B	wbbO	130 bp
			IS903B	gmlC	7956 bp in rfb (CDS gmlC from 7996 bp)
ASM307331	GCF_003073315.1_ASM307331v1_genomic	ST34	IS903B	wbbO	130 bp
			IS903B	gmlC	7956 bp in rfb (CDS gmlC from 7996 bp)
ASM366018	GCF_003660185.1_ASM366018v1_genomic	ST105	IS903B	wbbO	182 bp
BIDMC 55	GCF_000692955.1_Kleb_pneu_BIDMC_55_V1_genomic	ST105	IS903B	glf	105 bp
ABC152	GCA_014433645.1	ST147	IS1R	gmlB	818 bp
UCI 8	GCF_000492515.1_Kleb_pneu_UCI_8_V1_genomic	ST1198	IS9033	wbbM	1667 bp
IS39	GCF_000529425.1_IS39v1_genomic	unknown	IS102	gmlC	7933 bp in rfb (CDS gmlC from 7996 bp)
