# Supplementary material for: The Impact of Insertion Sequences on O-Serotype Phenotype and Its O-Locus-Based Prediction in Klebsiella pneumoniae O2 and O1
Source: Int J Mol Sci. 2020 Sep 8;21(18):6572. doi: 10.3390/ijms21186572 (PMC7556023; doi:10.3390/ijms21186572)
Supplement: Supplementary file 1 [file ijms-21-06572-s001.zip › Table S3. O1v2_isolates_Kaptive-selected.xlsx]

## Sheet: Arkusz1
Table. S3. Kaptive analysis results extracted for the 5 K. pneumoniae O1 variant 2 genomes characterised by IS occurrence. Isolates belonging to the same strain are marked in blue.
Isolate	Assembly accession number	Sequence type	Insertion sequence	Gene	Position of the IS element (from the first nucleotide of CDS)
ASM492431	GCF_004924315.1_ASM492431v1_genomic	ST23	IS102	gmlC	1217 bp
ASM275277	GCF_002752775.1_ASM275277v1_genomic	ST29	IS102	gmlB	472 bp
			IS903B	gmlC	526 bp
ASM275281	GCF_002752815.1_ASM275281v1_genomic	ST29	IS102	gmlB	472 bp
			IS903B	gmlC	526 bp
ASM296687	GCF_002966875.1_ASM296687v1_genomic	ST34	IS5	wzm	315 bp
			IS903B	wbbM	465 bp
			IS903B	gmlB	926 bp
			IS903B	gmlC	143 bp
ASM290977	GCF_002909775.1_ASM290977v2_genomic	ST231	ISKpn14	gmlA	95 bp
