# Supplementary material for: The Impact of Insertion Sequences on O-Serotype Phenotype and Its O-Locus-Based Prediction in Klebsiella pneumoniae O2 and O1
Source: Int J Mol Sci. 2020 Sep 8;21(18):6572. doi: 10.3390/ijms21186572 (PMC7556023; doi:10.3390/ijms21186572)
Supplement: Supplementary file 1 [file ijms-21-06572-s001.zip › Table S1. Kaptive_results_all_isolates.xlsx]

## Sheet: Arkusz1
Table S1 Kaptive Web analysis results for the 8,130 assemblies of K. pneumoniae isolates. Isolates belonging to the O2v2 serotype are marked in green. Isolates belonging to the O1v2 serotype are marked in blue. Based on the Kaptive results of the O-serotyping (Table S1, column B), 2,281 isolates (~28%) were predicted to be O2v2 and 839 isolates (~10%) to be O1v2. For O2v2, 55 genomes (~2.40%) rev…
Assembly	Best match locus	Match confidence	Problems	Coverage	Identity	Length discrepancy	Expected genes in locus	Expected genes in locus, details	Missing expected genes	Other genes in locus	Other genes in locus, details	Expected genes outside locus	Expected genes outside locus, details	Other genes outside locus	Other genes outside locus, details
GCF_000009885.1_ASM988v1_genomic	O1/O2v1	Very high		100.00%	99.13%	-2 bp	10 / 10 (100%)	O1/O2v2_01_wzm,100.0%;O1/O2v2_02_wzt,99.6%;O1/O2v2_03_wbbM,99.37%;O1/O2v2_04_glf,98.44%;O1/O2v2_05_wbbN,98.66%;O1/O2v2_06_wbbO,100.0%;O1/O2v2_07_kfoC,99.01%;O1/O2v2_08_gmlC,98.56%;O1/O2v2_09_gmlB,99.69%;O1/O2v2_10_gmlA,100.0%		0		0 / 10 (0%)		4	Extra_genes_wbbY/wbbZ_01_wbbY,99.6%;O3b_01_manC,99.58%;O3/O3a_02_manB,99.12%;Extra_genes_wbbY/wbbZ_02_wbbZ,100.0%
GCF_000016305.1_ASM1630v1_genomic	O1/O2v1	High	*	100.00%	94.91%	-15 bp	9 / 9 (100%)	OL101_01_rfbB,97.18%;OL101_02_rfbA,97.92%;OL101_03_rfbD,98.65%;OL101_04_rfbC,97.3%;OL101_05_wbbL,98.92%;OL101_06_wzm,98.92%;OL101_07_wzt,99.32%;OL101_08_wbbB,95.71%;OL101_09_glycosylhydrolase,92.16%		0		0 / 9 (0%)		4	O12_01_rfbB,93.52%;OL101_03_rfbD,98.65%;OL101_02_rfbA,97.92%;O12_04_rfbC,97.3%
GCF_000163455.1_ASM16345v1_genomic	O1/O2v1	Good	?-	99.86%	98.50%	n/a	8 / 10 (80%)	O1/O2v2_01_wzm,100.0%;O1/O2v2_02_wzt,99.19%;O1/O2v2_03_wbbM,98.58%;O1/O2v2_04_glf,98.96%;O1/O2v2_05_wbbN,98.32%;O1/O2v2_06_wbbO,99.2%;O1/O2v2_07_kfoC,99.01%;O1/O2v2_10_gmlA,99.21%	O1/O2v2_08_gmlC;O1/O2v2_09_gmlB	0		0 / 10 (0%)		2	O3/O3a_01_manC,98.31%;O3/O3a_02_manB,99.12%
GCF_000219945.1_ASM21994v2_genomic	O1/O2v1	High	*	100.00%	94.18%	0 bp	8 / 8 (100%)	O5_01_manC,99.15%;O5_02_manB,99.56%;O5_03_wzm,99.25%;O5_04_wzt,98.77%;O5_05_wbdD,94.37%;O5_06_wbdA,95.39%;O5_07_wbdB,99.48%;O5_08_wbdC,100.0%		0		0 / 8 (0%)		0
GCF_000219965.1_ASM21996v2_genomic	O1/O2v1	Very high		100.00%	98.05%	-2 bp	7 / 7 (100%)	O1/O2v1_01_wzm,100.0%;O1/O2v1_02_wzt,99.6%;O1/O2v1_03_wbbM,99.37%;O1/O2v1_04_glf,97.92%;O1/O2v1_05_wbbN,97.99%;O1/O2v1_06_wbbO,99.21%;O1/O2v1_07_kfoC,96.81%		0		0 / 7 (0%)		4	Extra_genes_wbbY/wbbZ_01_wbbY,99.6%;O3b_01_manC,100.0%;O3/O3a_02_manB,99.12%;Extra_genes_wbbY/wbbZ_02_wbbZ,100.0%
GCF_000220485.1_ASM22048v1_genomic	O1/O2v1	High	-	100.00%	98.96%	-1 bp	9 / 10 (90%)	O1/O2v2_01_wzm,100.0%;O1/O2v2_02_wzt,99.6%;O1/O2v2_03_wbbM,99.84%;O1/O2v2_04_glf,98.96%;O1/O2v2_05_wbbN,97.65%;O1/O2v2_06_wbbO,99.2%;O1/O2v2_07_kfoC,99.26%;O1/O2v2_09_gmlB,98.78%;O1/O2v2_10_gmlA,99.21%	O1/O2v2_08_gmlC	0		0 / 10 (0%)		4	Extra_genes_wbbY/wbbZ_01_wbbY,99.87%;O3/O3a_01_manC,99.58%;O3/O3a_02_manB,99.12%;Extra_genes_wbbY/wbbZ_02_wbbZ,100.0%
GCF_000223435.1_ASM22343v2_genomic	O1/O2v1	High	-	100.00%	98.95%	-3 bp	9 / 10 (90%)	O1/O2v2_01_wzm,100.0%;O1/O2v2_02_wzt,99.6%;O1/O2v2_03_wbbM,100.0%;O1/O2v2_04_glf,98.96%;O1/O2v2_05_wbbN,97.65%;O1/O2v2_06_wbbO,99.73%;O1/O2v2_08_gmlC,98.77%;O1/O2v2_09_gmlB,99.39%;O1/O2v2_10_gmlA,100.0%	O1/O2v2_07_kfoC	0		0 / 10 (0%)		4	Extra_genes_wbbY/wbbZ_01_wbbY,99.6%;O3b_01_manC,99.15%;O3/O3a_02_manB,98.25%;Extra_genes_wbbY/wbbZ_02_wbbZ,100.0%
GCF_000240185.1_ASM24018v2_genomic	O1/O2v1	Very high		100.00%	97.72%	-2 bp	7 / 7 (100%)	O1/O2v1_01_wzm,100.0%;O1/O2v1_02_wzt,99.19%;O1/O2v1_03_wbbM,99.21%;O1/O2v1_04_glf,98.44%;O1/O2v1_05_wbbN,97.65%;O1/O2v1_06_wbbO,98.68%;O1/O2v1_07_kfoC,96.58%		0		0 / 7 (0%)		4	O12_01_rfbB,98.31%;OL101_03_rfbD,98.65%;OL101_02_rfbA,97.92%;O12_04_rfbC,97.84%
GCF_000255975.2_ASM25597v2_genomic	O1/O2v1	Very high		100.00%	98.30%	-2 bp	7 / 7 (100%)	O1/O2v1_01_wzm,99.61%;O1/O2v1_02_wzt,99.6%;O1/O2v1_03_wbbM,99.37%;O1/O2v1_04_glf,98.7%;O1/O2v1_05_wbbN,99.66%;O1/O2v1_06_wbbO,99.21%;O1/O2v1_07_kfoC,98.41%		0		0 / 7 (0%)		6	Extra_genes_wbbY/wbbZ_01_wbbY,99.46%;O12_01_rfbB,97.75%;OL101_03_rfbD,98.65%;OL101_02_rfbA,97.92%;Extra_genes_wbbY/wbbZ_02_wbbZ,100.0%;O12_04_rfbC,97.84%
GCF_000263095.1_Klebphe1.0_genomic	O1/O2v1	Very high		100.00%	98.82%	-2 bp	7 / 7 (100%)	O1/O2v1_01_wzm,100.0%;O1/O2v1_02_wzt,99.6%;O1/O2v1_03_wbbM,99.84%;O1/O2v1_04_glf,99.48%;O1/O2v1_05_wbbN,98.66%;O1/O2v1_06_wbbO,98.94%;O1/O2v1_07_kfoC,98.41%		0		0 / 7 (0%)		4	O12_01_rfbB,92.96%;OL102_02_rfbA,95.17%;OL102_03_rfbD,91.92%;O12_04_rfbC,91.35%
GCF_000281255.1_KPNIH2_1_genomic	O1/O2v1	None	-*	45.58%	88.02%	+11 bp	4 / 8 (50%)	OL102_01_rfbB,94.86%;OL102_02_rfbA,94.83%;OL102_03_rfbD,93.94%;OL102_04_rfbC,88.65%	OL102_05_wbbL;OL102_06_rhamnan;OL102_07_wzm;OL102_08_wzt	0		0 / 8 (0%)		0
GCF_000281275.1_KPNIH5_1_genomic	O1/O2v1	None	-*	45.58%	88.02%	+11 bp	4 / 8 (50%)	OL102_01_rfbB,94.86%;OL102_02_rfbA,94.83%;OL102_03_rfbD,93.94%;OL102_04_rfbC,88.65%	OL102_05_wbbL;OL102_06_rhamnan;OL102_07_wzm;OL102_08_wzt	0		0 / 8 (0%)		0
GCF_000281295.1_KPNIH6_1_genomic	O1/O2v1	None	-*	45.58%	88.02%	+11 bp	4 / 8 (50%)	OL102_01_rfbB,94.86%;OL102_02_rfbA,94.83%;OL102_03_rfbD,93.94%;OL102_04_rfbC,88.65%	OL102_05_wbbL;OL102_06_rhamnan;OL102_07_wzm;OL102_08_wzt	0		0 / 8 (0%)		0
GCF_000281315.1_KPNIH9_1_genomic	O1/O2v1	None	-*	45.58%	88.02%	+11 bp	4 / 8 (50%)	OL102_01_rfbB,94.86%;OL102_02_rfbA,94.83%;OL102_03_rfbD,93.94%;OL102_04_rfbC,88.65%	OL102_05_wbbL;OL102_06_rhamnan;OL102_07_wzm;OL102_08_wzt	0		0 / 8 (0%)		0
GCF_000281335.1_KPNIH12_1_genomic	O1/O2v1	None	-*	45.58%	88.02%	+11 bp	4 / 8 (50%)	OL102_01_rfbB,94.86%;OL102_02_rfbA,94.83%;OL102_03_rfbD,93.94%;OL102_04_rfbC,88.65%	OL102_05_wbbL;OL102_06_rhamnan;OL102_07_wzm;OL102_08_wzt	0		0 / 8 (0%)		0
GCF_000281355.1_KPNIH17_1_genomic	O1/O2v1	None	-*	45.58%	88.02%	+11 bp	4 / 8 (50%)	OL102_01_rfbB,94.86%;OL102_02_rfbA,94.83%;OL102_03_rfbD,93.94%;OL102_04_rfbC,88.65%	OL102_05_wbbL;OL102_06_rhamnan;OL102_07_wzm;OL102_08_wzt	0		0 / 8 (0%)		0
GCF_000281375.1_KPNIH20_1_genomic	O1/O2v1	None	-*	45.58%	88.02%	+11 bp	4 / 8 (50%)	OL102_01_rfbB,94.86%;OL102_02_rfbA,94.83%;OL102_03_rfbD,93.94%;OL102_04_rfbC,88.65%	OL102_05_wbbL;OL102_06_rhamnan;OL102_07_wzm;OL102_08_wzt	0		0 / 8 (0%)		0
GCF_000281395.1_KPNIH4_1_genomic	O1/O2v1	None	-*	45.58%	88.02%	+11 bp	4 / 8 (50%)	OL102_01_rfbB,94.86%;OL102_02_rfbA,94.83%;OL102_03_rfbD,93.94%;OL102_04_rfbC,88.65%	OL102_05_wbbL;OL102_06_rhamnan;OL102_07_wzm;OL102_08_wzt	0		0 / 8 (0%)		0
GCF_000281415.1_KPNIH7_1_genomic	O1/O2v1	None	-*	45.58%	88.02%	+11 bp	4 / 8 (50%)	OL102_01_rfbB,94.86%;OL102_02_rfbA,94.83%;OL102_03_rfbD,93.94%;OL102_04_rfbC,88.65%	OL102_05_wbbL;OL102_06_rhamnan;OL102_07_wzm;OL102_08_wzt	0		0 / 8 (0%)		0
GCF_000281435.2_ASM28143v2_genomic	O1/O2v1	None	-*	45.58%	88.02%	+11 bp	4 / 8 (50%)	OL102_01_rfbB,94.86%;OL102_02_rfbA,94.83%;OL102_03_rfbD,93.94%;OL102_04_rfbC,88.65%	OL102_05_wbbL;OL102_06_rhamnan;OL102_07_wzm;OL102_08_wzt	0		0 / 8 (0%)		0
GCF_000281455.1_KPNIH14_1_genomic	O1/O2v1	None	-*	45.58%	88.02%	+11 bp	4 / 8 (50%)	OL102_01_rfbB,94.86%;OL102_02_rfbA,94.83%;OL102_03_rfbD,93.94%;OL102_04_rfbC,88.65%	OL102_05_wbbL;OL102_06_rhamnan;OL102_07_wzm;OL102_08_wzt	0		0 / 8 (0%)		0
GCF_000281475.1_KPNIH18_1_genomic	O1/O2v1	None	-*	45.58%	88.02%	+11 bp	4 / 8 (50%)	OL102_01_rfbB,94.86%;OL102_02_rfbA,94.83%;OL102_03_rfbD,93.94%;OL102_04_rfbC,88.65%	OL102_05_wbbL;OL102_06_rhamnan;OL102_07_wzm;OL102_08_wzt	0		0 / 8 (0%)		0
GCF_000281495.1_KPNIH21_1_genomic	O1/O2v1	None	-*	45.58%	88.02%	+11 bp	4 / 8 (50%)	OL102_01_rfbB,94.86%;OL102_02_rfbA,94.83%;OL102_03_rfbD,93.94%;OL102_04_rfbC,88.65%	OL102_05_wbbL;OL102_06_rhamnan;OL102_07_wzm;OL102_08_wzt	0		0 / 8 (0%)		0
GCF_000281515.1_KPNIH22_1_genomic	O1/O2v1	None	-*	45.58%	88.02%	+11 bp	4 / 8 (50%)	OL102_01_rfbB,94.86%;OL102_02_rfbA,94.83%;OL102_03_rfbD,93.94%;OL102_04_rfbC,88.65%	OL102_05_wbbL;OL102_06_rhamnan;OL102_07_wzm;OL102_08_wzt	0		0 / 8 (0%)		0
GCF_000281535.2_ASM28153v2_genomic	O1/O2v1	None	-*	45.58%	88.02%	+11 bp	4 / 8 (50%)	OL102_01_rfbB,94.86%;OL102_02_rfbA,94.83%;OL102_03_rfbD,93.94%;OL102_04_rfbC,88.65%	OL102_05_wbbL;OL102_06_rhamnan;OL102_07_wzm;OL102_08_wzt	0		0 / 8 (0%)		0
GCF_000281555.1_KPNIH8_1_genomic	O1/O2v1	None	-*	45.58%	88.02%	+11 bp	4 / 8 (50%)	OL102_01_rfbB,94.86%;OL102_02_rfbA,94.83%;OL102_03_rfbD,93.94%;OL102_04_rfbC,88.65%	OL102_05_wbbL;OL102_06_rhamnan;OL102_07_wzm;OL102_08_wzt	0		0 / 8 (0%)		0
GCF_000281575.1_KPNIH11_1_genomic	O1/O2v1	None	-*	45.58%	88.02%	+11 bp	4 / 8 (50%)	OL102_01_rfbB,94.86%;OL102_02_rfbA,94.83%;OL102_03_rfbD,93.94%;OL102_04_rfbC,88.65%	OL102_05_wbbL;OL102_06_rhamnan;OL102_07_wzm;OL102_08_wzt	0		0 / 8 (0%)		0
GCF_000281595.1_KPNIH16_1_genomic	O1/O2v1	None	-*	45.58%	88.02%	+11 bp	4 / 8 (50%)	OL102_01_rfbB,94.86%;OL102_02_rfbA,94.83%;OL102_03_rfbD,93.94%;OL102_04_rfbC,88.65%	OL102_05_wbbL;OL102_06_rhamnan;OL102_07_wzm;OL102_08_wzt	0		0 / 8 (0%)		0
GCF_000281615.1_KPNIH19_1_genomic	O1/O2v1	None	-*	45.58%	88.02%	+11 bp	4 / 8 (50%)	OL102_01_rfbB,94.86%;OL102_02_rfbA,94.83%;OL102_03_rfbD,93.94%;OL102_04_rfbC,88.65%	OL102_05_wbbL;OL102_06_rhamnan;OL102_07_wzm;OL102_08_wzt	0		0 / 8 (0%)		0
GCF_000281635.1_KPNIH23_1_genomic	O1/O2v1	None	-*	45.58%	88.02%	+11 bp	4 / 8 (50%)	OL102_01_rfbB,94.86%;OL102_02_rfbA,94.83%;OL102_03_rfbD,93.94%;OL102_04_rfbC,88.65%	OL102_05_wbbL;OL102_06_rhamnan;OL102_07_wzm;OL102_08_wzt	0		0 / 8 (0%)		0
GCF_000281755.1_KlePneDSM30104_genomic	O1/O2v1	Very high		100.00%	98.28%	0 bp	7 / 7 (100%)	O1/O2v1_01_wzm,99.61%;O1/O2v1_02_wzt,100.0%;O1/O2v1_03_wbbM,98.58%;O1/O2v1_04_glf,98.18%;O1/O2v1_05_wbbN,98.66%;O1/O2v1_06_wbbO,99.21%;O1/O2v1_07_kfoC,99.32%		0		0 / 7 (0%)		4	Extra_genes_wbbY/wbbZ_01_wbbY,99.6%;O3/O3a_01_manC,98.52%;O3/O3a_02_manB,99.12%;Extra_genes_wbbY/wbbZ_02_wbbZ,100.0%
GCF_000283455.1_KlebKpneumoniae_ST258_1.0_genomic	O1/O2v1	Very high		100.00%	98.38%	0 bp	10 / 10 (100%)	O1/O2v2_01_wzm,100.0%;O1/O2v2_02_wzt,99.19%;O1/O2v2_03_wbbM,98.58%;O1/O2v2_04_glf,98.96%;O1/O2v2_05_wbbN,98.99%;O1/O2v2_06_wbbO,99.47%;O1/O2v2_07_kfoC,99.01%;O1/O2v2_08_gmlC,97.33%;O1/O2v2_09_gmlB,99.39%;O1/O2v2_10_gmlA,100.0%		0		0 / 10 (0%)		4	O12_01_rfbB,98.31%;OL101_03_rfbD,98.99%;OL101_02_rfbA,98.28%;OL101_04_rfbC,97.84%
GCF_000294365.1_ASM29436v1_genomic	O1/O2v1	High	-	100.00%	99.09%	-5 bp	7 / 10 (70%)	O1/O2v2_01_wzm,100.0%;O1/O2v2_03_wbbM,99.37%;O1/O2v2_04_glf,98.18%;O1/O2v2_05_wbbN,98.66%;O1/O2v2_06_wbbO,100.0%;O1/O2v2_07_kfoC,99.01%;O1/O2v2_09_gmlB,99.69%	O1/O2v2_02_wzt;O1/O2v2_08_gmlC;O1/O2v2_10_gmlA	0		0 / 10 (0%)		4	Extra_genes_wbbY/wbbZ_01_wbbY,99.6%;O3b_01_manC,99.58%;O3/O3a_02_manB,99.12%;Extra_genes_wbbY/wbbZ_02_wbbZ,100.0%
GCF_000300655.1_Kleb_pneu_WGLW1_V1_genomic	O1/O2v1	Very high		100.00%	98.28%	-2 bp	7 / 7 (100%)	O1/O2v1_01_wzm,99.61%;O1/O2v1_02_wzt,99.6%;O1/O2v1_03_wbbM,99.21%;O1/O2v1_04_glf,98.7%;O1/O2v1_05_wbbN,99.66%;O1/O2v1_06_wbbO,99.21%;O1/O2v1_07_kfoC,98.41%		0		0 / 7 (0%)		6	Extra_genes_wbbY/wbbZ_01_wbbY,99.46%;O12_01_rfbB,97.75%;OL101_03_rfbD,98.65%;OL101_02_rfbA,97.92%;Extra_genes_wbbY/wbbZ_02_wbbZ,100.0%;O12_04_rfbC,97.84%
GCF_000300675.1_Kleb_pneu_WGLW2_V1_genomic	O1/O2v1	Very high		100.00%	99.98%	0 bp	7 / 7 (100%)	O1/O2v1_01_wzm,100.0%;O1/O2v1_02_wzt,100.0%;O1/O2v1_03_wbbM,99.84%;O1/O2v1_04_glf,100.0%;O1/O2v1_05_wbbN,100.0%;O1/O2v1_06_wbbO,100.0%;O1/O2v1_07_kfoC,100.0%		0		0 / 7 (0%)		4	Extra_genes_wbbY/wbbZ_01_wbbY,99.6%;O3b_01_manC,100.0%;O3/O3a_02_manB,98.9%;Extra_genes_wbbY/wbbZ_02_wbbZ,99.63%
GCF_000300735.3_ASM30073v3_genomic	O1/O2v1	High	-	100.00%	99.67%	+2 bp	5 / 6 (83.3%)	O4_02_hypothetical,99.75%;O4_03_hypothetical,99.58%;O4_04_wzt,100.0%;O4_05_wzm,98.77%;O4_06_glycosyltransferase,99.48%	O4_01_hydrolase	0		0 / 6 (0%)		4	O12_01_rfbB,98.03%;OL101_03_rfbD,98.65%;OL101_02_rfbA,97.92%;O12_04_rfbC,96.76%
GCF_000300835.1_K1_1_genomic	O1/O2v1	Very high		100.00%	99.71%	+1 bp	6 / 6 (100%)	O4_01_hydrolase,99.5%;O4_02_hypothetical,99.75%;O4_03_hypothetical,99.86%;O4_04_wzt,100.0%;O4_05_wzm,98.77%;O4_06_glycosyltransferase,99.74%		0		0 / 6 (0%)		4	O12_01_rfbB,98.31%;O12_03_rfbD,98.99%;OL101_02_rfbA,97.57%;O12_04_rfbC,97.84%
GCF_000300935.1_Kleb_pneu_WGLW3_V1_genomic	O1/O2v1	Very high		100.00%	98.28%	-2 bp	7 / 7 (100%)	O1/O2v1_01_wzm,99.61%;O1/O2v1_02_wzt,99.6%;O1/O2v1_03_wbbM,99.21%;O1/O2v1_04_glf,98.7%;O1/O2v1_05_wbbN,99.66%;O1/O2v1_06_wbbO,99.21%;O1/O2v1_07_kfoC,98.41%		0		0 / 7 (0%)		6	Extra_genes_wbbY/wbbZ_01_wbbY,99.46%;O12_01_rfbB,97.75%;OL101_03_rfbD,98.65%;OL101_02_rfbA,97.92%;Extra_genes_wbbY/wbbZ_02_wbbZ,100.0%;O12_04_rfbC,97.84%
GCF_000300955.1_Kleb_pneu_WGLW5_V1_genomic	O1/O2v1	High	*	100.00%	94.18%	0 bp	8 / 8 (100%)	O5_01_manC,99.15%;O5_02_manB,99.56%;O5_03_wzm,99.25%;O5_04_wzt,98.77%;O5_05_wbdD,94.37%;O5_06_wbdA,95.39%;O5_07_wbdB,99.48%;O5_08_wbdC,100.0%		0		0 / 8 (0%)		0
GCF_000309505.2_ASM30950v2_genomic	O1/O2v1	Very high		100.00%	98.37%	0 bp	10 / 10 (100%)	O1/O2v2_01_wzm,100.0%;O1/O2v2_02_wzt,99.19%;O1/O2v2_03_wbbM,98.58%;O1/O2v2_04_glf,98.96%;O1/O2v2_05_wbbN,98.99%;O1/O2v2_06_wbbO,99.47%;O1/O2v2_07_kfoC,99.01%;O1/O2v2_08_gmlC,97.13%;O1/O2v2_09_gmlB,99.39%;O1/O2v2_10_gmlA,100.0%		0		0 / 10 (0%)		4	O12_01_rfbB,98.31%;OL101_03_rfbD,98.99%;OL101_02_rfbA,98.28%;OL101_04_rfbC,97.84%
GCF_000313365.1_ASM31336v1_genomic	O1/O2v1	Very high		100.00%	98.38%	0 bp	10 / 10 (100%)	O1/O2v2_01_wzm,100.0%;O1/O2v2_02_wzt,99.19%;O1/O2v2_03_wbbM,98.58%;O1/O2v2_04_glf,98.96%;O1/O2v2_05_wbbN,98.99%;O1/O2v2_06_wbbO,99.47%;O1/O2v2_07_kfoC,99.01%;O1/O2v2_08_gmlC,97.33%;O1/O2v2_09_gmlB,99.39%;O1/O2v2_10_gmlA,100.0%		0		0 / 10 (0%)		4	O12_01_rfbB,98.31%;OL101_03_rfbD,98.99%;OL101_02_rfbA,97.93%;OL101_04_rfbC,97.84%
GCF_000313465.1_ASM31346v1_genomic	O1/O2v1	Very high		100.00%	98.38%	0 bp	10 / 10 (100%)	O1/O2v2_01_wzm,100.0%;O1/O2v2_02_wzt,99.19%;O1/O2v2_03_wbbM,98.58%;O1/O2v2_04_glf,98.96%;O1/O2v2_05_wbbN,98.99%;O1/O2v2_06_wbbO,99.47%;O1/O2v2_07_kfoC,99.01%;O1/O2v2_08_gmlC,97.33%;O1/O2v2_09_gmlB,99.39%;O1/O2v2_10_gmlA,100.0%		0		0 / 10 (0%)		4	O12_01_rfbB,98.31%;OL101_03_rfbD,98.99%;OL101_02_rfbA,98.28%;OL101_04_rfbC,97.84%
GCF_000315385.1_ASM31538v1_genomic	O1/O2v1	Very high		100.00%	98.98%	0 bp	10 / 10 (100%)	O1/O2v2_01_wzm,100.0%;O1/O2v2_02_wzt,99.6%;O1/O2v2_03_wbbM,100.0%;O1/O2v2_04_glf,98.96%;O1/O2v2_05_wbbN,97.65%;O1/O2v2_06_wbbO,99.47%;O1/O2v2_07_kfoC,99.26%;O1/O2v2_08_gmlC,98.77%;O1/O2v2_09_gmlB,98.78%;O1/O2v2_10_gmlA,99.21%		0		0 / 10 (0%)		4	Extra_genes_wbbY/wbbZ_01_wbbY,99.87%;O3/O3a_01_manC,99.58%;O3/O3a_02_manB,99.12%;Extra_genes_wbbY/wbbZ_02_wbbZ,100.0%
GCF_000316245.2_MTE2_ImprovedAssembly_genomic	O1/O2v1	Very high		100.00%	98.48%	0 bp	10 / 10 (100%)	O1/O2v2_01_wzm,100.0%;O1/O2v2_02_wzt,99.19%;O1/O2v2_03_wbbM,98.73%;O1/O2v2_04_glf,99.74%;O1/O2v2_05_wbbN,98.32%;O1/O2v2_06_wbbO,99.2%;O1/O2v2_07_kfoC,99.01%;O1/O2v2_08_gmlC,97.33%;O1/O2v2_09_gmlB,99.39%;O1/O2v2_10_gmlA,100.0%		0		0 / 10 (0%)		0
GCF_000316265.2_MTE1_ImprovedAssembly_genomic	O1/O2v1	Very high		100.00%	99.99%	0 bp	7 / 7 (100%)	O1/O2v1_01_wzm,100.0%;O1/O2v1_02_wzt,100.0%;O1/O2v1_03_wbbM,100.0%;O1/O2v1_04_glf,100.0%;O1/O2v1_05_wbbN,100.0%;O1/O2v1_06_wbbO,100.0%;O1/O2v1_07_kfoC,100.0%		0		0 / 7 (0%)		4	Extra_genes_wbbY/wbbZ_01_wbbY,99.6%;O3b_01_manC,100.0%;O3/O3a_02_manB,98.9%;Extra_genes_wbbY/wbbZ_02_wbbZ,99.63%
GCF_000338255.1_KP1_contigs_1-272_genomic	O1/O2v1	Very high		100.00%	98.45%	-2 bp	7 / 7 (100%)	O1/O2v1_01_wzm,100.0%;O1/O2v1_02_wzt,99.19%;O1/O2v1_03_wbbM,99.53%;O1/O2v1_04_glf,99.48%;O1/O2v1_05_wbbN,98.66%;O1/O2v1_06_wbbO,99.21%;O1/O2v1_07_kfoC,98.63%		0		0 / 7 (0%)		4	Extra_genes_wbbY/wbbZ_01_wbbY,99.6%;O3b_01_manC,100.0%;O3/O3a_02_manB,98.9%;Extra_genes_wbbY/wbbZ_02_wbbZ,100.0%
GCF_000346145.1_KPRYC492V1.1_genomic	O1/O2v1	Very high		100.00%	98.12%	-2 bp	7 / 7 (100%)	O1/O2v1_01_wzm,100.0%;O1/O2v1_02_wzt,99.6%;O1/O2v1_03_wbbM,99.37%;O1/O2v1_04_glf,98.18%;O1/O2v1_05_wbbN,98.32%;O1/O2v1_06_wbbO,99.21%;O1/O2v1_07_kfoC,97.27%		0		0 / 7 (0%)		2	Extra_genes_wbbY/wbbZ_01_wbbY,99.6%;Extra_genes_wbbY/wbbZ_02_wbbZ,100.0%
GCF_000349265.2_KPBAA1705_01152013_genomic	O1/O2v1	Very high		100.00%	98.38%	0 bp	10 / 10 (100%)	O1/O2v2_01_wzm,100.0%;O1/O2v2_02_wzt,99.19%;O1/O2v2_03_wbbM,98.58%;O1/O2v2_04_glf,98.96%;O1/O2v2_05_wbbN,98.99%;O1/O2v2_06_wbbO,99.47%;O1/O2v2_07_kfoC,99.01%;O1/O2v2_08_gmlC,97.33%;O1/O2v2_09_gmlB,99.39%;O1/O2v2_10_gmlA,100.0%		0		0 / 10 (0%)		4	O12_01_rfbB,98.31%;OL101_03_rfbD,98.99%;OL101_02_rfbA,98.28%;OL101_04_rfbC,97.84%
GCF_000349285.2_G000_12282012_genomic	O1/O2v1	Good	?*	99.76%	92.53%	n/a	8 / 8 (100%)	OL104_01_manC,99.57%;OL104_02_manB,100.0%;OL104_03_wzm,99.62%;OL104_04_wzt,99.07%;OL104_05_wbdD,96.06%;OL104_06_wbdA,90.61%;OL104_07_wbdB,90.58%;OL104_08_wbdC,87.33%		0		0 / 8 (0%)		0
GCF_000350325.1_Kleb_v1.0_genomic	O1/O2v1	Good	?-	99.96%	98.10%	n/a	6 / 7 (85.7%)	O1/O2v1_01_wzm,100.0%;O1/O2v1_02_wzt,99.6%;O1/O2v1_03_wbbM,99.37%;O1/O2v1_04_glf,98.18%;O1/O2v1_06_wbbO,99.21%;O1/O2v1_07_kfoC,97.27%	O1/O2v1_05_wbbN	0		0 / 7 (0%)		1	Extra_genes_wbbY/wbbZ_02_wbbZ,100.0%
GCF_000364385.3_ASM36438v3_genomic	O1/O2v1	High	*	99.79%	91.71%	-4 bp	8 / 8 (100%)	O3b_01_manC,90.89%;O3b_02_manB,92.41%;O3b_03_wzm,94.27%;O3b_04_wzt,89.35%;O3b_05_wbdD,93.73%;O3b_06_wbdA,99.76%;O3b_07_wbdB,99.21%;O3b_08_wbdC,98.65%		0		0 / 8 (0%)		2	OL104_01_manC,99.58%;OL104_02_manB,98.46%
GCF_000367465.1_KpMDU1.1_genomic	O1/O2v1	None	?-	100.00%	98.38%	n/a	4 / 10 (40%)	O1/O2v2_01_wzm,100.0%;O1/O2v2_02_wzt,99.19%;O1/O2v2_03_wbbM,98.73%;O1/O2v2_04_glf,99.74%	O1/O2v2_05_wbbN;O1/O2v2_06_wbbO;O1/O2v2_07_kfoC;O1/O2v2_08_gmlC;O1/O2v2_09_gmlB;O1/O2v2_10_gmlA	0		0 / 10 (0%)		0
GCF_000372625.3_KP_version_2_genomic	O1/O2v1	Good	?-	100.00%	99.16%	n/a	6 / 8 (75%)	O3b_03_wzm,99.24%;O3b_04_wzt,99.54%;O3b_05_wbdD,99.13%;O3b_06_wbdA,99.76%;O3b_07_wbdB,99.48%;O3b_08_wbdC,100.0%	O3b_01_manC;O3b_02_manB	0		0 / 8 (0%)		0
GCF_000401195.1_gkp2v01_genomic	O1/O2v1	Very high		100.00%	98.48%	0 bp	10 / 10 (100%)	O1/O2v2_01_wzm,100.0%;O1/O2v2_02_wzt,99.19%;O1/O2v2_03_wbbM,98.73%;O1/O2v2_04_glf,99.74%;O1/O2v2_05_wbbN,98.32%;O1/O2v2_06_wbbO,99.2%;O1/O2v2_07_kfoC,99.01%;O1/O2v2_08_gmlC,97.33%;O1/O2v2_09_gmlB,99.39%;O1/O2v2_10_gmlA,100.0%		0		0 / 10 (0%)		0
GCF_000406385.1_gkp47v01_genomic	O1/O2v1	Very high		100.00%	98.45%	0 bp	10 / 10 (100%)	O1/O2v2_01_wzm,100.0%;O1/O2v2_02_wzt,99.19%;O1/O2v2_03_wbbM,98.58%;O1/O2v2_04_glf,99.22%;O1/O2v2_05_wbbN,98.32%;O1/O2v2_06_wbbO,99.73%;O1/O2v2_07_kfoC,98.76%;O1/O2v2_08_gmlC,97.95%;O1/O2v2_09_gmlB,99.08%;O1/O2v2_10_gmlA,100.0%		0		0 / 10 (0%)		1	Extra_genes_wbbY/wbbZ_02_wbbZ,99.63%
GCF_000406405.1_gkp1v01_genomic	O1/O2v1	Very high		100.00%	98.38%	0 bp	10 / 10 (100%)	O1/O2v2_01_wzm,100.0%;O1/O2v2_02_wzt,99.19%;O1/O2v2_03_wbbM,98.58%;O1/O2v2_04_glf,98.96%;O1/O2v2_05_wbbN,98.99%;O1/O2v2_06_wbbO,99.47%;O1/O2v2_07_kfoC,99.01%;O1/O2v2_08_gmlC,97.33%;O1/O2v2_09_gmlB,99.39%;O1/O2v2_10_gmlA,100.0%		0		0 / 10 (0%)		4	O12_01_rfbB,98.31%;OL101_03_rfbD,98.99%;OL101_02_rfbA,98.28%;OL101_04_rfbC,97.84%
GCF_000406425.1_gkp24v01_genomic	O1/O2v1	Very high		100.00%	98.48%	0 bp	10 / 10 (100%)	O1/O2v2_01_wzm,100.0%;O1/O2v2_02_wzt,99.19%;O1/O2v2_03_wbbM,98.73%;O1/O2v2_04_glf,99.74%;O1/O2v2_05_wbbN,98.32%;O1/O2v2_06_wbbO,99.2%;O1/O2v2_07_kfoC,99.01%;O1/O2v2_08_gmlC,97.33%;O1/O2v2_09_gmlB,99.39%;O1/O2v2_10_gmlA,100.0%		0		0 / 10 (0%)		0
GCF_000406445.1_gkp25v01_genomic	O1/O2v1	Very high		100.00%	98.48%	0 bp	10 / 10 (100%)	O1/O2v2_01_wzm,100.0%;O1/O2v2_02_wzt,99.19%;O1/O2v2_03_wbbM,98.73%;O1/O2v2_04_glf,99.74%;O1/O2v2_05_wbbN,98.32%;O1/O2v2_06_wbbO,99.2%;O1/O2v2_07_kfoC,99.01%;O1/O2v2_08_gmlC,97.33%;O1/O2v2_09_gmlB,99.39%;O1/O2v2_10_gmlA,100.0%		0		0 / 10 (0%)		0
GCF_000406465.1_gkp27v01_genomic	O1/O2v1	Very high		100.00%	98.48%	0 bp	10 / 10 (100%)	O1/O2v2_01_wzm,100.0%;O1/O2v2_02_wzt,99.19%;O1/O2v2_03_wbbM,98.73%;O1/O2v2_04_glf,99.74%;O1/O2v2_05_wbbN,98.32%;O1/O2v2_06_wbbO,99.2%;O1/O2v2_07_kfoC,99.01%;O1/O2v2_08_gmlC,97.33%;O1/O2v2_09_gmlB,99.39%;O1/O2v2_10_gmlA,100.0%		0		0 / 10 (0%)		0
GCF_000406485.1_gkp53v01_genomic	O1/O2v1	Very high		100.00%	98.48%	0 bp	10 / 10 (100%)	O1/O2v2_01_wzm,100.0%;O1/O2v2_02_wzt,99.19%;O1/O2v2_03_wbbM,98.73%;O1/O2v2_04_glf,99.74%;O1/O2v2_05_wbbN,98.32%;O1/O2v2_06_wbbO,99.2%;O1/O2v2_07_kfoC,99.01%;O1/O2v2_08_gmlC,97.33%;O1/O2v2_09_gmlB,99.39%;O1/O2v2_10_gmlA,100.0%		0		0 / 10 (0%)		0
GCF_000406505.1_gkp48v01_genomic	O1/O2v1	Very high		100.00%	98.45%	0 bp	10 / 10 (100%)	O1/O2v2_01_wzm,100.0%;O1/O2v2_02_wzt,99.19%;O1/O2v2_03_wbbM,98.58%;O1/O2v2_04_glf,99.22%;O1/O2v2_05_wbbN,98.32%;O1/O2v2_06_wbbO,99.73%;O1/O2v2_07_kfoC,98.76%;O1/O2v2_08_gmlC,97.95%;O1/O2v2_09_gmlB,99.08%;O1/O2v2_10_gmlA,100.0%		0		0 / 10 (0%)		2	Extra_genes_wbbY/wbbZ_01_wbbY,99.33%;Extra_genes_wbbY/wbbZ_02_wbbZ,99.63%
GCF_000406525.1_gkp26v01_genomic	O1/O2v1	Good	?-	99.97%	99.52%	n/a	9 / 10 (90%)	O1/O2v2_01_wzm,100.0%;O1/O2v2_03_wbbM,99.21%;O1/O2v2_04_glf,98.96%;O1/O2v2_05_wbbN,98.99%;O1/O2v2_06_wbbO,99.73%;O1/O2v2_07_kfoC,100.0%;O1/O2v2_08_gmlC,100.0%;O1/O2v2_09_gmlB,100.0%;O1/O2v2_10_gmlA,100.0%	O1/O2v2_02_wzt	0		0 / 10 (0%)		4	Extra_genes_wbbY/wbbZ_01_wbbY,99.56%;O3b_01_manC,99.79%;O3/O3a_02_manB,99.12%;Extra_genes_wbbY/wbbZ_02_wbbZ,100.0%
GCF_000406545.1_gkp45v01_genomic	O1/O2v1	Very high		100.00%	98.38%	0 bp	10 / 10 (100%)	O1/O2v2_01_wzm,100.0%;O1/O2v2_02_wzt,99.19%;O1/O2v2_03_wbbM,98.58%;O1/O2v2_04_glf,98.96%;O1/O2v2_05_wbbN,98.99%;O1/O2v2_06_wbbO,99.47%;O1/O2v2_07_kfoC,99.01%;O1/O2v2_08_gmlC,97.33%;O1/O2v2_09_gmlB,99.39%;O1/O2v2_10_gmlA,100.0%		0		0 / 10 (0%)		4	O12_01_rfbB,98.31%;OL101_03_rfbD,98.99%;OL101_02_rfbA,98.28%;OL101_04_rfbC,97.84%
GCF_000406565.1_gkp42v01_genomic	O1/O2v1	Very high		100.00%	98.48%	0 bp	10 / 10 (100%)	O1/O2v2_01_wzm,100.0%;O1/O2v2_02_wzt,99.19%;O1/O2v2_03_wbbM,98.73%;O1/O2v2_04_glf,99.74%;O1/O2v2_05_wbbN,98.32%;O1/O2v2_06_wbbO,99.2%;O1/O2v2_07_kfoC,99.01%;O1/O2v2_08_gmlC,97.33%;O1/O2v2_09_gmlB,99.39%;O1/O2v2_10_gmlA,100.0%		0		0 / 10 (0%)		0
GCF_000406585.1_gkp43v01_genomic	O1/O2v1	Very high		100.00%	98.48%	0 bp	10 / 10 (100%)	O1/O2v2_01_wzm,100.0%;O1/O2v2_02_wzt,99.19%;O1/O2v2_03_wbbM,98.73%;O1/O2v2_04_glf,99.74%;O1/O2v2_05_wbbN,98.32%;O1/O2v2_06_wbbO,99.2%;O1/O2v2_07_kfoC,99.01%;O1/O2v2_08_gmlC,97.33%;O1/O2v2_09_gmlB,99.39%;O1/O2v2_10_gmlA,100.0%		0		0 / 10 (0%)		0
GCF_000406605.1_gkp29v01_genomic	O1/O2v1	Very high		100.00%	98.48%	0 bp	10 / 10 (100%)	O1/O2v2_01_wzm,100.0%;O1/O2v2_02_wzt,99.19%;O1/O2v2_03_wbbM,98.73%;O1/O2v2_04_glf,99.74%;O1/O2v2_05_wbbN,98.32%;O1/O2v2_06_wbbO,99.2%;O1/O2v2_07_kfoC,99.01%;O1/O2v2_08_gmlC,97.33%;O1/O2v2_09_gmlB,99.39%;O1/O2v2_10_gmlA,100.0%		0		0 / 10 (0%)		0
GCF_000406625.1_gkp44v01_genomic	O1/O2v1	Very high		100.00%	98.48%	0 bp	10 / 10 (100%)	O1/O2v2_01_wzm,100.0%;O1/O2v2_02_wzt,99.19%;O1/O2v2_03_wbbM,98.73%;O1/O2v2_04_glf,99.74%;O1/O2v2_05_wbbN,98.32%;O1/O2v2_06_wbbO,99.2%;O1/O2v2_07_kfoC,99.01%;O1/O2v2_08_gmlC,97.33%;O1/O2v2_09_gmlB,99.39%;O1/O2v2_10_gmlA,100.0%		0		0 / 10 (0%)		0
GCF_000406645.1_gkp46v01_genomic	O1/O2v1	Very high		100.00%	98.48%	0 bp	10 / 10 (100%)	O1/O2v2_01_wzm,100.0%;O1/O2v2_02_wzt,99.19%;O1/O2v2_03_wbbM,98.73%;O1/O2v2_04_glf,99.74%;O1/O2v2_05_wbbN,98.32%;O1/O2v2_06_wbbO,99.2%;O1/O2v2_07_kfoC,99.01%;O1/O2v2_08_gmlC,97.33%;O1/O2v2_09_gmlB,99.39%;O1/O2v2_10_gmlA,100.0%		0		0 / 10 (0%)		0
GCF_000406665.1_gkp30v01_genomic	O1/O2v1	Very high		100.00%	98.48%	0 bp	10 / 10 (100%)	O1/O2v2_01_wzm,100.0%;O1/O2v2_02_wzt,99.19%;O1/O2v2_03_wbbM,98.73%;O1/O2v2_04_glf,99.74%;O1/O2v2_05_wbbN,98.32%;O1/O2v2_06_wbbO,99.2%;O1/O2v2_07_kfoC,99.01%;O1/O2v2_08_gmlC,97.33%;O1/O2v2_09_gmlB,99.39%;O1/O2v2_10_gmlA,100.0%		0		0 / 10 (0%)		0
GCF_000406685.1_gkp34v01_genomic	O1/O2v1	None	-	57.72%	98.61%	0 bp	6 / 10 (60%)	O1/O2v2_05_wbbN,98.52%;O1/O2v2_06_wbbO,99.47%;O1/O2v2_07_kfoC,99.01%;O1/O2v2_08_gmlC,97.33%;O1/O2v2_09_gmlB,99.39%;O1/O2v2_10_gmlA,100.0%	O1/O2v2_01_wzm;O1/O2v2_02_wzt;O1/O2v2_03_wbbM;O1/O2v2_04_glf	0		0 / 10 (0%)		4	O12_01_rfbB,98.31%;OL101_03_rfbD,98.99%;OL101_02_rfbA,98.28%;OL101_04_rfbC,97.84%
GCF_000406705.1_gkp37v01_genomic	O1/O2v1	Very high		100.00%	98.48%	0 bp	10 / 10 (100%)	O1/O2v2_01_wzm,100.0%;O1/O2v2_02_wzt,99.19%;O1/O2v2_03_wbbM,98.73%;O1/O2v2_04_glf,99.74%;O1/O2v2_05_wbbN,98.32%;O1/O2v2_06_wbbO,99.2%;O1/O2v2_07_kfoC,99.01%;O1/O2v2_08_gmlC,97.33%;O1/O2v2_09_gmlB,99.39%;O1/O2v2_10_gmlA,100.0%		0		0 / 10 (0%)		0
GCF_000406725.1_gkp38v01_genomic	O1/O2v1	Good	-	92.31%	94.13%	-30 bp	6 / 7 (85.7%)	O1/O2v1_01_wzm,100.0%;O1/O2v1_02_wzt,100.0%;O1/O2v1_03_wbbM,98.73%;O1/O2v1_04_glf,98.7%;O1/O2v1_05_wbbN,98.66%;O1/O2v1_06_wbbO,97.61%	O1/O2v1_07_kfoC	0		0 / 7 (0%)		4	O12_01_rfbB,98.31%;OL101_03_rfbD,98.99%;OL101_02_rfbA,98.28%;OL101_04_rfbC,97.84%
GCF_000406745.1_gkp54v01_genomic	O1/O2v1	Very high		100.00%	98.48%	0 bp	10 / 10 (100%)	O1/O2v2_01_wzm,100.0%;O1/O2v2_02_wzt,99.19%;O1/O2v2_03_wbbM,98.73%;O1/O2v2_04_glf,99.74%;O1/O2v2_05_wbbN,98.32%;O1/O2v2_06_wbbO,99.2%;O1/O2v2_07_kfoC,99.01%;O1/O2v2_08_gmlC,97.33%;O1/O2v2_09_gmlB,99.39%;O1/O2v2_10_gmlA,100.0%		0		0 / 10 (0%)		0
GCF_000406765.2_ASM40676v2_genomic	O1/O2v1	Very high		100.00%	98.48%	0 bp	10 / 10 (100%)	O1/O2v2_01_wzm,100.0%;O1/O2v2_02_wzt,99.19%;O1/O2v2_03_wbbM,98.73%;O1/O2v2_04_glf,99.74%;O1/O2v2_05_wbbN,98.32%;O1/O2v2_06_wbbO,99.2%;O1/O2v2_07_kfoC,99.01%;O1/O2v2_08_gmlC,97.33%;O1/O2v2_09_gmlB,99.39%;O1/O2v2_10_gmlA,100.0%		0		0 / 10 (0%)		0
GCF_000406825.1_gkp39v01_genomic	O1/O2v1	Good	?-	100.00%	98.38%	n/a	9 / 10 (90%)	O1/O2v2_01_wzm,100.0%;O1/O2v2_02_wzt,99.19%;O1/O2v2_03_wbbM,98.58%;O1/O2v2_04_glf,98.96%;O1/O2v2_05_wbbN,98.99%;O1/O2v2_06_wbbO,99.47%;O1/O2v2_07_kfoC,99.01%;O1/O2v2_08_gmlC,97.33%;O1/O2v2_10_gmlA,100.0%	O1/O2v2_09_gmlB	0		0 / 10 (0%)		4	O12_01_rfbB,98.31%;OL101_03_rfbD,98.99%;OL101_02_rfbA,98.28%;OL101_04_rfbC,97.84%
GCF_000406845.1_gkp40v01_genomic	O1/O2v1	Very high		100.00%	98.48%	0 bp	10 / 10 (100%)	O1/O2v2_01_wzm,100.0%;O1/O2v2_02_wzt,99.19%;O1/O2v2_03_wbbM,98.73%;O1/O2v2_04_glf,99.74%;O1/O2v2_05_wbbN,98.32%;O1/O2v2_06_wbbO,99.2%;O1/O2v2_07_kfoC,99.01%;O1/O2v2_08_gmlC,97.33%;O1/O2v2_09_gmlB,99.39%;O1/O2v2_10_gmlA,100.0%		0		0 / 10 (0%)		0
GCF_000406865.1_gkp56v01_genomic	O1/O2v1	Very high		100.00%	98.38%	0 bp	10 / 10 (100%)	O1/O2v2_01_wzm,100.0%;O1/O2v2_02_wzt,99.19%;O1/O2v2_03_wbbM,98.58%;O1/O2v2_04_glf,98.96%;O1/O2v2_05_wbbN,98.99%;O1/O2v2_06_wbbO,99.47%;O1/O2v2_07_kfoC,99.01%;O1/O2v2_08_gmlC,97.33%;O1/O2v2_09_gmlB,99.39%;O1/O2v2_10_gmlA,100.0%		0		0 / 10 (0%)		4	O12_01_rfbB,98.31%;OL101_03_rfbD,98.99%;OL101_02_rfbA,98.28%;OL101_04_rfbC,97.84%
GCF_000406885.1_gkp57v01_genomic	O1/O2v1	Very high		100.00%	98.48%	0 bp	10 / 10 (100%)	O1/O2v2_01_wzm,100.0%;O1/O2v2_02_wzt,99.19%;O1/O2v2_03_wbbM,98.73%;O1/O2v2_04_glf,99.74%;O1/O2v2_05_wbbN,98.32%;O1/O2v2_06_wbbO,99.2%;O1/O2v2_07_kfoC,99.01%;O1/O2v2_08_gmlC,97.33%;O1/O2v2_09_gmlB,99.39%;O1/O2v2_10_gmlA,100.0%		0		0 / 10 (0%)		0
GCF_000408965.1_gkp4v01_genomic	O1/O2v1	Very high		100.00%	98.48%	0 bp	10 / 10 (100%)	O1/O2v2_01_wzm,100.0%;O1/O2v2_02_wzt,99.19%;O1/O2v2_03_wbbM,98.73%;O1/O2v2_04_glf,99.74%;O1/O2v2_05_wbbN,98.32%;O1/O2v2_06_wbbO,99.2%;O1/O2v2_07_kfoC,99.01%;O1/O2v2_08_gmlC,97.33%;O1/O2v2_09_gmlB,99.39%;O1/O2v2_10_gmlA,100.0%		0		0 / 10 (0%)		0
GCF_000408985.1_gkp28v01_genomic	O1/O2v1	Good	-	61.25%	98.17%	0 bp	4 / 7 (57.1%)	O1/O2v1_01_wzm,100.0%;O1/O2v1_02_wzt,100.0%;O1/O2v1_03_wbbM,98.73%;O1/O2v1_04_glf,98.44%	O1/O2v1_05_wbbN;O1/O2v1_06_wbbO;O1/O2v1_07_kfoC	0		0 / 7 (0%)		0
GCF_000409005.1_gkp33v01_genomic	O1/O2v1	Very high		100.00%	98.38%	0 bp	10 / 10 (100%)	O1/O2v2_01_wzm,100.0%;O1/O2v2_02_wzt,99.19%;O1/O2v2_03_wbbM,98.58%;O1/O2v2_04_glf,98.96%;O1/O2v2_05_wbbN,98.99%;O1/O2v2_06_wbbO,99.47%;O1/O2v2_07_kfoC,99.01%;O1/O2v2_08_gmlC,97.33%;O1/O2v2_09_gmlB,99.39%;O1/O2v2_10_gmlA,100.0%		0		0 / 10 (0%)		4	O12_01_rfbB,98.31%;OL101_03_rfbD,98.99%;OL101_02_rfbA,98.28%;OL101_04_rfbC,97.84%
GCF_000409025.1_gkp41v01_genomic	O1/O2v1	Very high		100.00%	98.48%	0 bp	10 / 10 (100%)	O1/O2v2_01_wzm,100.0%;O1/O2v2_02_wzt,99.19%;O1/O2v2_03_wbbM,98.73%;O1/O2v2_04_glf,99.74%;O1/O2v2_05_wbbN,98.32%;O1/O2v2_06_wbbO,99.2%;O1/O2v2_07_kfoC,99.01%;O1/O2v2_08_gmlC,97.33%;O1/O2v2_09_gmlB,99.39%;O1/O2v2_10_gmlA,100.0%		0		0 / 10 (0%)		0
GCF_000409045.1_gkp35v01_genomic	O1/O2v1	Very high		100.00%	98.48%	0 bp	10 / 10 (100%)	O1/O2v2_01_wzm,100.0%;O1/O2v2_02_wzt,99.19%;O1/O2v2_03_wbbM,98.73%;O1/O2v2_04_glf,99.74%;O1/O2v2_05_wbbN,98.32%;O1/O2v2_06_wbbO,99.2%;O1/O2v2_07_kfoC,99.01%;O1/O2v2_08_gmlC,97.33%;O1/O2v2_09_gmlB,99.39%;O1/O2v2_10_gmlA,100.0%		0		0 / 10 (0%)		0
GCF_000409065.1_gkp10v01_genomic	O1/O2v1	Very high		100.00%	98.38%	0 bp	10 / 10 (100%)	O1/O2v2_01_wzm,100.0%;O1/O2v2_02_wzt,99.19%;O1/O2v2_03_wbbM,98.58%;O1/O2v2_04_glf,98.96%;O1/O2v2_05_wbbN,98.99%;O1/O2v2_06_wbbO,99.47%;O1/O2v2_07_kfoC,99.01%;O1/O2v2_08_gmlC,97.33%;O1/O2v2_09_gmlB,99.39%;O1/O2v2_10_gmlA,100.0%		0		0 / 10 (0%)		4	O12_01_rfbB,98.31%;OL101_03_rfbD,98.99%;OL101_02_rfbA,98.28%;OL101_04_rfbC,97.84%
GCF_000409085.1_gkp15v01_genomic	O1/O2v1	Good	?-	100.00%	98.38%	n/a	9 / 10 (90%)	O1/O2v2_01_wzm,100.0%;O1/O2v2_02_wzt,99.19%;O1/O2v2_04_glf,98.96%;O1/O2v2_05_wbbN,98.99%;O1/O2v2_06_wbbO,99.47%;O1/O2v2_07_kfoC,99.01%;O1/O2v2_08_gmlC,97.33%;O1/O2v2_09_gmlB,99.39%;O1/O2v2_10_gmlA,100.0%	O1/O2v2_03_wbbM	0		0 / 10 (0%)		4	O12_01_rfbB,98.31%;OL101_03_rfbD,98.99%;OL101_02_rfbA,98.28%;OL101_04_rfbC,97.84%
GCF_000409105.1_gkp36v01_genomic	O1/O2v1	Very high		100.00%	98.38%	0 bp	10 / 10 (100%)	O1/O2v2_01_wzm,100.0%;O1/O2v2_02_wzt,99.19%;O1/O2v2_03_wbbM,98.58%;O1/O2v2_04_glf,98.96%;O1/O2v2_05_wbbN,98.99%;O1/O2v2_06_wbbO,99.47%;O1/O2v2_07_kfoC,99.01%;O1/O2v2_08_gmlC,97.33%;O1/O2v2_09_gmlB,99.39%;O1/O2v2_10_gmlA,100.0%		0		0 / 10 (0%)		4	O12_01_rfbB,98.31%;OL101_03_rfbD,98.99%;OL101_02_rfbA,98.28%;OL101_04_rfbC,97.84%
GCF_000409125.1_gkp31v01_genomic	O1/O2v1	Very high		100.00%	98.52%	0 bp	7 / 7 (100%)	O1/O2v1_01_wzm,100.0%;O1/O2v1_02_wzt,99.6%;O1/O2v1_03_wbbM,99.37%;O1/O2v1_04_glf,99.22%;O1/O2v1_05_wbbN,98.32%;O1/O2v1_06_wbbO,99.21%;O1/O2v1_07_kfoC,98.63%		0		0 / 7 (0%)		4	Extra_genes_wbbY/wbbZ_01_wbbY,99.6%;O3b_01_manC,99.58%;O3/O3a_02_manB,98.9%;Extra_genes_wbbY/wbbZ_02_wbbZ,99.63%
GCF_000409715.1_Klebsiella_pneumoniae_ATCC_25955_Genome_sequencing_genomic	O1/O2v1	Very high		100.00%	99.39%	0 bp	10 / 10 (100%)	O1/O2v2_01_wzm,100.0%;O1/O2v2_02_wzt,99.6%;O1/O2v2_03_wbbM,99.53%;O1/O2v2_04_glf,98.96%;O1/O2v2_05_wbbN,98.99%;O1/O2v2_06_wbbO,99.73%;O1/O2v2_07_kfoC,99.5%;O1/O2v2_08_gmlC,99.79%;O1/O2v2_09_gmlB,100.0%;O1/O2v2_10_gmlA,100.0%		0		0 / 10 (0%)		4	Extra_genes_wbbY/wbbZ_01_wbbY,99.33%;O3b_01_manC,100.0%;O3/O3a_02_manB,98.9%;Extra_genes_wbbY/wbbZ_02_wbbZ,99.63%
GCF_000409735.1_Klebsiella_pneumonia_G5-2_Genome_sequencing_genomic	O1/O2v1	Very high		100.00%	99.39%	0 bp	10 / 10 (100%)	O1/O2v2_01_wzm,100.0%;O1/O2v2_02_wzt,99.6%;O1/O2v2_03_wbbM,99.53%;O1/O2v2_04_glf,98.96%;O1/O2v2_05_wbbN,98.99%;O1/O2v2_06_wbbO,99.73%;O1/O2v2_07_kfoC,99.5%;O1/O2v2_08_gmlC,99.79%;O1/O2v2_09_gmlB,100.0%;O1/O2v2_10_gmlA,100.0%		0		0 / 10 (0%)		4	Extra_genes_wbbY/wbbZ_01_wbbY,99.33%;O3b_01_manC,100.0%;O3/O3a_02_manB,98.9%;Extra_genes_wbbY/wbbZ_02_wbbZ,99.63%
GCF_000412575.2_B5055.1_genomic	O1/O2v1	Good	?-	96.64%	99.01%	n/a	7 / 10 (70%)	O1/O2v2_02_wzt,99.6%;O1/O2v2_04_glf,98.96%;O1/O2v2_05_wbbN,97.65%;O1/O2v2_06_wbbO,99.47%;O1/O2v2_08_gmlC,98.77%;O1/O2v2_09_gmlB,98.47%;O1/O2v2_10_gmlA,99.21%	O1/O2v2_01_wzm;O1/O2v2_03_wbbM;O1/O2v2_07_kfoC	0		0 / 10 (0%)		2	Extra_genes_wbbY/wbbZ_01_wbbY,99.87%;O3/O3a_01_manC,99.36%
GCF_000417045.1_gkp17v01_genomic	O1/O2v1	Very high		100.00%	98.33%	+6 bp	10 / 10 (100%)	O1/O2v2_01_wzm,100.0%;O1/O2v2_02_wzt,99.19%;O1/O2v2_03_wbbM,98.58%;O1/O2v2_04_glf,98.96%;O1/O2v2_05_wbbN,98.99%;O1/O2v2_06_wbbO,99.47%;O1/O2v2_07_kfoC,98.52%;O1/O2v2_08_gmlC,97.33%;O1/O2v2_09_gmlB,99.39%;O1/O2v2_10_gmlA,100.0%		0		0 / 10 (0%)		4	O12_01_rfbB,98.31%;OL101_03_rfbD,98.99%;OL101_02_rfbA,98.28%;OL101_04_rfbC,97.84%
GCF_000417065.1_gkp14v01_genomic	O1/O2v1	Very high		100.00%	98.48%	0 bp	10 / 10 (100%)	O1/O2v2_01_wzm,100.0%;O1/O2v2_02_wzt,99.19%;O1/O2v2_03_wbbM,98.73%;O1/O2v2_04_glf,99.74%;O1/O2v2_05_wbbN,98.32%;O1/O2v2_06_wbbO,99.2%;O1/O2v2_07_kfoC,99.01%;O1/O2v2_08_gmlC,97.33%;O1/O2v2_09_gmlB,99.39%;O1/O2v2_10_gmlA,100.0%		0		0 / 10 (0%)		0
GCF_000417085.2_ASM41708v2_genomic	O1/O2v1	Very high		100.00%	98.48%	0 bp	10 / 10 (100%)	O1/O2v2_01_wzm,100.0%;O1/O2v2_02_wzt,99.19%;O1/O2v2_03_wbbM,98.73%;O1/O2v2_04_glf,99.74%;O1/O2v2_05_wbbN,98.32%;O1/O2v2_06_wbbO,99.2%;O1/O2v2_07_kfoC,99.01%;O1/O2v2_08_gmlC,97.33%;O1/O2v2_09_gmlB,99.39%;O1/O2v2_10_gmlA,100.0%		0		0 / 10 (0%)		0
GCF_000417105.1_gkp3v01_genomic	O1/O2v1	Very high		100.00%	98.48%	0 bp	10 / 10 (100%)	O1/O2v2_01_wzm,100.0%;O1/O2v2_02_wzt,99.19%;O1/O2v2_03_wbbM,98.73%;O1/O2v2_04_glf,99.74%;O1/O2v2_05_wbbN,98.32%;O1/O2v2_06_wbbO,99.2%;O1/O2v2_07_kfoC,99.01%;O1/O2v2_08_gmlC,97.33%;O1/O2v2_09_gmlB,99.39%;O1/O2v2_10_gmlA,100.0%		0		0 / 10 (0%)		0
GCF_000417125.1_gkp5v01_genomic	O1/O2v1	Very high		100.00%	98.48%	0 bp	10 / 10 (100%)	O1/O2v2_01_wzm,100.0%;O1/O2v2_02_wzt,99.19%;O1/O2v2_03_wbbM,98.73%;O1/O2v2_04_glf,99.74%;O1/O2v2_05_wbbN,98.32%;O1/O2v2_06_wbbO,99.2%;O1/O2v2_07_kfoC,99.01%;O1/O2v2_08_gmlC,97.33%;O1/O2v2_09_gmlB,99.39%;O1/O2v2_10_gmlA,100.0%		0		0 / 10 (0%)		0
GCF_000417145.1_gkp23v01_genomic	O1/O2v1	Very high		100.00%	98.38%	0 bp	10 / 10 (100%)	O1/O2v2_01_wzm,100.0%;O1/O2v2_02_wzt,99.19%;O1/O2v2_03_wbbM,98.58%;O1/O2v2_04_glf,98.96%;O1/O2v2_05_wbbN,98.99%;O1/O2v2_06_wbbO,99.47%;O1/O2v2_07_kfoC,99.01%;O1/O2v2_08_gmlC,97.33%;O1/O2v2_09_gmlB,99.39%;O1/O2v2_10_gmlA,100.0%		0		0 / 10 (0%)		4	O12_01_rfbB,98.31%;OL101_03_rfbD,98.99%;OL101_02_rfbA,98.28%;OL101_04_rfbC,97.84%
GCF_000417165.1_gkp21v01_genomic	O1/O2v1	Good	-	71.97%	98.62%	0 bp	7 / 10 (70%)	O1/O2v2_04_glf,99.74%;O1/O2v2_05_wbbN,98.32%;O1/O2v2_06_wbbO,99.2%;O1/O2v2_07_kfoC,99.01%;O1/O2v2_08_gmlC,97.33%;O1/O2v2_09_gmlB,99.39%;O1/O2v2_10_gmlA,100.0%	O1/O2v2_01_wzm;O1/O2v2_02_wzt;O1/O2v2_03_wbbM	0		0 / 10 (0%)		0
GCF_000417185.1_gkp22v01_genomic	O1/O2v1	Very high		100.00%	98.48%	0 bp	10 / 10 (100%)	O1/O2v2_01_wzm,100.0%;O1/O2v2_02_wzt,99.19%;O1/O2v2_03_wbbM,98.73%;O1/O2v2_04_glf,99.74%;O1/O2v2_05_wbbN,98.32%;O1/O2v2_06_wbbO,99.2%;O1/O2v2_07_kfoC,99.01%;O1/O2v2_08_gmlC,97.33%;O1/O2v2_09_gmlB,99.39%;O1/O2v2_10_gmlA,100.0%		0		0 / 10 (0%)		0
GCF_000417205.1_gkp13v01_genomic	O1/O2v1	Very high		100.00%	98.38%	0 bp	10 / 10 (100%)	O1/O2v2_01_wzm,100.0%;O1/O2v2_02_wzt,99.19%;O1/O2v2_03_wbbM,98.58%;O1/O2v2_04_glf,98.96%;O1/O2v2_05_wbbN,98.99%;O1/O2v2_06_wbbO,99.47%;O1/O2v2_07_kfoC,99.01%;O1/O2v2_08_gmlC,97.33%;O1/O2v2_09_gmlB,99.39%;O1/O2v2_10_gmlA,100.0%		0		0 / 10 (0%)		4	O12_01_rfbB,98.31%;OL101_03_rfbD,98.99%;OL101_02_rfbA,98.28%;OL101_04_rfbC,97.84%
GCF_000417225.2_ASM41722v2_genomic	O1/O2v1	Very high		100.00%	98.38%	0 bp	10 / 10 (100%)	O1/O2v2_01_wzm,100.0%;O1/O2v2_02_wzt,99.19%;O1/O2v2_03_wbbM,98.58%;O1/O2v2_04_glf,98.96%;O1/O2v2_05_wbbN,98.99%;O1/O2v2_06_wbbO,99.47%;O1/O2v2_07_kfoC,99.01%;O1/O2v2_08_gmlC,97.33%;O1/O2v2_09_gmlB,99.39%;O1/O2v2_10_gmlA,100.0%		0		0 / 10 (0%)		4	O12_01_rfbB,98.31%;OL101_03_rfbD,98.99%;OL101_02_rfbA,98.28%;OL101_04_rfbC,97.84%
GCF_000417245.1_gkp20v01_genomic	O1/O2v1	Very high		100.00%	98.38%	0 bp	10 / 10 (100%)	O1/O2v2_01_wzm,100.0%;O1/O2v2_02_wzt,99.19%;O1/O2v2_03_wbbM,98.58%;O1/O2v2_04_glf,98.96%;O1/O2v2_05_wbbN,98.99%;O1/O2v2_06_wbbO,99.47%;O1/O2v2_07_kfoC,99.01%;O1/O2v2_08_gmlC,97.33%;O1/O2v2_09_gmlB,99.39%;O1/O2v2_10_gmlA,100.0%		0		0 / 10 (0%)		4	O12_01_rfbB,98.31%;OL101_03_rfbD,98.99%;OL101_02_rfbA,98.28%;OL101_04_rfbC,97.84%
GCF_000417265.2_ASM41726v2_genomic	O1/O2v1	Very high		100.00%	98.48%	0 bp	10 / 10 (100%)	O1/O2v2_01_wzm,100.0%;O1/O2v2_02_wzt,99.19%;O1/O2v2_03_wbbM,98.73%;O1/O2v2_04_glf,99.74%;O1/O2v2_05_wbbN,98.32%;O1/O2v2_06_wbbO,99.2%;O1/O2v2_07_kfoC,99.01%;O1/O2v2_08_gmlC,97.33%;O1/O2v2_09_gmlB,99.39%;O1/O2v2_10_gmlA,100.0%		0		0 / 10 (0%)		0
GCF_000417305.1_gkp7v01_genomic	O1/O2v1	Very high		100.00%	98.37%	0 bp	10 / 10 (100%)	O1/O2v2_01_wzm,100.0%;O1/O2v2_02_wzt,99.19%;O1/O2v2_03_wbbM,98.58%;O1/O2v2_04_glf,98.96%;O1/O2v2_05_wbbN,98.66%;O1/O2v2_06_wbbO,99.47%;O1/O2v2_07_kfoC,99.01%;O1/O2v2_08_gmlC,97.33%;O1/O2v2_09_gmlB,99.39%;O1/O2v2_10_gmlA,100.0%		0		0 / 10 (0%)		4	O12_01_rfbB,98.31%;OL101_03_rfbD,98.99%;OL101_02_rfbA,98.28%;OL101_04_rfbC,97.84%
GCF_000417325.1_gkp8v01_genomic	O1/O2v1	Very high		100.00%	98.37%	0 bp	10 / 10 (100%)	O1/O2v2_01_wzm,100.0%;O1/O2v2_02_wzt,99.19%;O1/O2v2_03_wbbM,98.58%;O1/O2v2_04_glf,98.96%;O1/O2v2_05_wbbN,98.99%;O1/O2v2_06_wbbO,99.2%;O1/O2v2_07_kfoC,99.01%;O1/O2v2_08_gmlC,97.33%;O1/O2v2_09_gmlB,99.39%;O1/O2v2_10_gmlA,100.0%		0		0 / 10 (0%)		4	O12_01_rfbB,98.31%;OL101_03_rfbD,98.99%;OL101_02_rfbA,98.28%;OL101_04_rfbC,97.84%
GCF_000417345.1_gkp9v01_genomic	O1/O2v1	Very high		100.00%	98.38%	0 bp	10 / 10 (100%)	O1/O2v2_01_wzm,100.0%;O1/O2v2_02_wzt,99.19%;O1/O2v2_03_wbbM,98.58%;O1/O2v2_04_glf,98.96%;O1/O2v2_05_wbbN,98.99%;O1/O2v2_06_wbbO,99.47%;O1/O2v2_07_kfoC,99.01%;O1/O2v2_08_gmlC,97.33%;O1/O2v2_09_gmlB,99.39%;O1/O2v2_10_gmlA,100.0%		0		0 / 10 (0%)		4	O12_01_rfbB,98.31%;OL101_03_rfbD,98.99%;OL101_02_rfbA,98.28%;OL101_04_rfbC,97.84%
GCF_000417365.1_gkp50v01_genomic	O1/O2v1	Very high		100.00%	98.48%	0 bp	10 / 10 (100%)	O1/O2v2_01_wzm,100.0%;O1/O2v2_02_wzt,99.19%;O1/O2v2_03_wbbM,98.73%;O1/O2v2_04_glf,99.74%;O1/O2v2_05_wbbN,98.32%;O1/O2v2_06_wbbO,99.2%;O1/O2v2_07_kfoC,99.01%;O1/O2v2_08_gmlC,97.33%;O1/O2v2_09_gmlB,99.39%;O1/O2v2_10_gmlA,100.0%		0		0 / 10 (0%)		0
GCF_000417385.1_gkp51v01_genomic	O1/O2v2	Very high		100.00%	98.48%	0 bp	10 / 10 (100%)	O1/O2v2_01_wzm,100.0%;O1/O2v2_02_wzt,99.19%;O1/O2v2_03_wbbM,98.73%;O1/O2v2_04_glf,99.74%;O1/O2v2_05_wbbN,98.32%;O1/O2v2_06_wbbO,99.2%;O1/O2v2_07_kfoC,99.01%;O1/O2v2_08_gmlC,97.33%;O1/O2v2_09_gmlB,99.39%;O1/O2v2_10_gmlA,100.0%		0		0 / 10 (0%)		0
GCF_000417405.1_gkp49v01_genomic	O1/O2v2	Very high		100.00%	98.48%	0 bp	10 / 10 (100%)	O1/O2v2_01_wzm,100.0%;O1/O2v2_02_wzt,99.19%;O1/O2v2_03_wbbM,98.73%;O1/O2v2_04_glf,99.74%;O1/O2v2_05_wbbN,98.32%;O1/O2v2_06_wbbO,99.2%;O1/O2v2_07_kfoC,99.01%;O1/O2v2_08_gmlC,97.33%;O1/O2v2_09_gmlB,99.39%;O1/O2v2_10_gmlA,100.0%		0		0 / 10 (0%)		0
GCF_000417425.1_gkp52v01_genomic	O1/O2v2	Good	?-	100.00%	98.47%	n/a	9 / 10 (90%)	O1/O2v2_01_wzm,100.0%;O1/O2v2_02_wzt,99.19%;O1/O2v2_03_wbbM,98.73%;O1/O2v2_04_glf,99.48%;O1/O2v2_05_wbbN,98.32%;O1/O2v2_06_wbbO,99.2%;O1/O2v2_07_kfoC,99.01%;O1/O2v2_08_gmlC,97.33%;O1/O2v2_10_gmlA,100.0%	O1/O2v2_09_gmlB	0		0 / 10 (0%)		0
GCF_000417445.1_gkp6v01_genomic	O1/O2v2	Very high		100.00%	98.38%	0 bp	10 / 10 (100%)	O1/O2v2_01_wzm,100.0%;O1/O2v2_02_wzt,99.19%;O1/O2v2_03_wbbM,98.58%;O1/O2v2_04_glf,98.96%;O1/O2v2_05_wbbN,98.99%;O1/O2v2_06_wbbO,99.47%;O1/O2v2_07_kfoC,99.01%;O1/O2v2_08_gmlC,97.33%;O1/O2v2_09_gmlB,99.39%;O1/O2v2_10_gmlA,100.0%		0		0 / 10 (0%)		4	O12_01_rfbB,98.31%;OL101_03_rfbD,98.99%;OL101_02_rfbA,98.28%;OL101_04_rfbC,97.84%
GCF_000417465.1_gkp32v01_genomic	O1/O2v2	Very high		100.00%	98.52%	0 bp	7 / 7 (100%)	O1/O2v1_01_wzm,100.0%;O1/O2v1_02_wzt,99.6%;O1/O2v1_03_wbbM,99.37%;O1/O2v1_04_glf,99.22%;O1/O2v1_05_wbbN,98.32%;O1/O2v1_06_wbbO,99.21%;O1/O2v1_07_kfoC,98.63%		0		0 / 7 (0%)		4	Extra_genes_wbbY/wbbZ_01_wbbY,99.6%;O3b_01_manC,99.58%;O3/O3a_02_manB,98.9%;Extra_genes_wbbY/wbbZ_02_wbbZ,99.63%
GCF_000417485.1_gkp11v01_genomic	O1/O2v2	Very high		100.00%	98.76%	0 bp	7 / 7 (100%)	O1/O2v1_01_wzm,100.0%;O1/O2v1_02_wzt,100.0%;O1/O2v1_03_wbbM,99.37%;O1/O2v1_04_glf,98.18%;O1/O2v1_05_wbbN,100.0%;O1/O2v1_06_wbbO,98.94%;O1/O2v1_07_kfoC,99.09%		0		0 / 7 (0%)		2	O3b_01_manC,100.0%;O3/O3a_02_manB,99.12%
GCF_000417545.1_gkp19v01_genomic	O1/O2v2	Very high		100.00%	98.38%	0 bp	10 / 10 (100%)	O1/O2v2_01_wzm,100.0%;O1/O2v2_02_wzt,99.19%;O1/O2v2_03_wbbM,98.58%;O1/O2v2_04_glf,98.96%;O1/O2v2_05_wbbN,98.99%;O1/O2v2_06_wbbO,99.47%;O1/O2v2_07_kfoC,99.01%;O1/O2v2_08_gmlC,97.33%;O1/O2v2_09_gmlB,99.39%;O1/O2v2_10_gmlA,100.0%		0		0 / 10 (0%)		4	O12_01_rfbB,98.31%;OL101_03_rfbD,98.99%;OL101_02_rfbA,98.28%;OL101_04_rfbC,97.84%
GCF_000439165.1_KKPNMP14_genomic	O1/O2v2	Very high		100.00%	98.38%	0 bp	10 / 10 (100%)	O1/O2v2_01_wzm,100.0%;O1/O2v2_02_wzt,99.19%;O1/O2v2_03_wbbM,98.58%;O1/O2v2_04_glf,98.96%;O1/O2v2_05_wbbN,98.99%;O1/O2v2_06_wbbO,99.47%;O1/O2v2_07_kfoC,99.01%;O1/O2v2_08_gmlC,97.33%;O1/O2v2_09_gmlB,99.39%;O1/O2v2_10_gmlA,100.0%		0		0 / 10 (0%)		4	O12_01_rfbB,98.31%;OL101_03_rfbD,98.99%;OL101_02_rfbA,98.28%;OL101_04_rfbC,97.84%
GCF_000439185.1_UKKV901664_genomic	O1/O2v2	Very high		100.00%	98.48%	0 bp	10 / 10 (100%)	O1/O2v2_01_wzm,100.0%;O1/O2v2_02_wzt,99.19%;O1/O2v2_03_wbbM,98.73%;O1/O2v2_04_glf,99.74%;O1/O2v2_05_wbbN,98.32%;O1/O2v2_06_wbbO,99.2%;O1/O2v2_07_kfoC,99.01%;O1/O2v2_08_gmlC,97.33%;O1/O2v2_09_gmlB,99.39%;O1/O2v2_10_gmlA,100.0%		0		0 / 10 (0%)		0
GCF_000441835.1_LCT-KP182_for_vertion_2.04_of_Klebsiella_pneumoniae_genome_genomic	O1/O2v2	Very high		100.00%	98.30%	-2 bp	7 / 7 (100%)	O1/O2v1_01_wzm,99.61%;O1/O2v1_02_wzt,99.6%;O1/O2v1_03_wbbM,99.37%;O1/O2v1_04_glf,98.7%;O1/O2v1_05_wbbN,99.66%;O1/O2v1_06_wbbO,99.21%;O1/O2v1_07_kfoC,98.41%		0		0 / 7 (0%)		6	Extra_genes_wbbY/wbbZ_01_wbbY,99.46%;O12_01_rfbB,97.75%;OL101_03_rfbD,98.65%;OL101_02_rfbA,97.92%;Extra_genes_wbbY/wbbZ_02_wbbZ,100.0%;O12_04_rfbC,97.84%
GCF_000441855.1_LCT-KP289_for_vertion_2.04_of_Klebsiella_pneumoniae_genome_genomic	O1/O2v2	Very high		100.00%	98.30%	-2 bp	7 / 7 (100%)	O1/O2v1_01_wzm,99.61%;O1/O2v1_02_wzt,99.6%;O1/O2v1_03_wbbM,99.37%;O1/O2v1_04_glf,98.7%;O1/O2v1_05_wbbN,99.66%;O1/O2v1_06_wbbO,99.21%;O1/O2v1_07_kfoC,98.41%		0		0 / 7 (0%)		6	Extra_genes_wbbY/wbbZ_01_wbbY,99.46%;O12_01_rfbB,97.75%;OL101_03_rfbD,98.65%;OL101_02_rfbA,97.92%;Extra_genes_wbbY/wbbZ_02_wbbZ,100.0%;O12_04_rfbC,97.84%
GCF_000444855.2_GS_De_Novo_Assembly_genomic	O1/O2v2	Very high		100.00%	99.27%	0 bp	8 / 8 (100%)	O3b_01_manC,100.0%;O3b_02_manB,99.57%;O3b_03_wzm,99.24%;O3b_04_wzt,99.77%;O3b_05_wbdD,99.56%;O3b_06_wbdA,99.76%;O3b_07_wbdB,98.95%;O3b_08_wbdC,99.73%		0		0 / 8 (0%)		6	OL104_01_manC,90.04%;O3/O3a_02_manB,93.63%;O12_01_rfbB,94.65%;OL101_03_rfbD,98.32%;OL101_02_rfbA,97.92%;O12_04_rfbC,97.3%
GCF_000445405.1_ASM44540v1_genomic	O1/O2v2	Very high		100.00%	99.05%	-1 bp	8 / 8 (100%)	O3b_01_manC,100.0%;O3b_02_manB,99.78%;O3b_03_wzm,99.24%;O3b_04_wzt,99.77%;O3b_05_wbdD,99.71%;O3b_06_wbdA,99.64%;O3b_07_wbdB,99.21%;O3b_08_wbdC,100.0%		0		0 / 8 (0%)		0
GCF_000465975.2_ASM46597v2_genomic	O1/O2v2	Very high		100.00%	99.15%	-2 bp	10 / 10 (100%)	O1/O2v2_01_wzm,100.0%;O1/O2v2_02_wzt,99.6%;O1/O2v2_03_wbbM,99.84%;O1/O2v2_04_glf,99.22%;O1/O2v2_05_wbbN,98.99%;O1/O2v2_06_wbbO,100.0%;O1/O2v2_07_kfoC,98.26%;O1/O2v2_08_gmlC,97.95%;O1/O2v2_09_gmlB,99.69%;O1/O2v2_10_gmlA,100.0%		0		0 / 10 (0%)		4	Extra_genes_wbbY/wbbZ_01_wbbY,99.33%;O3/O3a_01_manC,99.36%;O3/O3a_02_manB,98.68%;Extra_genes_wbbY/wbbZ_02_wbbZ,99.63%
GCF_000474015.1_ASM47401v1_genomic	O1/O2v2	Very high		100.00%	98.46%	-2 bp	7 / 7 (100%)	O1/O2v1_01_wzm,100.0%;O1/O2v1_02_wzt,99.6%;O1/O2v1_03_wbbM,99.53%;O1/O2v1_04_glf,99.48%;O1/O2v1_05_wbbN,98.66%;O1/O2v1_06_wbbO,99.21%;O1/O2v1_07_kfoC,98.63%		0		0 / 7 (0%)		4	Extra_genes_wbbY/wbbZ_01_wbbY,99.6%;O3b_01_manC,100.0%;O3/O3a_02_manB,98.9%;Extra_genes_wbbY/wbbZ_02_wbbZ,100.0%
GCF_000474635.1_Kp303K1.0_genomic	O1/O2v2	Perfect		100.00%	100.00%	0 bp	10 / 10 (100%)	O1/O2v2_01_wzm,100.0%;O1/O2v2_02_wzt,100.0%;O1/O2v2_03_wbbM,100.0%;O1/O2v2_04_glf,100.0%;O1/O2v2_05_wbbN,100.0%;O1/O2v2_06_wbbO,100.0%;O1/O2v2_07_kfoC,100.0%;O1/O2v2_08_gmlC,100.0%;O1/O2v2_09_gmlB,100.0%;O1/O2v2_10_gmlA,100.0%		0		0 / 10 (0%)		6	Extra_genes_wbbY/wbbZ_01_wbbY,99.6%;O12_01_rfbB,98.31%;OL101_03_rfbD,98.32%;OL101_02_rfbA,97.92%;Extra_genes_wbbY/wbbZ_02_wbbZ,99.63%;O12_04_rfbC,97.84%
GCF_000474865.1_Kleb_pneu_BIDMC_18C_V1_PacBio_genomic	O1/O2v2	Very high		100.00%	98.48%	0 bp	10 / 10 (100%)	O1/O2v2_01_wzm,100.0%;O1/O2v2_02_wzt,99.19%;O1/O2v2_03_wbbM,98.73%;O1/O2v2_04_glf,99.74%;O1/O2v2_05_wbbN,98.32%;O1/O2v2_06_wbbO,99.2%;O1/O2v2_07_kfoC,99.01%;O1/O2v2_08_gmlC,97.33%;O1/O2v2_09_gmlB,99.39%;O1/O2v2_10_gmlA,100.0%		0		0 / 10 (0%)		0
GCF_000474885.1_Kleb_pneu_BIDMC_12C_V1_PacBio_genomic	O1/O2v2	Very high		100.00%	98.38%	0 bp	10 / 10 (100%)	O1/O2v2_01_wzm,100.0%;O1/O2v2_02_wzt,99.19%;O1/O2v2_03_wbbM,98.58%;O1/O2v2_04_glf,98.96%;O1/O2v2_05_wbbN,98.99%;O1/O2v2_06_wbbO,99.47%;O1/O2v2_07_kfoC,99.01%;O1/O2v2_08_gmlC,97.33%;O1/O2v2_09_gmlB,99.39%;O1/O2v2_10_gmlA,100.0%		0		0 / 10 (0%)		4	O12_01_rfbB,98.31%;OL101_03_rfbD,98.99%;OL101_02_rfbA,98.28%;OL101_04_rfbC,97.84%
GCF_000474905.1_Kleb_pneu_BIDMC_16_V1_PacBio_genomic	O1/O2v2	High	-	100.00%	98.39%	+2400 bp	8 / 10 (80%)	O1/O2v2_01_wzm,100.0%;O1/O2v2_02_wzt,99.19%;O1/O2v2_03_wbbM,98.58%;O1/O2v2_04_glf,98.96%;O1/O2v2_05_wbbN,98.99%;O1/O2v2_07_kfoC,99.01%;O1/O2v2_08_gmlC,97.33%;O1/O2v2_10_gmlA,100.0%	O1/O2v2_06_wbbO;O1/O2v2_09_gmlB	0		0 / 10 (0%)		4	O12_01_rfbB,98.31%;OL101_03_rfbD,98.99%;OL101_02_rfbA,98.28%;OL101_04_rfbC,97.84%
GCF_000485755.1_ASM48575v1_genomic	O1/O2v2	Very high		100.00%	99.68%	+2 bp	6 / 6 (100%)	O4_01_hydrolase,99.67%;O4_02_hypothetical,99.75%;O4_03_hypothetical,99.58%;O4_04_wzt,100.0%;O4_05_wzm,98.77%;O4_06_glycosyltransferase,99.71%		0		0 / 6 (0%)		4	O12_01_rfbB,98.03%;OL101_03_rfbD,98.65%;OL101_02_rfbA,97.92%;O12_04_rfbC,96.76%
GCF_000492195.1_Kleb_pneu_BIDMC_41_V1_genomic	O1/O2v2	Low	?-*	94.08%	85.34%	n/a	6 / 8 (75%)	OL104_03_wzm,94.66%;OL104_04_wzt,90.51%;OL104_05_wbdD,90.96%;OL104_06_wbdA,90.61%;OL104_07_wbdB,90.58%;OL104_08_wbdC,88.17%	OL104_01_manC;OL104_02_manB	0		0 / 8 (0%)		4	O12_01_rfbB,98.31%;O12_03_rfbD,98.99%;OL101_02_rfbA,97.22%;O12_04_rfbC,97.3%
GCF_000492215.1_Kleb_pneu_BIDMC_40_V1_genomic	O1/O2v2	Very high		100.00%	99.17%	0 bp	8 / 8 (100%)	O3b_01_manC,100.0%;O3b_02_manB,99.35%;O3b_03_wzm,99.24%;O3b_04_wzt,99.77%;O3b_05_wbdD,99.56%;O3b_06_wbdA,99.76%;O3b_07_wbdB,99.21%;O3b_08_wbdC,100.0%		0		0 / 8 (0%)		0
GCF_000492295.1_Kleb_pneu_BIDMC_36_V1_genomic	O1/O2v2	Very high		100.00%	98.44%	0 bp	10 / 10 (100%)	O1/O2v2_01_wzm,100.0%;O1/O2v2_02_wzt,99.19%;O1/O2v2_03_wbbM,98.58%;O1/O2v2_04_glf,98.96%;O1/O2v2_05_wbbN,98.99%;O1/O2v2_06_wbbO,99.47%;O1/O2v2_07_kfoC,98.51%;O1/O2v2_08_gmlC,97.95%;O1/O2v2_09_gmlB,99.39%;O1/O2v2_10_gmlA,100.0%		0		0 / 10 (0%)		0
GCF_000492315.1_Kleb_pneu_BIDMC_25_V1_genomic	O1/O2v2	High	-	100.00%	98.53%	0 bp	9 / 10 (90%)	O1/O2v2_01_wzm,100.0%;O1/O2v2_02_wzt,99.19%;O1/O2v2_03_wbbM,98.73%;O1/O2v2_04_glf,99.22%;O1/O2v2_05_wbbN,97.99%;O1/O2v2_07_kfoC,99.01%;O1/O2v2_08_gmlC,97.29%;O1/O2v2_09_gmlB,99.08%;O1/O2v2_10_gmlA,100.0%	O1/O2v2_06_wbbO	0		0 / 10 (0%)		4	Extra_genes_wbbY/wbbZ_01_wbbY,99.6%;O3/O3a_01_manC,99.79%;O3/O3a_02_manB,98.9%;Extra_genes_wbbY/wbbZ_02_wbbZ,100.0%
GCF_000492335.1_Kleb_pneu_BIDMC_24_V1_genomic	O1/O2v2	Very high		100.00%	99.09%	0 bp	8 / 8 (100%)	O3b_01_manC,99.36%;O3b_02_manB,99.57%;O3b_03_wzm,99.24%;O3b_04_wzt,99.54%;O3b_05_wbdD,99.56%;O3b_06_wbdA,99.52%;O3b_07_wbdB,99.74%;O3b_08_wbdC,100.0%		0		0 / 8 (0%)		2	OL104_01_manC,91.31%;O3/O3a_02_manB,92.97%
GCF_000492355.1_Kleb_pneu_BIDMC_23_V1_genomic	O1/O2v2	Very high		100.00%	99.29%	-2 bp	10 / 10 (100%)	O1/O2v2_01_wzm,100.0%;O1/O2v2_02_wzt,99.6%;O1/O2v2_03_wbbM,100.0%;O1/O2v2_04_glf,99.22%;O1/O2v2_05_wbbN,98.99%;O1/O2v2_06_wbbO,100.0%;O1/O2v2_07_kfoC,98.76%;O1/O2v2_08_gmlC,98.97%;O1/O2v2_09_gmlB,99.69%;O1/O2v2_10_gmlA,100.0%		0		0 / 10 (0%)		4	Extra_genes_wbbY/wbbZ_01_wbbY,99.33%;O3b_01_manC,99.79%;O3/O3a_02_manB,98.68%;Extra_genes_wbbY/wbbZ_02_wbbZ,99.63%
GCF_000492375.1_Kleb_pneu_BIDMC_22_V1_genomic	O1/O2v2	High	-	100.00%	98.86%	+1066 bp	6 / 7 (85.7%)	O1/O2v1_01_wzm,99.61%;O1/O2v1_02_wzt,100.0%;O1/O2v1_03_wbbM,99.53%;O1/O2v1_04_glf,98.44%;O1/O2v1_05_wbbN,100.0%;O1/O2v1_07_kfoC,99.09%	O1/O2v1_06_wbbO	0		0 / 7 (0%)		2	O3b_01_manC,99.79%;O3/O3a_02_manB,99.12%
GCF_000492395.1_Kleb_pneu_BIDMC_21_V1_genomic	O1/O2v2	Good	?-	100.00%	99.18%	n/a	7 / 8 (87.5%)	O3b_02_manB,98.02%;O3b_03_wzm,99.24%;O3b_04_wzt,99.77%;O3b_05_wbdD,99.56%;O3b_06_wbdA,99.76%;O3b_07_wbdB,99.74%;O3b_08_wbdC,100.0%	O3b_01_manC	0		0 / 8 (0%)		5	O3/O3a_02_manB,100.0%;O12_01_rfbB,98.31%;O12_03_rfbD,98.99%;OL101_02_rfbA,97.22%;O12_04_rfbC,97.3%
GCF_000492515.1_Kleb_pneu_UCI_8_V1_genomic	O1/O2v2	High	-	100.00%	98.45%	+1075 bp	9 / 10 (90%)	O1/O2v2_01_wzm,100.0%;O1/O2v2_02_wzt,99.6%;O1/O2v2_04_glf,98.7%;O1/O2v2_05_wbbN,97.99%;O1/O2v2_06_wbbO,99.73%;O1/O2v2_07_kfoC,99.01%;O1/O2v2_08_gmlC,97.54%;O1/O2v2_09_gmlB,99.39%;O1/O2v2_10_gmlA,99.21%	O1/O2v2_03_wbbM	0		0 / 10 (0%)		0
GCF_000492535.1_Kleb_pneu_UCI_7_V1_genomic	O1/O2v2	High	-	100.00%	99.47%	+1200 bp	9 / 10 (90%)	O1/O2v2_01_wzm,100.0%;O1/O2v2_02_wzt,99.6%;O1/O2v2_03_wbbM,99.53%;O1/O2v2_04_glf,98.96%;O1/O2v2_05_wbbN,98.99%;O1/O2v2_07_kfoC,99.75%;O1/O2v2_08_gmlC,100.0%;O1/O2v2_09_gmlB,100.0%;O1/O2v2_10_gmlA,99.21%	O1/O2v2_06_wbbO	0		0 / 10 (0%)		2	O3/O3a_01_manC,99.79%;O3/O3a_02_manB,99.12%
GCF_000492555.1_Kleb_pneu_UCI_6_V1_genomic	O1/O2v2	Very high		100.00%	98.46%	-2 bp	7 / 7 (100%)	O1/O2v1_01_wzm,100.0%;O1/O2v1_02_wzt,99.6%;O1/O2v1_03_wbbM,99.53%;O1/O2v1_04_glf,99.48%;O1/O2v1_05_wbbN,98.66%;O1/O2v1_06_wbbO,99.21%;O1/O2v1_07_kfoC,98.63%		0		0 / 7 (0%)		3	O3b_01_manC,100.0%;O3/O3a_02_manB,98.9%;Extra_genes_wbbY/wbbZ_02_wbbZ,100.0%
GCF_000492595.1_Kleb_pneu_UCI_4_V1_genomic	O1/O2v2	Very high		100.00%	98.55%	0 bp	7 / 7 (100%)	O1/O2v1_01_wzm,100.0%;O1/O2v1_02_wzt,99.6%;O1/O2v1_03_wbbM,99.37%;O1/O2v1_04_glf,99.22%;O1/O2v1_05_wbbN,98.32%;O1/O2v1_06_wbbO,99.21%;O1/O2v1_07_kfoC,98.63%		0		0 / 7 (0%)		4	Extra_genes_wbbY/wbbZ_01_wbbY,99.6%;O3/O3a_01_manC,99.58%;O3/O3a_02_manB,98.9%;Extra_genes_wbbY/wbbZ_02_wbbZ,99.63%
GCF_000492635.1_Kleb_pneu_UCI_2_V1_genomic	O1/O2v2	Very high		100.00%	99.30%	0 bp	8 / 8 (100%)	O3b_01_manC,100.0%;O3b_02_manB,99.57%;O3b_03_wzm,99.24%;O3b_04_wzt,99.77%;O3b_05_wbdD,99.71%;O3b_06_wbdA,99.88%;O3b_07_wbdB,99.21%;O3b_08_wbdC,100.0%		0		0 / 8 (0%)		0
GCF_000492695.1_Kleb_pneu_BWH_30_V1_genomic	O1/O2v2	Very high		100.00%	98.82%	0 bp	7 / 7 (100%)	O1/O2v1_01_wzm,100.0%;O1/O2v1_02_wzt,100.0%;O1/O2v1_03_wbbM,99.21%;O1/O2v1_04_glf,98.18%;O1/O2v1_05_wbbN,100.0%;O1/O2v1_06_wbbO,98.68%;O1/O2v1_07_kfoC,99.32%		0		0 / 7 (0%)		4	Extra_genes_wbbY/wbbZ_01_wbbY,99.6%;O3b_01_manC,100.0%;O3/O3a_02_manB,99.12%;Extra_genes_wbbY/wbbZ_02_wbbZ,100.0%
GCF_000492735.1_Kleb_pneu_BWH_28_V1_genomic	O1/O2v2	Very high		100.00%	98.64%	-2 bp	7 / 7 (100%)	O1/O2v1_01_wzm,99.61%;O1/O2v1_02_wzt,100.0%;O1/O2v1_03_wbbM,99.84%;O1/O2v1_04_glf,99.48%;O1/O2v1_05_wbbN,99.33%;O1/O2v1_06_wbbO,98.41%;O1/O2v1_07_kfoC,97.49%		0		0 / 7 (0%)		4	Extra_genes_wbbY/wbbZ_01_wbbY,99.6%;O3b_01_manC,99.79%;O3/O3a_02_manB,99.12%;Extra_genes_wbbY/wbbZ_02_wbbZ,100.0%
GCF_000492755.1_Kleb_pneu_MGH_48_V1_genomic	O1/O2v2	Very high		100.00%	99.43%	0 bp	8 / 8 (100%)	O3b_01_manC,99.79%;O3b_02_manB,99.78%;O3b_03_wzm,99.24%;O3b_04_wzt,100.0%;O3b_05_wbdD,99.85%;O3b_06_wbdA,99.76%;O3b_07_wbdB,99.48%;O3b_08_wbdC,100.0%		0		0 / 8 (0%)		6	O3/O3a_01_manC,95.13%;OL104_02_manB,92.53%;O12_01_rfbB,94.37%;OL101_02_rfbA,96.55%;OL102_03_rfbD,93.6%;OL102_04_rfbC,92.97%
GCF_000492775.1_Kleb_pneu_MGH_46_V1_genomic	O1/O2v2	Very high		100.00%	98.54%	0 bp	7 / 7 (100%)	O1/O2v1_01_wzm,100.0%;O1/O2v1_02_wzt,99.6%;O1/O2v1_03_wbbM,99.21%;O1/O2v1_04_glf,99.22%;O1/O2v1_05_wbbN,98.32%;O1/O2v1_06_wbbO,99.21%;O1/O2v1_07_kfoC,98.63%		0		0 / 7 (0%)		4	Extra_genes_wbbY/wbbZ_01_wbbY,99.6%;O3/O3a_01_manC,99.58%;O3/O3a_02_manB,98.9%;Extra_genes_wbbY/wbbZ_02_wbbZ,99.63%
GCF_000492875.1_Kleb_pneu_MGH_36_V1_genomic	O1/O2v2	Very high		100.00%	98.12%	-2 bp	7 / 7 (100%)	O1/O2v1_01_wzm,100.0%;O1/O2v1_02_wzt,99.6%;O1/O2v1_03_wbbM,99.37%;O1/O2v1_04_glf,98.18%;O1/O2v1_05_wbbN,98.32%;O1/O2v1_06_wbbO,99.21%;O1/O2v1_07_kfoC,97.27%		0		0 / 7 (0%)		2	Extra_genes_wbbY/wbbZ_01_wbbY,99.46%;Extra_genes_wbbY/wbbZ_02_wbbZ,100.0%
GCF_000492915.1_Kleb_pneu_MGH_32_V1_genomic	O1/O2v2	Very high		100.00%	99.29%	-2 bp	10 / 10 (100%)	O1/O2v2_01_wzm,100.0%;O1/O2v2_02_wzt,99.6%;O1/O2v2_03_wbbM,100.0%;O1/O2v2_04_glf,99.22%;O1/O2v2_05_wbbN,98.99%;O1/O2v2_06_wbbO,100.0%;O1/O2v2_07_kfoC,98.76%;O1/O2v2_08_gmlC,98.97%;O1/O2v2_09_gmlB,99.69%;O1/O2v2_10_gmlA,100.0%		0		0 / 10 (0%)		4	Extra_genes_wbbY/wbbZ_01_wbbY,99.33%;O3b_01_manC,99.79%;O3/O3a_02_manB,98.68%;Extra_genes_wbbY/wbbZ_02_wbbZ,99.63%
GCF_000492935.1_Kleb_pneu_MGH_30_V1_genomic	O1/O2v2	Very high		100.00%	99.72%	0 bp	6 / 6 (100%)	O4_01_hydrolase,99.67%;O4_02_hypothetical,99.75%;O4_03_hypothetical,99.58%;O4_04_wzt,100.0%;O4_05_wzm,98.77%;O4_06_glycosyltransferase,99.74%		0		0 / 6 (0%)		0
GCF_000493075.1_Kleb_pneu_MGH_21_V1_genomic	O1/O2v2	Very high		100.00%	99.28%	-2 bp	10 / 10 (100%)	O1/O2v2_01_wzm,100.0%;O1/O2v2_02_wzt,99.6%;O1/O2v2_03_wbbM,100.0%;O1/O2v2_04_glf,99.22%;O1/O2v2_05_wbbN,98.99%;O1/O2v2_06_wbbO,100.0%;O1/O2v2_07_kfoC,98.51%;O1/O2v2_08_gmlC,98.97%;O1/O2v2_09_gmlB,99.69%;O1/O2v2_10_gmlA,100.0%		0		0 / 10 (0%)		4	Extra_genes_wbbY/wbbZ_01_wbbY,99.33%;O3b_01_manC,99.79%;O3/O3a_02_manB,98.68%;Extra_genes_wbbY/wbbZ_02_wbbZ,99.63%
GCF_000493115.1_Kleb_pneu_MGH_19_V1_genomic	O1/O2v2	Very high		100.00%	98.49%	0 bp	7 / 7 (100%)	O1/O2v1_01_wzm,99.61%;O1/O2v1_02_wzt,100.0%;O1/O2v1_03_wbbM,99.53%;O1/O2v1_04_glf,98.44%;O1/O2v1_05_wbbN,98.66%;O1/O2v1_06_wbbO,96.83%;O1/O2v1_07_kfoC,99.32%		0		0 / 7 (0%)		0
GCF_000493135.1_Kleb_pneu_MGH_18_V1_genomic	O1/O2v2	Very high		100.00%	98.38%	0 bp	10 / 10 (100%)	O1/O2v2_01_wzm,100.0%;O1/O2v2_02_wzt,99.19%;O1/O2v2_03_wbbM,98.58%;O1/O2v2_04_glf,98.96%;O1/O2v2_05_wbbN,98.32%;O1/O2v2_06_wbbO,99.47%;O1/O2v2_07_kfoC,99.01%;O1/O2v2_08_gmlC,97.13%;O1/O2v2_09_gmlB,99.08%;O1/O2v2_10_gmlA,100.0%		0		0 / 10 (0%)		2	O3b_01_manC,100.0%;O3/O3a_02_manB,98.9%
GCF_000493155.1_Kleb_pneu_MGH_17_V1_genomic	O1/O2v2	High	*	100.00%	94.18%	0 bp	8 / 8 (100%)	O5_01_manC,99.15%;O5_02_manB,99.56%;O5_03_wzm,99.25%;O5_04_wzt,98.77%;O5_05_wbdD,94.37%;O5_06_wbdA,95.39%;O5_07_wbdB,99.48%;O5_08_wbdC,100.0%		0		0 / 8 (0%)		0
GCF_000495875.1_SeK50_genomic	O1/O2v2	Very high		100.00%	98.38%	0 bp	10 / 10 (100%)	O1/O2v2_01_wzm,100.0%;O1/O2v2_02_wzt,99.19%;O1/O2v2_03_wbbM,98.58%;O1/O2v2_04_glf,98.96%;O1/O2v2_05_wbbN,98.99%;O1/O2v2_06_wbbO,99.47%;O1/O2v2_07_kfoC,99.01%;O1/O2v2_08_gmlC,97.33%;O1/O2v2_09_gmlB,99.39%;O1/O2v2_10_gmlA,100.0%		0		0 / 10 (0%)		4	O12_01_rfbB,98.31%;OL101_03_rfbD,98.99%;OL101_02_rfbA,98.28%;OL101_04_rfbC,97.84%
GCF_000495895.2_SfK50_genomic	O1/O2v2	Very high		100.00%	98.38%	0 bp	10 / 10 (100%)	O1/O2v2_01_wzm,100.0%;O1/O2v2_02_wzt,99.19%;O1/O2v2_03_wbbM,98.58%;O1/O2v2_04_glf,98.96%;O1/O2v2_05_wbbN,98.99%;O1/O2v2_06_wbbO,99.47%;O1/O2v2_07_kfoC,99.01%;O1/O2v2_08_gmlC,97.33%;O1/O2v2_09_gmlB,99.39%;O1/O2v2_10_gmlA,100.0%		0		0 / 10 (0%)		4	O12_01_rfbB,98.31%;OL101_03_rfbD,98.99%;OL101_02_rfbA,98.28%;OL101_04_rfbC,97.84%
GCF_000498775.2_LAU-EC1_genomic	O1/O2v2	High	*	100.00%	94.21%	0 bp	8 / 8 (100%)	O5_01_manC,99.36%;O5_02_manB,99.56%;O5_03_wzm,99.25%;O5_04_wzt,98.77%;O5_05_wbdD,94.37%;O5_06_wbdA,95.39%;O5_07_wbdB,99.48%;O5_08_wbdC,99.73%		0		0 / 8 (0%)		0
GCF_000499865.1_KpQ15_genomic	O1/O2v2	Very high		100.00%	99.71%	+1 bp	6 / 6 (100%)	O4_01_hydrolase,99.5%;O4_02_hypothetical,99.75%;O4_03_hypothetical,99.86%;O4_04_wzt,100.0%;O4_05_wzm,98.77%;O4_06_glycosyltransferase,99.74%		0		0 / 6 (0%)		4	O12_01_rfbB,98.31%;O12_03_rfbD,98.99%;OL101_02_rfbA,97.57%;O12_04_rfbC,97.84%
GCF_000499885.1_KpQ24_genomic	O1/O2v2	Very high		100.00%	99.71%	0 bp	6 / 6 (100%)	O4_01_hydrolase,99.63%;O4_02_hypothetical,99.75%;O4_03_hypothetical,99.86%;O4_04_wzt,100.0%;O4_05_wzm,98.77%;O4_06_glycosyltransferase,99.74%		0		0 / 6 (0%)		4	O12_01_rfbB,98.31%;O12_03_rfbD,98.99%;OL101_02_rfbA,97.57%;O12_04_rfbC,97.84%
GCF_000512165.1_ASM51216v1_genomic	O12	Very high		100.00%	98.37%	0 bp	10 / 10 (100%)	O1/O2v2_01_wzm,100.0%;O1/O2v2_02_wzt,98.79%;O1/O2v2_03_wbbM,98.58%;O1/O2v2_04_glf,98.96%;O1/O2v2_05_wbbN,98.99%;O1/O2v2_06_wbbO,99.47%;O1/O2v2_07_kfoC,99.01%;O1/O2v2_08_gmlC,97.33%;O1/O2v2_09_gmlB,99.39%;O1/O2v2_10_gmlA,100.0%		0		0 / 10 (0%)		4	O12_01_rfbB,98.31%;OL101_03_rfbD,98.99%;OL101_02_rfbA,98.28%;OL101_04_rfbC,97.84%
GCF_000521985.1_Hafn_alve_BIDMC_31_V1_genomic	O12	Very high		100.00%	99.68%	0 bp	6 / 6 (100%)	O4_01_hydrolase,99.67%;O4_02_hypothetical,99.75%;O4_03_hypothetical,99.43%;O4_04_wzt,100.0%;O4_05_wzm,98.77%;O4_06_glycosyltransferase,99.74%		0		0 / 6 (0%)		0
GCF_000529325.1_IS33v1_genomic	O12	Good	?-	99.74%	98.40%	n/a	7 / 10 (70%)	O1/O2v2_01_wzm,100.0%;O1/O2v2_02_wzt,99.19%;O1/O2v2_03_wbbM,98.89%;O1/O2v2_04_glf,98.7%;O1/O2v2_06_wbbO,99.73%;O1/O2v2_07_kfoC,99.01%;O1/O2v2_10_gmlA,99.21%	O1/O2v2_05_wbbN;O1/O2v2_08_gmlC;O1/O2v2_09_gmlB	0		0 / 10 (0%)		3	O12_01_rfbB,98.03%;OL101_02_rfbA,97.92%;O12_04_rfbC,95.68%
GCF_000529425.1_IS39v1_genomic	O12	None	-	100.00%	98.22%	+1084 bp	6 / 10 (60%)	O1/O2v2_01_wzm,100.0%;O1/O2v2_02_wzt,99.19%;O1/O2v2_04_glf,99.22%;O1/O2v2_05_wbbN,97.99%;O1/O2v2_06_wbbO,99.47%;O1/O2v2_07_kfoC,98.93%	O1/O2v2_03_wbbM;O1/O2v2_08_gmlC;O1/O2v2_09_gmlB;O1/O2v2_10_gmlA	0		0 / 10 (0%)		3	O12_01_rfbB,97.75%;OL101_02_rfbA,96.88%;O12_04_rfbC,95.14%
GCF_000529645.1_LPSB1_2557_genomic	O12	Very high		100.00%	98.46%	-2 bp	7 / 7 (100%)	O1/O2v1_01_wzm,100.0%;O1/O2v1_02_wzt,99.6%;O1/O2v1_03_wbbM,99.53%;O1/O2v1_04_glf,99.48%;O1/O2v1_05_wbbN,98.66%;O1/O2v1_06_wbbO,99.21%;O1/O2v1_07_kfoC,98.63%		0		0 / 7 (0%)		4	Extra_genes_wbbY/wbbZ_01_wbbY,99.6%;O3b_01_manC,100.0%;O3/O3a_02_manB,98.9%;Extra_genes_wbbY/wbbZ_02_wbbZ,100.0%
GCF_000529705.1_LPSB6_2558_genomic	O12	Very high		100.00%	99.95%	0 bp	7 / 7 (100%)	O1/O2v1_01_wzm,100.0%;O1/O2v1_02_wzt,100.0%;O1/O2v1_03_wbbM,100.0%;O1/O2v1_04_glf,100.0%;O1/O2v1_05_wbbN,99.66%;O1/O2v1_06_wbbO,100.0%;O1/O2v1_07_kfoC,100.0%		0		0 / 7 (0%)		4	Extra_genes_wbbY/wbbZ_01_wbbY,99.6%;O3b_01_manC,100.0%;O3/O3a_02_manB,98.9%;Extra_genes_wbbY/wbbZ_02_wbbZ,100.0%
GCF_000529745.1_IS53v1_genomic	O12	None	?-	99.81%	99.09%	n/a	3 / 8 (37.5%)	O3b_02_manB,98.68%;O3b_06_wbdA,99.63%;O3b_07_wbdB,99.48%	O3b_01_manC;O3b_03_wzm;O3b_04_wzt;O3b_05_wbdD;O3b_08_wbdC	0		0 / 8 (0%)		0
GCF_000529775.1_SB4536_2858_genomic	O12	Very high		100.00%	98.96%	0 bp	10 / 10 (100%)	O1/O2v2_01_wzm,100.0%;O1/O2v2_02_wzt,99.6%;O1/O2v2_03_wbbM,100.0%;O1/O2v2_04_glf,98.96%;O1/O2v2_05_wbbN,97.65%;O1/O2v2_06_wbbO,99.47%;O1/O2v2_07_kfoC,99.26%;O1/O2v2_08_gmlC,98.77%;O1/O2v2_09_gmlB,98.78%;O1/O2v2_10_gmlA,99.21%		0		0 / 10 (0%)		4	Extra_genes_wbbY/wbbZ_01_wbbY,99.87%;O3/O3a_01_manC,99.58%;O3/O3a_02_manB,99.12%;Extra_genes_wbbY/wbbZ_02_wbbZ,100.0%
GCF_000529895.1_IS43v1_genomic	O12	None	-*	100.00%	99.78%	+17 bp	3 / 7 (42.9%)	O1/O2v1_01_wzm,100.0%;O1/O2v1_04_glf,100.0%;O1/O2v1_05_wbbN,81.7%	O1/O2v1_02_wzt;O1/O2v1_03_wbbM;O1/O2v1_06_wbbO;O1/O2v1_07_kfoC	0		0 / 7 (0%)		0
GCF_000529945.1_IS46v1_genomic	O12	High	-	100.00%	98.46%	+3 bp	5 / 7 (71.4%)	O1/O2v1_02_wzt,99.6%;O1/O2v1_04_glf,99.22%;O1/O2v1_05_wbbN,98.32%;O1/O2v1_06_wbbO,99.21%;O1/O2v1_07_kfoC,98.63%	O1/O2v1_01_wzm;O1/O2v1_03_wbbM	0		0 / 7 (0%)		2	Extra_genes_wbbY/wbbZ_01_wbbY,99.6%;Extra_genes_wbbY/wbbZ_02_wbbZ,99.63%
GCF_000565135.1_Klebsiella_pneumoniae_Strain_NB60_whole-genome_sequencing_genomic	O12	Very high		100.00%	98.31%	0 bp	7 / 7 (100%)	O1/O2v1_01_wzm,99.61%;O1/O2v1_02_wzt,99.6%;O1/O2v1_03_wbbM,99.37%;O1/O2v1_04_glf,98.18%;O1/O2v1_05_wbbN,97.99%;O1/O2v1_06_wbbO,99.21%;O1/O2v1_07_kfoC,97.95%		0		0 / 7 (0%)		4	Extra_genes_wbbY/wbbZ_01_wbbY,99.46%;O3b_01_manC,100.0%;O3/O3a_02_manB,98.68%;Extra_genes_wbbY/wbbZ_02_wbbZ,99.63%
GCF_000566725.1_Kleb_pneu_UCI_44_V1_genomic	O12	Good	-	83.56%	98.08%	0 bp	6 / 7 (85.7%)	O1/O2v1_01_wzm,100.0%;O1/O2v1_02_wzt,100.0%;O1/O2v1_03_wbbM,98.89%;O1/O2v1_04_glf,98.7%;O1/O2v1_05_wbbN,98.66%;O1/O2v1_06_wbbO,97.61%	O1/O2v1_07_kfoC	0		0 / 7 (0%)		5	O12_01_rfbB,98.31%;OL101_03_rfbD,98.99%;OL101_02_rfbA,98.28%;OL101_04_rfbC,97.84%;O1/O2v2_10_gmlA,100.0%
GCF_000566745.1_Kleb_pneu_UCI_43_V1_genomic	O12	Good	-	92.71%	94.16%	-30 bp	6 / 7 (85.7%)	O1/O2v1_01_wzm,100.0%;O1/O2v1_02_wzt,100.0%;O1/O2v1_03_wbbM,98.89%;O1/O2v1_04_glf,98.7%;O1/O2v1_05_wbbN,98.66%;O1/O2v1_06_wbbO,97.61%	O1/O2v1_07_kfoC	0		0 / 7 (0%)		5	O12_01_rfbB,98.31%;OL101_03_rfbD,98.99%;OL101_02_rfbA,98.28%;OL101_04_rfbC,97.84%;O1/O2v2_10_gmlA,100.0%
GCF_000566765.1_Kleb_pneu_UCI_42_V1_genomic	O12	Very high		100.00%	98.46%	-2 bp	7 / 7 (100%)	O1/O2v1_01_wzm,100.0%;O1/O2v1_02_wzt,99.6%;O1/O2v1_03_wbbM,99.53%;O1/O2v1_04_glf,99.48%;O1/O2v1_05_wbbN,98.66%;O1/O2v1_06_wbbO,99.21%;O1/O2v1_07_kfoC,98.63%		0		0 / 7 (0%)		4	Extra_genes_wbbY/wbbZ_01_wbbY,99.6%;O3b_01_manC,100.0%;O3/O3a_02_manB,98.9%;Extra_genes_wbbY/wbbZ_02_wbbZ,100.0%
GCF_000566785.1_Kleb_pneu_UCI_41_V1_genomic	O12	Low	?-+	92.71%	94.16%	n/a	5 / 7 (71.4%)	O1/O2v1_01_wzm,100.0%;O1/O2v1_02_wzt,100.0%;O1/O2v1_03_wbbM,98.89%;O1/O2v1_04_glf,98.7%;O1/O2v1_05_wbbN,98.66%	O1/O2v1_06_wbbO;O1/O2v1_07_kfoC	1	O1/O2v2_07_kfoC,99.01%	0 / 7 (0%)		5	O12_01_rfbB,98.31%;OL101_03_rfbD,98.99%;OL101_02_rfbA,98.28%;OL101_04_rfbC,97.84%;O1/O2v2_10_gmlA,100.0%
GCF_000566805.1_Kleb_pneu_UCI_38_V1_genomic	O12	High	-	100.00%	98.36%	+2888 bp	8 / 10 (80%)	O1/O2v2_01_wzm,100.0%;O1/O2v2_02_wzt,99.19%;O1/O2v2_03_wbbM,98.58%;O1/O2v2_04_glf,98.96%;O1/O2v2_05_wbbN,98.99%;O1/O2v2_07_kfoC,99.01%;O1/O2v2_08_gmlC,97.33%;O1/O2v2_10_gmlA,100.0%	O1/O2v2_06_wbbO;O1/O2v2_09_gmlB	0		0 / 10 (0%)		4	O12_01_rfbB,98.31%;OL101_03_rfbD,98.99%;OL101_02_rfbA,98.28%;OL101_04_rfbC,97.84%
GCF_000566825.1_Kleb_pneu_UCI_37_V1_genomic	O12	High	-	100.00%	98.36%	+4677 bp	8 / 10 (80%)	O1/O2v2_01_wzm,100.0%;O1/O2v2_02_wzt,99.19%;O1/O2v2_03_wbbM,98.58%;O1/O2v2_04_glf,98.96%;O1/O2v2_05_wbbN,98.99%;O1/O2v2_07_kfoC,99.01%;O1/O2v2_08_gmlC,97.33%;O1/O2v2_10_gmlA,100.0%	O1/O2v2_06_wbbO;O1/O2v2_09_gmlB	0		0 / 10 (0%)		4	O12_01_rfbB,98.31%;OL101_03_rfbD,98.99%;OL101_02_rfbA,98.28%;OL101_04_rfbC,97.84%
GCF_000566845.1_Kleb_pneu_UCI_34_V1_genomic	O12	Very high	*	100.00%	96.46%	-2 bp	10 / 10 (100%)	O1/O2v2_01_wzm,100.0%;O1/O2v2_02_wzt,97.98%;O1/O2v2_03_wbbM,98.26%;O1/O2v2_04_glf,98.18%;O1/O2v2_05_wbbN,97.99%;O1/O2v2_06_wbbO,99.2%;O1/O2v2_07_kfoC,97.02%;O1/O2v2_08_gmlC,94.05%;O1/O2v2_09_gmlB,97.86%;O1/O2v2_10_gmlA,97.62%		0		0 / 10 (0%)		2	O3b_01_manC,99.15%;O3/O3a_02_manB,96.71%
GCF_000566865.1_Kleb_pneu_UCI_33_V1_genomic	O12	High	-	100.00%	98.37%	+777 bp	9 / 10 (90%)	O1/O2v2_01_wzm,100.0%;O1/O2v2_02_wzt,99.19%;O1/O2v2_03_wbbM,98.58%;O1/O2v2_04_glf,98.96%;O1/O2v2_05_wbbN,98.99%;O1/O2v2_06_wbbO,99.47%;O1/O2v2_08_gmlC,97.33%;O1/O2v2_09_gmlB,99.39%;O1/O2v2_10_gmlA,100.0%	O1/O2v2_07_kfoC	0		0 / 10 (0%)		4	O12_01_rfbB,98.31%;OL101_03_rfbD,98.99%;OL101_02_rfbA,98.28%;OL101_04_rfbC,97.84%
GCF_000566885.1_Kleb_pneu_UCI_26_V1_genomic	O12	Very high		100.00%	99.06%	0 bp	8 / 8 (100%)	O3b_01_manC,100.0%;O3b_02_manB,99.78%;O3b_03_wzm,99.24%;O3b_04_wzt,99.77%;O3b_05_wbdD,99.85%;O3b_06_wbdA,99.88%;O3b_07_wbdB,99.21%;O3b_08_wbdC,100.0%		0		0 / 8 (0%)		2	O3b_01_manC,100.0%;O3/O3a_02_manB,98.9%
GCF_000566905.1_Kleb_pneu_UCI_25_V1_genomic	O12	Very high		100.00%	99.29%	0 bp	8 / 8 (100%)	O3b_01_manC,100.0%;O3b_02_manB,99.57%;O3b_03_wzm,99.24%;O3b_04_wzt,99.77%;O3b_05_wbdD,99.71%;O3b_06_wbdA,99.88%;O3b_07_wbdB,99.21%;O3b_08_wbdC,99.73%		0		0 / 8 (0%)		0
GCF_000566925.1_Kleb_pneu_UCI_22_V1_genomic	O12	Very high		100.00%	99.19%	0 bp	8 / 8 (100%)	O3b_01_manC,100.0%;O3b_02_manB,99.57%;O3b_03_wzm,99.24%;O3b_04_wzt,99.77%;O3b_05_wbdD,99.71%;O3b_06_wbdA,99.76%;O3b_07_wbdB,99.21%;O3b_08_wbdC,100.0%		0		0 / 8 (0%)		0
GCF_000566945.1_Kleb_pneu_UCI_21_V1_genomic	O12	Very high		100.00%	98.45%	0 bp	10 / 10 (100%)	O1/O2v2_01_wzm,100.0%;O1/O2v2_02_wzt,99.19%;O1/O2v2_03_wbbM,98.42%;O1/O2v2_04_glf,99.74%;O1/O2v2_05_wbbN,98.32%;O1/O2v2_06_wbbO,99.2%;O1/O2v2_07_kfoC,98.76%;O1/O2v2_08_gmlC,97.33%;O1/O2v2_09_gmlB,99.39%;O1/O2v2_10_gmlA,100.0%		0		0 / 10 (0%)		0
GCF_000566965.1_Kleb_pneu_UCI_20_V1_genomic	O12	Good	-	90.13%	98.93%	+260 bp	5 / 7 (71.4%)	O1/O2v1_01_wzm,99.61%;O1/O2v1_02_wzt,100.0%;O1/O2v1_05_wbbN,100.0%;O1/O2v1_06_wbbO,98.94%;O1/O2v1_07_kfoC,98.41%	O1/O2v1_03_wbbM;O1/O2v1_04_glf	0		0 / 7 (0%)		2	O3b_01_manC,99.79%;O3/O3a_02_manB,98.68%
GCF_000566985.1_Kleb_pneu_UCI_19_V1_genomic	O12	High	-	100.00%	98.34%	-13 bp	9 / 10 (90%)	O1/O2v2_01_wzm,100.0%;O1/O2v2_02_wzt,99.19%;O1/O2v2_03_wbbM,98.58%;O1/O2v2_04_glf,99.74%;O1/O2v2_05_wbbN,98.32%;O1/O2v2_07_kfoC,99.01%;O1/O2v2_08_gmlC,97.33%;O1/O2v2_09_gmlB,99.39%;O1/O2v2_10_gmlA,100.0%	O1/O2v2_06_wbbO	0		0 / 10 (0%)		0
GCF_000567025.1_Kleb_pneu_BIDMC_45_V1_genomic	O12	Very high		100.00%	98.48%	0 bp	10 / 10 (100%)	O1/O2v2_01_wzm,100.0%;O1/O2v2_02_wzt,99.19%;O1/O2v2_03_wbbM,98.73%;O1/O2v2_04_glf,99.74%;O1/O2v2_05_wbbN,98.32%;O1/O2v2_06_wbbO,99.2%;O1/O2v2_07_kfoC,99.01%;O1/O2v2_08_gmlC,97.33%;O1/O2v2_09_gmlB,99.39%;O1/O2v2_10_gmlA,100.0%		0		0 / 10 (0%)		0
GCF_000567045.1_Kleb_pneu_BIDMC_53_V1_genomic	O12	Very high		100.00%	99.16%	0 bp	8 / 8 (100%)	O3b_01_manC,100.0%;O3b_02_manB,99.78%;O3b_03_wzm,99.24%;O3b_04_wzt,99.77%;O3b_05_wbdD,99.56%;O3b_06_wbdA,99.76%;O3b_07_wbdB,99.74%;O3b_08_wbdC,100.0%		0		0 / 8 (0%)		7	O3b_01_manC,100.0%;O3/O3a_02_manB,98.24%;O3/O3a_02_manB,100.0%;O12_01_rfbB,98.31%;O12_03_rfbD,98.99%;OL101_02_rfbA,97.22%;O12_04_rfbC,97.3%
GCF_000567065.1_Kleb_pneu_BIDMC_52_V1_genomic	O12	Low	+	100.00%	99.30%	+7309 bp	8 / 8 (100%)	O3b_01_manC,99.58%;O3b_02_manB,99.78%;O3b_03_wzm,99.24%;O3b_04_wzt,99.77%;O3b_05_wbdD,99.71%;O3b_06_wbdA,99.52%;O3b_07_wbdB,99.48%;O3b_08_wbdC,99.73%		2	O3/O3a_02_manB,99.12%;O3b_01_manC,99.77%	0 / 8 (0%)		2	O3/O3a_01_manC,99.77%;O3/O3a_02_manB,100.0%
GCF_000567085.1_Kleb_pneu_BIDMC_51_V1_genomic	O12	Very high		100.00%	98.44%	0 bp	10 / 10 (100%)	O1/O2v2_01_wzm,100.0%;O1/O2v2_02_wzt,99.19%;O1/O2v2_03_wbbM,98.58%;O1/O2v2_04_glf,99.22%;O1/O2v2_05_wbbN,98.32%;O1/O2v2_06_wbbO,99.73%;O1/O2v2_07_kfoC,98.76%;O1/O2v2_08_gmlC,97.95%;O1/O2v2_09_gmlB,99.08%;O1/O2v2_10_gmlA,100.0%		0		0 / 10 (0%)		0
GCF_000567105.1_Kleb_pneu_BIDMC_48_V1_genomic	O12	Low	?-*	91.85%	85.16%	n/a	6 / 8 (75%)	OL104_03_wzm,94.66%;OL104_04_wzt,90.51%;OL104_05_wbdD,90.96%;OL104_06_wbdA,90.61%;OL104_07_wbdB,90.58%;OL104_08_wbdC,88.17%	OL104_01_manC;OL104_02_manB	0		0 / 8 (0%)		4	O12_01_rfbB,98.31%;O12_03_rfbD,98.99%;OL101_02_rfbA,97.22%;O12_04_rfbC,97.3%
GCF_000567125.1_Kleb_pneu_BIDMC_47_V1_genomic	O12	Very high		100.00%	98.66%	0 bp	7 / 7 (100%)	O1/O2v1_01_wzm,100.0%;O1/O2v1_02_wzt,99.6%;O1/O2v1_03_wbbM,99.53%;O1/O2v1_04_glf,98.7%;O1/O2v1_05_wbbN,100.0%;O1/O2v1_06_wbbO,99.21%;O1/O2v1_07_kfoC,98.63%		0		0 / 7 (0%)		4	Extra_genes_wbbY/wbbZ_01_wbbY,99.46%;O3b_01_manC,99.79%;O3/O3a_02_manB,98.9%;Extra_genes_wbbY/wbbZ_02_wbbZ,99.63%
GCF_000567145.1_Kleb_pneu_BIDMC_46b_V1_genomic	O12	Very high		100.00%	98.48%	0 bp	8 / 8 (100%)	O3b_01_manC,99.58%;O3b_02_manB,99.57%;O3b_03_wzm,99.24%;O3b_04_wzt,98.38%;O3b_05_wbdD,99.71%;O3b_06_wbdA,99.52%;O3b_07_wbdB,99.74%;O3b_08_wbdC,99.73%		0		0 / 8 (0%)		0
GCF_000567165.1_Kleb_pneu_BIDMC_46a_V1_genomic	O1v1	Good	?	100.00%	99.24%	n/a	8 / 8 (100%)	O3b_01_manC,100.0%;O3b_02_manB,99.76%;O3b_03_wzm,99.24%;O3b_04_wzt,99.77%;O3b_05_wbdD,99.56%;O3b_06_wbdA,99.76%;O3b_07_wbdB,99.74%;O3b_08_wbdC,100.0%		0		0 / 8 (0%)		4	O12_01_rfbB,98.31%;O12_03_rfbD,98.99%;OL101_02_rfbA,97.22%;O12_04_rfbC,97.3%
GCF_000567185.1_Kleb_pneu_BIDMC_42b_V1_genomic	O1v1	Very high	*	100.00%	98.36%	+777 bp	10 / 10 (100%)	O1/O2v2_01_wzm,100.0%;O1/O2v2_02_wzt,99.19%;O1/O2v2_03_wbbM,98.58%;O1/O2v2_04_glf,98.7%;O1/O2v2_05_wbbN,98.99%;O1/O2v2_06_wbbO,99.47%;O1/O2v2_07_kfoC,99.01%;O1/O2v2_08_gmlC,97.33%;O1/O2v2_09_gmlB,90.79%;O1/O2v2_10_gmlA,100.0%		0		0 / 10 (0%)		4	O12_01_rfbB,98.31%;OL101_03_rfbD,98.99%;OL101_02_rfbA,98.28%;OL101_04_rfbC,97.84%
GCF_000567205.1_Kleb_pneu_BIDMC_42a_V1_genomic	O1v1	Very high	*	100.00%	98.36%	+777 bp	10 / 10 (100%)	O1/O2v2_01_wzm,100.0%;O1/O2v2_02_wzt,99.19%;O1/O2v2_03_wbbM,98.58%;O1/O2v2_04_glf,98.7%;O1/O2v2_05_wbbN,98.99%;O1/O2v2_06_wbbO,99.47%;O1/O2v2_07_kfoC,99.01%;O1/O2v2_08_gmlC,97.33%;O1/O2v2_09_gmlB,90.79%;O1/O2v2_10_gmlA,100.0%		0		0 / 10 (0%)		4	O12_01_rfbB,98.31%;OL101_03_rfbD,98.99%;OL101_02_rfbA,98.28%;OL101_04_rfbC,97.84%
GCF_000567225.2_ASM56722v2_genomic	O1v1	None	?-	66.14%	98.75%	n/a	6 / 10 (60%)	O1/O2v2_05_wbbN,98.99%;O1/O2v2_06_wbbO,99.73%;O1/O2v2_07_kfoC,99.26%;O1/O2v2_08_gmlC,97.54%;O1/O2v2_09_gmlB,99.08%;O1/O2v2_10_gmlA,100.0%	O1/O2v2_01_wzm;O1/O2v2_02_wzt;O1/O2v2_03_wbbM;O1/O2v2_04_glf	0		0 / 10 (0%)		2	O3b_01_manC,100.0%;O3/O3a_02_manB,99.12%
GCF_000567245.1_Kleb_pneu_BIDMC_34_V1_genomic	O1v1	Very high		100.00%	98.48%	0 bp	10 / 10 (100%)	O1/O2v2_01_wzm,100.0%;O1/O2v2_02_wzt,99.19%;O1/O2v2_03_wbbM,98.73%;O1/O2v2_04_glf,99.74%;O1/O2v2_05_wbbN,98.32%;O1/O2v2_06_wbbO,99.2%;O1/O2v2_07_kfoC,99.01%;O1/O2v2_08_gmlC,97.33%;O1/O2v2_09_gmlB,99.39%;O1/O2v2_10_gmlA,100.0%		0		0 / 10 (0%)		0
GCF_000567265.1_Kleb_pneu_BIDMC_32_V1_genomic	O1v1	High	-	100.00%	98.39%	+2400 bp	8 / 10 (80%)	O1/O2v2_01_wzm,100.0%;O1/O2v2_02_wzt,99.19%;O1/O2v2_03_wbbM,98.58%;O1/O2v2_04_glf,98.96%;O1/O2v2_05_wbbN,98.99%;O1/O2v2_07_kfoC,99.01%;O1/O2v2_08_gmlC,97.33%;O1/O2v2_10_gmlA,100.0%	O1/O2v2_06_wbbO;O1/O2v2_09_gmlB	0		0 / 10 (0%)		4	O12_01_rfbB,98.31%;OL101_03_rfbD,98.99%;OL101_02_rfbA,98.28%;OL101_04_rfbC,97.84%
GCF_000567285.1_Kleb_pneu_BIDMC_18D_V2_genomic	O1v1	None	?-*	86.80%	85.33%	n/a	6 / 8 (75%)	OL104_03_wzm,94.66%;OL104_04_wzt,90.51%;OL104_05_wbdD,90.96%;OL104_06_wbdA,90.61%;OL104_07_wbdB,90.58%;OL104_08_wbdC,88.17%	OL104_01_manC;OL104_02_manB	0		0 / 8 (0%)		4	O12_01_rfbB,98.31%;O12_03_rfbD,98.99%;OL101_02_rfbA,97.22%;O12_04_rfbC,97.3%
GCF_000567305.1_Kleb_pneu_BIDMC_18A_V2_genomic	O1v1	Very high		100.00%	98.43%	+6 bp	10 / 10 (100%)	O1/O2v2_01_wzm,100.0%;O1/O2v2_02_wzt,99.19%;O1/O2v2_03_wbbM,98.73%;O1/O2v2_04_glf,99.74%;O1/O2v2_05_wbbN,98.32%;O1/O2v2_06_wbbO,99.2%;O1/O2v2_07_kfoC,98.52%;O1/O2v2_08_gmlC,97.33%;O1/O2v2_09_gmlB,99.39%;O1/O2v2_10_gmlA,100.0%		0		0 / 10 (0%)		0
GCF_000567325.1_Kleb_pneu_BIDMC_14_V2_genomic	O1v1	Very high		100.00%	98.38%	0 bp	10 / 10 (100%)	O1/O2v2_01_wzm,100.0%;O1/O2v2_02_wzt,99.19%;O1/O2v2_03_wbbM,98.58%;O1/O2v2_04_glf,98.96%;O1/O2v2_05_wbbN,98.99%;O1/O2v2_06_wbbO,99.47%;O1/O2v2_07_kfoC,99.01%;O1/O2v2_08_gmlC,97.33%;O1/O2v2_09_gmlB,99.39%;O1/O2v2_10_gmlA,100.0%		0		0 / 10 (0%)		4	O12_01_rfbB,98.31%;OL101_03_rfbD,98.99%;OL101_02_rfbA,98.28%;OL101_04_rfbC,97.84%
GCF_000567345.1_Kleb_pneu_BIDMC_13_V1_genomic	O1v1	High	-	100.00%	98.39%	+2400 bp	8 / 10 (80%)	O1/O2v2_01_wzm,100.0%;O1/O2v2_02_wzt,99.19%;O1/O2v2_03_wbbM,98.58%;O1/O2v2_04_glf,98.96%;O1/O2v2_05_wbbN,98.99%;O1/O2v2_07_kfoC,99.01%;O1/O2v2_08_gmlC,97.33%;O1/O2v2_10_gmlA,100.0%	O1/O2v2_06_wbbO;O1/O2v2_09_gmlB	0		0 / 10 (0%)		4	O12_01_rfbB,98.31%;OL101_03_rfbD,98.99%;OL101_02_rfbA,98.28%;OL101_04_rfbC,97.84%
GCF_000567365.1_Kleb_pneu_BIDMC_12B_V1_genomic	O1v1	Very high		100.00%	98.38%	0 bp	10 / 10 (100%)	O1/O2v2_01_wzm,100.0%;O1/O2v2_02_wzt,99.19%;O1/O2v2_03_wbbM,98.58%;O1/O2v2_04_glf,98.96%;O1/O2v2_05_wbbN,98.99%;O1/O2v2_06_wbbO,99.47%;O1/O2v2_07_kfoC,99.01%;O1/O2v2_08_gmlC,97.33%;O1/O2v2_09_gmlB,99.39%;O1/O2v2_10_gmlA,100.0%		0		0 / 10 (0%)		4	O12_01_rfbB,98.31%;OL101_03_rfbD,98.99%;OL101_02_rfbA,98.28%;OL101_04_rfbC,97.84%
GCF_000567385.1_Kleb_pneu_BIDMC_12A_V2_genomic	O1v1	Very high		100.00%	98.38%	0 bp	10 / 10 (100%)	O1/O2v2_01_wzm,100.0%;O1/O2v2_02_wzt,99.19%;O1/O2v2_03_wbbM,98.58%;O1/O2v2_04_glf,98.96%;O1/O2v2_05_wbbN,98.99%;O1/O2v2_06_wbbO,99.47%;O1/O2v2_07_kfoC,99.01%;O1/O2v2_08_gmlC,97.33%;O1/O2v2_09_gmlB,99.39%;O1/O2v2_10_gmlA,100.0%		0		0 / 10 (0%)		4	O12_01_rfbB,98.31%;OL101_03_rfbD,98.99%;OL101_02_rfbA,98.28%;OL101_04_rfbC,97.84%
GCF_000567405.1_Kleb_pneu_BIDMC_11_V2_genomic	O1v1	Very high		100.00%	99.99%	0 bp	7 / 7 (100%)	O1/O2v1_01_wzm,100.0%;O1/O2v1_02_wzt,100.0%;O1/O2v1_03_wbbM,100.0%;O1/O2v1_04_glf,100.0%;O1/O2v1_05_wbbN,100.0%;O1/O2v1_06_wbbO,100.0%;O1/O2v1_07_kfoC,100.0%		0		0 / 7 (0%)		4	Extra_genes_wbbY/wbbZ_01_wbbY,99.6%;O3b_01_manC,100.0%;O3/O3a_02_manB,98.9%;Extra_genes_wbbY/wbbZ_02_wbbZ,99.63%
GCF_000567425.1_Kleb_pneu_BIDMC_7B_V2_genomic	O1v1	Very high	*	100.00%	98.36%	+777 bp	10 / 10 (100%)	O1/O2v2_01_wzm,100.0%;O1/O2v2_02_wzt,99.19%;O1/O2v2_03_wbbM,98.58%;O1/O2v2_04_glf,98.7%;O1/O2v2_05_wbbN,98.99%;O1/O2v2_06_wbbO,99.47%;O1/O2v2_07_kfoC,99.01%;O1/O2v2_08_gmlC,97.33%;O1/O2v2_09_gmlB,90.79%;O1/O2v2_10_gmlA,100.0%		0		0 / 10 (0%)		4	O12_01_rfbB,98.31%;OL101_03_rfbD,98.99%;OL101_02_rfbA,98.28%;OL101_04_rfbC,97.84%
GCF_000567445.1_Kleb_pneu_BIDMC_5_V2_genomic	O1v1	Very high		100.00%	98.38%	0 bp	10 / 10 (100%)	O1/O2v2_01_wzm,100.0%;O1/O2v2_02_wzt,99.19%;O1/O2v2_03_wbbM,98.58%;O1/O2v2_04_glf,98.96%;O1/O2v2_05_wbbN,98.99%;O1/O2v2_06_wbbO,99.47%;O1/O2v2_07_kfoC,99.01%;O1/O2v2_08_gmlC,97.33%;O1/O2v2_09_gmlB,99.39%;O1/O2v2_10_gmlA,100.0%		0		0 / 10 (0%)		4	O12_01_rfbB,98.31%;OL101_03_rfbD,98.99%;OL101_02_rfbA,98.28%;OL101_04_rfbC,97.84%
GCF_000567465.1_Kleb_pneu_BIDMC_4_V2_genomic	O1v1	Very high		100.00%	98.37%	0 bp	10 / 10 (100%)	O1/O2v2_01_wzm,100.0%;O1/O2v2_02_wzt,99.19%;O1/O2v2_03_wbbM,98.58%;O1/O2v2_04_glf,98.96%;O1/O2v2_05_wbbN,98.99%;O1/O2v2_06_wbbO,99.2%;O1/O2v2_07_kfoC,99.01%;O1/O2v2_08_gmlC,97.33%;O1/O2v2_09_gmlB,99.39%;O1/O2v2_10_gmlA,100.0%		0		0 / 10 (0%)		4	O12_01_rfbB,98.31%;OL101_03_rfbD,98.99%;OL101_02_rfbA,98.28%;OL101_04_rfbC,97.84%
GCF_000567485.1_Kleb_pneu_BIDMC_2A_V2_genomic	O1v1	Good	?-	100.00%	98.39%	n/a	8 / 10 (80%)	O1/O2v2_01_wzm,100.0%;O1/O2v2_02_wzt,99.19%;O1/O2v2_03_wbbM,98.58%;O1/O2v2_04_glf,98.96%;O1/O2v2_05_wbbN,98.99%;O1/O2v2_07_kfoC,99.01%;O1/O2v2_08_gmlC,97.33%;O1/O2v2_10_gmlA,100.0%	O1/O2v2_06_wbbO;O1/O2v2_09_gmlB	0		0 / 10 (0%)		4	O12_01_rfbB,98.31%;OL101_03_rfbD,98.99%;OL101_02_rfbA,98.28%;OL101_04_rfbC,97.84%
GCF_000567505.1_Kleb_pneu_BIDMC_1_V2_genomic	O1v1	Very high		100.00%	98.38%	0 bp	10 / 10 (100%)	O1/O2v2_01_wzm,100.0%;O1/O2v2_02_wzt,99.19%;O1/O2v2_03_wbbM,98.58%;O1/O2v2_04_glf,98.96%;O1/O2v2_05_wbbN,98.99%;O1/O2v2_06_wbbO,99.47%;O1/O2v2_07_kfoC,99.01%;O1/O2v2_08_gmlC,97.33%;O1/O2v2_09_gmlB,99.39%;O1/O2v2_10_gmlA,100.0%		0		0 / 10 (0%)		4	O12_01_rfbB,98.31%;OL101_03_rfbD,98.99%;OL101_02_rfbA,98.28%;OL101_04_rfbC,97.84%
GCF_000567525.1_Kleb_pneu_UCI_1_V1_genomic	O1v1	Very high		100.00%	98.38%	0 bp	10 / 10 (100%)	O1/O2v2_01_wzm,100.0%;O1/O2v2_02_wzt,99.19%;O1/O2v2_03_wbbM,98.58%;O1/O2v2_04_glf,98.96%;O1/O2v2_05_wbbN,98.99%;O1/O2v2_06_wbbO,99.47%;O1/O2v2_07_kfoC,99.01%;O1/O2v2_08_gmlC,97.33%;O1/O2v2_09_gmlB,99.39%;O1/O2v2_10_gmlA,100.0%		0		0 / 10 (0%)		4	O12_01_rfbB,98.31%;OL101_03_rfbD,98.99%;OL101_02_rfbA,98.28%;OL101_04_rfbC,97.84%
GCF_000567545.1_Kleb_pneu_BWH_41_V1_genomic	O1v1	None	?-	93.92%	98.47%	n/a	6 / 10 (60%)	O1/O2v2_01_wzm,100.0%;O1/O2v2_05_wbbN,98.99%;O1/O2v2_06_wbbO,99.47%;O1/O2v2_08_gmlC,97.33%;O1/O2v2_09_gmlB,99.39%;O1/O2v2_10_gmlA,100.0%	O1/O2v2_02_wzt;O1/O2v2_03_wbbM;O1/O2v2_04_glf;O1/O2v2_07_kfoC	0		0 / 10 (0%)		4	O12_01_rfbB,98.31%;OL101_03_rfbD,98.99%;OL101_02_rfbA,98.28%;OL101_04_rfbC,97.84%
GCF_000567565.1_Kleb_pneu_BWH_36_V1_genomic	O1v1	Very high	*	100.00%	98.36%	+777 bp	10 / 10 (100%)	O1/O2v2_01_wzm,100.0%;O1/O2v2_02_wzt,99.19%;O1/O2v2_03_wbbM,98.58%;O1/O2v2_04_glf,98.7%;O1/O2v2_05_wbbN,98.99%;O1/O2v2_06_wbbO,99.47%;O1/O2v2_07_kfoC,99.01%;O1/O2v2_08_gmlC,97.33%;O1/O2v2_09_gmlB,90.79%;O1/O2v2_10_gmlA,100.0%		0		0 / 10 (0%)		4	O12_01_rfbB,98.31%;OL101_03_rfbD,98.99%;OL101_02_rfbA,98.28%;OL101_04_rfbC,97.84%
GCF_000567585.1_Kleb_pneu_BWH_22_V2_genomic	O1v1	Very high		100.00%	98.48%	0 bp	10 / 10 (100%)	O1/O2v2_01_wzm,100.0%;O1/O2v2_02_wzt,99.19%;O1/O2v2_03_wbbM,98.73%;O1/O2v2_04_glf,99.74%;O1/O2v2_05_wbbN,98.32%;O1/O2v2_06_wbbO,99.2%;O1/O2v2_07_kfoC,99.01%;O1/O2v2_08_gmlC,97.33%;O1/O2v2_09_gmlB,99.39%;O1/O2v2_10_gmlA,100.0%		0		0 / 10 (0%)		0
GCF_000567605.1_Kleb_pneu_BWH_15_V2_genomic	O1v1	Very high		100.00%	97.86%	-1 bp	8 / 8 (100%)	O3/O3a_01_manC,100.0%;O3/O3a_02_manB,100.0%;O3/O3a_03_wzm,98.47%;O3/O3a_04_wzt,98.61%;O3/O3a_05_wbdD,97.04%;O3/O3a_06_wbdA,99.76%;O3/O3a_07_wbdB,99.74%;O3/O3a_08_wbdC,100.0%		0		0 / 8 (0%)		2	O3/O3a_01_manC,100.0%;O3/O3a_02_manB,99.12%
GCF_000567625.1_Kleb_pneu_BWH_2_V2_genomic	O1v1	Very high		100.00%	98.03%	-2 bp	7 / 7 (100%)	O1/O2v1_01_wzm,100.0%;O1/O2v1_02_wzt,99.19%;O1/O2v1_03_wbbM,99.37%;O1/O2v1_04_glf,98.96%;O1/O2v1_05_wbbN,98.66%;O1/O2v1_06_wbbO,99.47%;O1/O2v1_07_kfoC,96.81%		0		0 / 7 (0%)		6	Extra_genes_wbbY/wbbZ_01_wbbY,99.46%;O12_01_rfbB,98.03%;OL101_03_rfbD,98.65%;OL101_02_rfbA,97.92%;Extra_genes_wbbY/wbbZ_02_wbbZ,99.63%;O12_04_rfbC,97.3%
GCF_000567645.1_Kleb_pneu_MGH_47_V1_genomic	O1v1	Very high		100.00%	99.16%	0 bp	8 / 8 (100%)	O3b_01_manC,100.0%;O3b_02_manB,99.78%;O3b_03_wzm,99.24%;O3b_04_wzt,99.77%;O3b_05_wbdD,99.56%;O3b_06_wbdA,99.76%;O3b_07_wbdB,99.74%;O3b_08_wbdC,99.73%		0		0 / 8 (0%)		6	O3b_01_manC,100.0%;O3/O3a_02_manB,98.24%;O12_01_rfbB,98.31%;O12_03_rfbD,98.99%;OL101_02_rfbA,97.22%;O12_04_rfbC,96.76%
GCF_000567665.1_Kleb_pneu_MGH_45_V1_genomic	O1v1	Very high		100.00%	98.48%	0 bp	10 / 10 (100%)	O1/O2v2_01_wzm,100.0%;O1/O2v2_02_wzt,99.19%;O1/O2v2_03_wbbM,98.73%;O1/O2v2_04_glf,99.74%;O1/O2v2_05_wbbN,98.32%;O1/O2v2_06_wbbO,99.2%;O1/O2v2_07_kfoC,99.01%;O1/O2v2_08_gmlC,97.33%;O1/O2v2_09_gmlB,99.39%;O1/O2v2_10_gmlA,100.0%		0		0 / 10 (0%)		0
GCF_000567685.1_Kleb_pneu_MGH_43_V1_genomic	O1v1	Very high		100.00%	98.46%	0 bp	10 / 10 (100%)	O1/O2v2_01_wzm,100.0%;O1/O2v2_02_wzt,99.19%;O1/O2v2_03_wbbM,98.58%;O1/O2v2_04_glf,98.96%;O1/O2v2_05_wbbN,98.99%;O1/O2v2_06_wbbO,99.47%;O1/O2v2_07_kfoC,98.76%;O1/O2v2_08_gmlC,97.33%;O1/O2v2_09_gmlB,99.39%;O1/O2v2_10_gmlA,100.0%		0		0 / 10 (0%)		0
GCF_000567725.1_Kleb_pneu_MGH_39_V1_genomic	O1v1	Very high		100.00%	98.52%	0 bp	10 / 10 (100%)	O1/O2v2_01_wzm,99.61%;O1/O2v2_02_wzt,99.19%;O1/O2v2_03_wbbM,98.73%;O1/O2v2_04_glf,99.22%;O1/O2v2_05_wbbN,98.66%;O1/O2v2_06_wbbO,99.73%;O1/O2v2_07_kfoC,99.01%;O1/O2v2_08_gmlC,97.95%;O1/O2v2_09_gmlB,99.08%;O1/O2v2_10_gmlA,100.0%		0		0 / 10 (0%)		0
GCF_000567745.1_Kleb_pneu_MGH_35_V1_genomic	O1v1	Very high		100.00%	99.70%	+1 bp	6 / 6 (100%)	O4_01_hydrolase,99.67%;O4_02_hypothetical,99.24%;O4_03_hypothetical,99.72%;O4_04_wzt,100.0%;O4_05_wzm,98.77%;O4_06_glycosyltransferase,99.74%		0		0 / 6 (0%)		0
GCF_000567765.2_ASM56776v2_genomic	O1v1	Very high		100.00%	98.36%	0 bp	10 / 10 (100%)	O1/O2v2_01_wzm,100.0%;O1/O2v2_02_wzt,99.19%;O1/O2v2_03_wbbM,98.58%;O1/O2v2_04_glf,98.96%;O1/O2v2_05_wbbN,98.99%;O1/O2v2_06_wbbO,99.47%;O1/O2v2_07_kfoC,99.01%;O1/O2v2_08_gmlC,97.33%;O1/O2v2_09_gmlB,98.78%;O1/O2v2_10_gmlA,100.0%		0		0 / 10 (0%)		4	O12_01_rfbB,98.31%;OL101_03_rfbD,98.99%;OL101_02_rfbA,98.28%;OL101_04_rfbC,97.84%
GCF_000567785.1_Kleb_pneu_MGH_29_V1_genomic	O1v1	Very high		100.00%	98.48%	0 bp	10 / 10 (100%)	O1/O2v2_01_wzm,100.0%;O1/O2v2_02_wzt,99.19%;O1/O2v2_03_wbbM,98.73%;O1/O2v2_04_glf,99.74%;O1/O2v2_05_wbbN,98.32%;O1/O2v2_06_wbbO,99.2%;O1/O2v2_07_kfoC,99.01%;O1/O2v2_08_gmlC,97.33%;O1/O2v2_09_gmlB,99.39%;O1/O2v2_10_gmlA,100.0%		0		0 / 10 (0%)		0
GCF_000567825.1_Kleb_pneu_BIDMC_7A_V2_genomic	O1v1	Very high	*	100.00%	98.36%	+777 bp	10 / 10 (100%)	O1/O2v2_01_wzm,100.0%;O1/O2v2_02_wzt,99.19%;O1/O2v2_03_wbbM,98.58%;O1/O2v2_04_glf,98.7%;O1/O2v2_05_wbbN,98.99%;O1/O2v2_06_wbbO,99.47%;O1/O2v2_07_kfoC,99.01%;O1/O2v2_08_gmlC,97.33%;O1/O2v2_09_gmlB,90.79%;O1/O2v2_10_gmlA,100.0%		0		0 / 10 (0%)		4	O12_01_rfbB,98.31%;OL101_03_rfbD,98.99%;OL101_02_rfbA,98.28%;OL101_04_rfbC,97.84%
GCF_000567845.1_Kleb_pneu_UCI_13_V1_genomic	O1v1	Very high		100.00%	98.46%	0 bp	10 / 10 (100%)	O1/O2v2_01_wzm,100.0%;O1/O2v2_02_wzt,99.19%;O1/O2v2_03_wbbM,98.58%;O1/O2v2_04_glf,99.74%;O1/O2v2_05_wbbN,98.32%;O1/O2v2_06_wbbO,99.2%;O1/O2v2_07_kfoC,99.01%;O1/O2v2_08_gmlC,97.33%;O1/O2v2_09_gmlB,99.39%;O1/O2v2_10_gmlA,100.0%		0		0 / 10 (0%)		0
GCF_000585875.1_Kpn3159065_genomic	O1v1	Very high		100.00%	98.37%	0 bp	10 / 10 (100%)	O1/O2v2_01_wzm,100.0%;O1/O2v2_02_wzt,99.19%;O1/O2v2_03_wbbM,98.58%;O1/O2v2_04_glf,98.96%;O1/O2v2_05_wbbN,98.99%;O1/O2v2_06_wbbO,99.47%;O1/O2v2_07_kfoC,99.01%;O1/O2v2_08_gmlC,97.13%;O1/O2v2_09_gmlB,99.39%;O1/O2v2_10_gmlA,100.0%		0		0 / 10 (0%)		4	O12_01_rfbB,98.31%;OL101_03_rfbD,98.99%;OL101_02_rfbA,98.28%;OL101_04_rfbC,97.84%
GCF_000585895.1_KP4-R_genomic	O1v1	Very high		100.00%	98.37%	0 bp	10 / 10 (100%)	O1/O2v2_01_wzm,100.0%;O1/O2v2_02_wzt,99.19%;O1/O2v2_03_wbbM,98.58%;O1/O2v2_04_glf,98.96%;O1/O2v2_05_wbbN,98.99%;O1/O2v2_06_wbbO,99.47%;O1/O2v2_07_kfoC,99.01%;O1/O2v2_08_gmlC,97.13%;O1/O2v2_09_gmlB,99.39%;O1/O2v2_10_gmlA,100.0%		0		0 / 10 (0%)		4	O12_01_rfbB,98.31%;OL101_03_rfbD,98.99%;OL101_02_rfbA,98.28%;OL101_04_rfbC,97.84%
GCF_000585915.1_KP2-R_genomic	O1v1	Very high		100.00%	98.37%	0 bp	10 / 10 (100%)	O1/O2v2_01_wzm,100.0%;O1/O2v2_02_wzt,99.19%;O1/O2v2_03_wbbM,98.58%;O1/O2v2_04_glf,98.96%;O1/O2v2_05_wbbN,98.99%;O1/O2v2_06_wbbO,99.47%;O1/O2v2_07_kfoC,99.01%;O1/O2v2_08_gmlC,97.13%;O1/O2v2_09_gmlB,99.39%;O1/O2v2_10_gmlA,100.0%		0		0 / 10 (0%)		4	O12_01_rfbB,98.31%;OL101_03_rfbD,98.99%;OL101_02_rfbA,98.28%;OL101_04_rfbC,97.84%
GCF_000585935.1_KP5-R_genomic	O1v1	Very high		100.00%	98.37%	0 bp	10 / 10 (100%)	O1/O2v2_01_wzm,100.0%;O1/O2v2_02_wzt,99.19%;O1/O2v2_03_wbbM,98.58%;O1/O2v2_04_glf,98.96%;O1/O2v2_05_wbbN,98.99%;O1/O2v2_06_wbbO,99.47%;O1/O2v2_07_kfoC,99.01%;O1/O2v2_08_gmlC,97.13%;O1/O2v2_09_gmlB,99.39%;O1/O2v2_10_gmlA,100.0%		0		0 / 10 (0%)		4	O12_01_rfbB,98.31%;OL101_03_rfbD,98.99%;OL101_02_rfbA,98.28%;OL101_04_rfbC,97.84%
GCF_000585955.1_KP1-I_genomic	O1v1	Very high		100.00%	98.37%	0 bp	10 / 10 (100%)	O1/O2v2_01_wzm,100.0%;O1/O2v2_02_wzt,99.19%;O1/O2v2_03_wbbM,98.58%;O1/O2v2_04_glf,98.96%;O1/O2v2_05_wbbN,98.99%;O1/O2v2_06_wbbO,99.47%;O1/O2v2_07_kfoC,99.01%;O1/O2v2_08_gmlC,97.13%;O1/O2v2_09_gmlB,99.39%;O1/O2v2_10_gmlA,100.0%		0		0 / 10 (0%)		4	O12_01_rfbB,98.31%;OL101_03_rfbD,98.99%;OL101_02_rfbA,98.28%;OL101_04_rfbC,97.84%
GCF_000597905.1_ASM59790v1_genomic	O1v1	Very high		100.00%	98.38%	0 bp	10 / 10 (100%)	O1/O2v2_01_wzm,100.0%;O1/O2v2_02_wzt,99.19%;O1/O2v2_03_wbbM,98.58%;O1/O2v2_04_glf,98.96%;O1/O2v2_05_wbbN,98.99%;O1/O2v2_06_wbbO,99.47%;O1/O2v2_07_kfoC,99.01%;O1/O2v2_08_gmlC,97.33%;O1/O2v2_09_gmlB,99.39%;O1/O2v2_10_gmlA,100.0%		0		0 / 10 (0%)		4	O12_01_rfbB,98.31%;OL101_03_rfbD,98.99%;OL101_02_rfbA,98.28%;OL101_04_rfbC,97.84%
GCF_000598005.1_ASM59800v1_genomic	O1v1	Very high		100.00%	98.38%	0 bp	10 / 10 (100%)	O1/O2v2_01_wzm,100.0%;O1/O2v2_02_wzt,99.19%;O1/O2v2_03_wbbM,98.58%;O1/O2v2_04_glf,98.96%;O1/O2v2_05_wbbN,98.99%;O1/O2v2_06_wbbO,99.47%;O1/O2v2_07_kfoC,99.01%;O1/O2v2_08_gmlC,97.33%;O1/O2v2_09_gmlB,99.39%;O1/O2v2_10_gmlA,100.0%		0		0 / 10 (0%)		4	O12_01_rfbB,98.31%;OL101_03_rfbD,98.99%;OL101_02_rfbA,98.28%;OL101_04_rfbC,97.84%
GCF_000599905.1_KPB_4_IHQD_genomic	O1v1	Very high		100.00%	98.38%	0 bp	10 / 10 (100%)	O1/O2v2_01_wzm,100.0%;O1/O2v2_02_wzt,99.19%;O1/O2v2_03_wbbM,98.58%;O1/O2v2_04_glf,98.96%;O1/O2v2_05_wbbN,98.99%;O1/O2v2_06_wbbO,99.47%;O1/O2v2_07_kfoC,99.01%;O1/O2v2_08_gmlC,97.33%;O1/O2v2_09_gmlB,99.39%;O1/O2v2_10_gmlA,100.0%		0		0 / 10 (0%)		4	O12_01_rfbB,98.31%;OL101_03_rfbD,98.99%;OL101_02_rfbA,98.28%;OL101_04_rfbC,97.84%
GCF_000599925.1_KPB_3_IHQD_genomic	O1v1	Very high		100.00%	98.48%	0 bp	10 / 10 (100%)	O1/O2v2_01_wzm,100.0%;O1/O2v2_02_wzt,99.19%;O1/O2v2_03_wbbM,98.73%;O1/O2v2_04_glf,99.74%;O1/O2v2_05_wbbN,98.32%;O1/O2v2_06_wbbO,99.2%;O1/O2v2_07_kfoC,99.01%;O1/O2v2_08_gmlC,97.33%;O1/O2v2_09_gmlB,99.39%;O1/O2v2_10_gmlA,100.0%		0		0 / 10 (0%)		0
GCF_000614665.1_ASM61466v1_genomic	O1v1	High	-	100.00%	98.23%	-3 bp	5 / 7 (71.4%)	O1/O2v1_02_wzt,100.0%;O1/O2v1_03_wbbM,98.58%;O1/O2v1_04_glf,98.18%;O1/O2v1_06_wbbO,99.21%;O1/O2v1_07_kfoC,99.32%	O1/O2v1_01_wzm;O1/O2v1_05_wbbN	0		0 / 7 (0%)		3	Extra_genes_wbbY/wbbZ_01_wbbY,99.6%;O3/O3a_01_manC,98.52%;Extra_genes_wbbY/wbbZ_02_wbbZ,100.0%
GCF_000633735.1_Kleb_pneu_CHS_60_V1_genomic	O1v1	Very high		100.00%	98.38%	0 bp	10 / 10 (100%)	O1/O2v2_01_wzm,100.0%;O1/O2v2_02_wzt,99.19%;O1/O2v2_03_wbbM,98.58%;O1/O2v2_04_glf,98.96%;O1/O2v2_05_wbbN,98.99%;O1/O2v2_06_wbbO,99.47%;O1/O2v2_07_kfoC,99.01%;O1/O2v2_08_gmlC,97.33%;O1/O2v2_09_gmlB,99.39%;O1/O2v2_10_gmlA,100.0%		0		0 / 10 (0%)		4	O12_01_rfbB,98.31%;OL101_03_rfbD,98.99%;OL101_02_rfbA,98.28%;OL101_04_rfbC,97.84%
GCF_000633755.1_Kleb_pneu_CHS_47_V1_genomic	O1v1	Very high		100.00%	98.36%	0 bp	10 / 10 (100%)	O1/O2v2_01_wzm,100.0%;O1/O2v2_02_wzt,99.19%;O1/O2v2_03_wbbM,98.42%;O1/O2v2_04_glf,98.96%;O1/O2v2_05_wbbN,98.99%;O1/O2v2_06_wbbO,99.2%;O1/O2v2_07_kfoC,99.01%;O1/O2v2_08_gmlC,97.33%;O1/O2v2_09_gmlB,99.39%;O1/O2v2_10_gmlA,100.0%		0		0 / 10 (0%)		4	O12_01_rfbB,98.31%;OL101_03_rfbD,98.99%;OL101_02_rfbA,98.28%;OL101_04_rfbC,97.84%
GCF_000633775.1_Kleb_pneu_CHS_42_V1_genomic	O1v1	Very high		100.00%	98.38%	0 bp	10 / 10 (100%)	O1/O2v2_01_wzm,100.0%;O1/O2v2_02_wzt,99.19%;O1/O2v2_03_wbbM,98.58%;O1/O2v2_04_glf,98.96%;O1/O2v2_05_wbbN,98.99%;O1/O2v2_06_wbbO,99.47%;O1/O2v2_07_kfoC,99.01%;O1/O2v2_08_gmlC,97.33%;O1/O2v2_09_gmlB,99.39%;O1/O2v2_10_gmlA,100.0%		0		0 / 10 (0%)		4	O12_01_rfbB,98.31%;OL101_03_rfbD,98.99%;OL101_02_rfbA,98.28%;OL101_04_rfbC,97.84%
GCF_000688155.1_Kleb_pneu_MGH_63_V1_genomic	O1v1	Very high		100.00%	98.52%	0 bp	7 / 7 (100%)	O1/O2v1_01_wzm,100.0%;O1/O2v1_02_wzt,99.6%;O1/O2v1_03_wbbM,99.37%;O1/O2v1_04_glf,99.22%;O1/O2v1_05_wbbN,98.32%;O1/O2v1_06_wbbO,99.21%;O1/O2v1_07_kfoC,98.63%		0		0 / 7 (0%)		4	Extra_genes_wbbY/wbbZ_01_wbbY,99.6%;O3b_01_manC,100.0%;O3/O3a_02_manB,98.9%;Extra_genes_wbbY/wbbZ_02_wbbZ,99.63%
GCF_000688175.1_Kleb_pneu_UCI_64_V1_genomic	O1v1	Good	?-	100.00%	99.66%	n/a	5 / 6 (83.3%)	O4_01_hydrolase,99.5%;O4_02_hypothetical,99.75%;O4_03_hypothetical,99.43%;O4_04_wzt,100.0%;O4_05_wzm,98.77%	O4_06_glycosyltransferase	0		0 / 6 (0%)		0
GCF_000688195.1_Kleb_pneu_UCI_60_V1_genomic	O1v1	Very high		100.00%	99.01%	0 bp	7 / 7 (100%)	O1/O2v1_01_wzm,99.61%;O1/O2v1_02_wzt,100.0%;O1/O2v1_03_wbbM,99.84%;O1/O2v1_04_glf,99.22%;O1/O2v1_05_wbbN,100.0%;O1/O2v1_06_wbbO,99.21%;O1/O2v1_07_kfoC,98.86%		0		0 / 7 (0%)		2	O3b_01_manC,100.0%;O3/O3a_02_manB,98.68%
GCF_000688215.1_Kleb_pneu_MGH_75_V1_genomic	O1v1	Very high		100.00%	98.52%	0 bp	7 / 7 (100%)	O1/O2v1_01_wzm,100.0%;O1/O2v1_02_wzt,99.6%;O1/O2v1_03_wbbM,99.37%;O1/O2v1_04_glf,99.22%;O1/O2v1_05_wbbN,98.32%;O1/O2v1_06_wbbO,99.21%;O1/O2v1_07_kfoC,98.63%		0		0 / 7 (0%)		4	Extra_genes_wbbY/wbbZ_01_wbbY,99.6%;O3b_01_manC,100.0%;O3/O3a_02_manB,98.9%;Extra_genes_wbbY/wbbZ_02_wbbZ,99.63%
GCF_000688535.1_Kleb_pneu_CHS_21_V1_genomic	O1v1	Good	?-	100.00%	98.75%	n/a	6 / 7 (85.7%)	O1/O2v1_01_wzm,100.0%;O1/O2v1_02_wzt,100.0%;O1/O2v1_03_wbbM,99.37%;O1/O2v1_04_glf,98.18%;O1/O2v1_06_wbbO,98.94%;O1/O2v1_07_kfoC,99.09%	O1/O2v1_05_wbbN	0		0 / 7 (0%)		2	O3b_01_manC,100.0%;O3/O3a_02_manB,99.12%
GCF_000688555.1_Kleb_pneu_CHS_16_V1_genomic	O1v1	Very high		100.00%	98.38%	0 bp	10 / 10 (100%)	O1/O2v2_01_wzm,100.0%;O1/O2v2_02_wzt,99.19%;O1/O2v2_03_wbbM,98.58%;O1/O2v2_04_glf,98.96%;O1/O2v2_05_wbbN,98.99%;O1/O2v2_06_wbbO,99.47%;O1/O2v2_07_kfoC,99.01%;O1/O2v2_08_gmlC,97.33%;O1/O2v2_09_gmlB,99.39%;O1/O2v2_10_gmlA,100.0%		0		0 / 10 (0%)		4	O12_01_rfbB,98.31%;OL101_03_rfbD,98.99%;OL101_02_rfbA,98.28%;OL101_04_rfbC,97.84%
GCF_000688635.1_Kleb_pneu_CHS_08_V1_genomic	O1v1	Very high		100.00%	98.38%	0 bp	10 / 10 (100%)	O1/O2v2_01_wzm,100.0%;O1/O2v2_02_wzt,99.19%;O1/O2v2_03_wbbM,98.58%;O1/O2v2_04_glf,98.96%;O1/O2v2_05_wbbN,98.99%;O1/O2v2_06_wbbO,99.47%;O1/O2v2_07_kfoC,99.01%;O1/O2v2_08_gmlC,97.33%;O1/O2v2_09_gmlB,99.39%;O1/O2v2_10_gmlA,100.0%		0		0 / 10 (0%)		4	O12_01_rfbB,98.31%;OL101_03_rfbD,98.99%;OL101_02_rfbA,98.28%;OL101_04_rfbC,97.84%
GCF_000689275.1_AFX_PRJEB4159_v1_genomic	O1v1	Very high		100.00%	99.99%	0 bp	7 / 7 (100%)	O1/O2v1_01_wzm,100.0%;O1/O2v1_02_wzt,100.0%;O1/O2v1_03_wbbM,100.0%;O1/O2v1_04_glf,100.0%;O1/O2v1_05_wbbN,100.0%;O1/O2v1_06_wbbO,100.0%;O1/O2v1_07_kfoC,100.0%		0		0 / 7 (0%)		4	Extra_genes_wbbY/wbbZ_01_wbbY,99.6%;O3b_01_manC,100.0%;O3/O3a_02_manB,98.9%;Extra_genes_wbbY/wbbZ_02_wbbZ,99.63%
GCF_000692915.1_Kleb_pneu_BIDMC_18B_V1_genomic	O1v1	Very high		100.00%	98.48%	0 bp	10 / 10 (100%)	O1/O2v2_01_wzm,100.0%;O1/O2v2_02_wzt,99.19%;O1/O2v2_03_wbbM,98.73%;O1/O2v2_04_glf,99.74%;O1/O2v2_05_wbbN,98.32%;O1/O2v2_06_wbbO,99.2%;O1/O2v2_07_kfoC,99.01%;O1/O2v2_08_gmlC,97.33%;O1/O2v2_09_gmlB,99.39%;O1/O2v2_10_gmlA,100.0%		0		0 / 10 (0%)		0
GCF_000692935.1_Kleb_pneu_BIDMC_54_V1_genomic	O1v1	High	-	100.00%	98.27%	+1678 bp	9 / 10 (90%)	O1/O2v2_01_wzm,100.0%;O1/O2v2_02_wzt,99.19%;O1/O2v2_03_wbbM,98.42%;O1/O2v2_04_glf,98.96%;O1/O2v2_05_wbbN,98.99%;O1/O2v2_06_wbbO,99.47%;O1/O2v2_08_gmlC,97.33%;O1/O2v2_09_gmlB,99.39%;O1/O2v2_10_gmlA,100.0%	O1/O2v2_07_kfoC	0		0 / 10 (0%)		4	O12_01_rfbB,98.31%;OL101_03_rfbD,98.99%;OL101_02_rfbA,98.28%;OL101_04_rfbC,97.84%
GCF_000692955.1_Kleb_pneu_BIDMC_55_V1_genomic	O1v1	Very high		100.00%	98.45%	+1066 bp	10 / 10 (100%)	O1/O2v2_01_wzm,100.0%;O1/O2v2_02_wzt,99.19%;O1/O2v2_03_wbbM,98.58%;O1/O2v2_04_glf,98.59%;O1/O2v2_05_wbbN,98.99%;O1/O2v2_06_wbbO,99.47%;O1/O2v2_07_kfoC,98.26%;O1/O2v2_08_gmlC,97.33%;O1/O2v2_09_gmlB,99.39%;O1/O2v2_10_gmlA,100.0%		0		0 / 10 (0%)		0
GCF_000692975.1_Kleb_pneu_BIDMC_60_V1_genomic	O1v1	Very high		100.00%	98.38%	0 bp	10 / 10 (100%)	O1/O2v2_01_wzm,100.0%;O1/O2v2_02_wzt,99.19%;O1/O2v2_03_wbbM,98.58%;O1/O2v2_04_glf,98.96%;O1/O2v2_05_wbbN,98.99%;O1/O2v2_06_wbbO,99.47%;O1/O2v2_07_kfoC,99.01%;O1/O2v2_08_gmlC,97.33%;O1/O2v2_09_gmlB,99.39%;O1/O2v2_10_gmlA,100.0%		0		0 / 10 (0%)		4	O12_01_rfbB,98.31%;OL101_03_rfbD,98.99%;OL101_02_rfbA,98.28%;OL101_04_rfbC,97.84%
GCF_000693015.1_Kleb_pneu_BIDMC_68_V1_genomic	O1v1	Very high		100.00%	98.38%	0 bp	10 / 10 (100%)	O1/O2v2_01_wzm,100.0%;O1/O2v2_02_wzt,99.19%;O1/O2v2_03_wbbM,98.58%;O1/O2v2_04_glf,98.96%;O1/O2v2_05_wbbN,98.99%;O1/O2v2_06_wbbO,99.47%;O1/O2v2_07_kfoC,99.01%;O1/O2v2_08_gmlC,97.33%;O1/O2v2_09_gmlB,99.39%;O1/O2v2_10_gmlA,100.0%		0		0 / 10 (0%)		4	O12_01_rfbB,98.31%;OL101_03_rfbD,98.99%;OL101_02_rfbA,98.28%;OL101_04_rfbC,97.84%
GCF_000693035.1_Kleb_pneu_BIDMC_69_V1_genomic	O1v1	Very high		100.00%	98.45%	0 bp	10 / 10 (100%)	O1/O2v2_01_wzm,100.0%;O1/O2v2_02_wzt,99.19%;O1/O2v2_03_wbbM,98.89%;O1/O2v2_04_glf,98.7%;O1/O2v2_05_wbbN,98.32%;O1/O2v2_06_wbbO,99.73%;O1/O2v2_07_kfoC,99.01%;O1/O2v2_08_gmlC,97.13%;O1/O2v2_09_gmlB,99.08%;O1/O2v2_10_gmlA,99.21%		0		0 / 10 (0%)		4	O12_01_rfbB,97.75%;OL101_03_rfbD,98.32%;OL101_02_rfbA,96.88%;O12_04_rfbC,95.68%
GCF_000693055.1_Kleb_pneu_BWH_45_V1_genomic	O1v1	Very high		100.00%	98.38%	0 bp	10 / 10 (100%)	O1/O2v2_01_wzm,100.0%;O1/O2v2_02_wzt,99.19%;O1/O2v2_03_wbbM,98.58%;O1/O2v2_04_glf,98.96%;O1/O2v2_05_wbbN,98.99%;O1/O2v2_06_wbbO,99.47%;O1/O2v2_07_kfoC,99.01%;O1/O2v2_08_gmlC,97.33%;O1/O2v2_09_gmlB,99.39%;O1/O2v2_10_gmlA,100.0%		0		0 / 10 (0%)		4	O12_01_rfbB,98.31%;OL101_03_rfbD,98.99%;OL101_02_rfbA,98.28%;OL101_04_rfbC,97.84%
GCF_000693075.1_Kleb_pneu_BWH_46_V1_genomic	O1v1	Very high		100.00%	98.94%	0 bp	8 / 8 (100%)	O3b_01_manC,99.79%;O3b_02_manB,99.78%;O3b_03_wzm,99.24%;O3b_04_wzt,99.54%;O3b_05_wbdD,99.71%;O3b_06_wbdA,99.76%;O3b_07_wbdB,99.21%;O3b_08_wbdC,100.0%		0		0 / 8 (0%)		2	O3b_01_manC,99.79%;O3/O3a_02_manB,99.12%
GCF_000693095.1_Kleb_pneu_BWH_47_V1_genomic	O1v1	Very high		100.00%	98.38%	0 bp	10 / 10 (100%)	O1/O2v2_01_wzm,100.0%;O1/O2v2_02_wzt,99.19%;O1/O2v2_03_wbbM,98.58%;O1/O2v2_04_glf,98.96%;O1/O2v2_05_wbbN,98.99%;O1/O2v2_06_wbbO,99.47%;O1/O2v2_07_kfoC,99.01%;O1/O2v2_08_gmlC,97.33%;O1/O2v2_09_gmlB,99.39%;O1/O2v2_10_gmlA,100.0%		0		0 / 10 (0%)		4	O12_01_rfbB,98.31%;OL101_03_rfbD,98.99%;OL101_02_rfbA,98.28%;OL101_04_rfbC,97.84%
GCF_000693115.1_Kleb_pneu_BWH_48_V1_genomic	O1v1	High	*	100.00%	94.20%	0 bp	8 / 8 (100%)	O5_01_manC,99.36%;O5_02_manB,99.56%;O5_03_wzm,99.25%;O5_04_wzt,98.77%;O5_05_wbdD,94.37%;O5_06_wbdA,95.39%;O5_07_wbdB,99.48%;O5_08_wbdC,99.73%		0		0 / 8 (0%)		0
GCF_000693135.1_Kleb_pneu_CHS_02_V1_genomic	O1v1	Very high		100.00%	98.38%	0 bp	10 / 10 (100%)	O1/O2v2_01_wzm,100.0%;O1/O2v2_02_wzt,99.19%;O1/O2v2_03_wbbM,98.58%;O1/O2v2_04_glf,98.96%;O1/O2v2_05_wbbN,98.99%;O1/O2v2_06_wbbO,99.47%;O1/O2v2_07_kfoC,99.01%;O1/O2v2_08_gmlC,97.33%;O1/O2v2_09_gmlB,99.39%;O1/O2v2_10_gmlA,100.0%		0		0 / 10 (0%)		4	O12_01_rfbB,98.31%;OL101_03_rfbD,98.99%;OL101_02_rfbA,98.28%;OL101_04_rfbC,97.84%
GCF_000693155.1_Kleb_pneu_CHS_03_V1_genomic	O1v1	Very high		100.00%	98.37%	0 bp	10 / 10 (100%)	O1/O2v2_01_wzm,100.0%;O1/O2v2_02_wzt,99.19%;O1/O2v2_03_wbbM,98.58%;O1/O2v2_04_glf,98.7%;O1/O2v2_05_wbbN,98.99%;O1/O2v2_06_wbbO,99.47%;O1/O2v2_07_kfoC,99.01%;O1/O2v2_08_gmlC,97.33%;O1/O2v2_09_gmlB,99.39%;O1/O2v2_10_gmlA,100.0%		0		0 / 10 (0%)		4	O12_01_rfbB,98.31%;OL101_03_rfbD,98.99%;OL101_02_rfbA,98.28%;OL101_04_rfbC,97.84%
GCF_000693175.1_Kleb_pneu_CHS_05_V1_genomic	O1v1	Very high		100.00%	98.38%	0 bp	10 / 10 (100%)	O1/O2v2_01_wzm,100.0%;O1/O2v2_02_wzt,99.19%;O1/O2v2_03_wbbM,98.58%;O1/O2v2_04_glf,98.96%;O1/O2v2_05_wbbN,98.99%;O1/O2v2_06_wbbO,99.47%;O1/O2v2_07_kfoC,99.01%;O1/O2v2_08_gmlC,97.33%;O1/O2v2_09_gmlB,99.39%;O1/O2v2_10_gmlA,100.0%		0		0 / 10 (0%)		4	O12_01_rfbB,98.31%;OL101_03_rfbD,98.99%;OL101_02_rfbA,98.28%;OL101_04_rfbC,97.84%
GCF_000693195.1_Kleb_pneu_CHS_06_V1_genomic	O1v1	Very high		100.00%	98.38%	0 bp	10 / 10 (100%)	O1/O2v2_01_wzm,100.0%;O1/O2v2_02_wzt,99.19%;O1/O2v2_03_wbbM,98.58%;O1/O2v2_04_glf,98.96%;O1/O2v2_05_wbbN,98.99%;O1/O2v2_06_wbbO,99.47%;O1/O2v2_07_kfoC,99.01%;O1/O2v2_08_gmlC,97.33%;O1/O2v2_09_gmlB,99.39%;O1/O2v2_10_gmlA,100.0%		0		0 / 10 (0%)		4	O12_01_rfbB,98.31%;OL101_03_rfbD,98.99%;OL101_02_rfbA,98.28%;OL101_04_rfbC,97.84%
GCF_000693215.1_Kleb_pneu_CHS_07_V1_genomic	O1v1	Very high		100.00%	98.38%	0 bp	10 / 10 (100%)	O1/O2v2_01_wzm,100.0%;O1/O2v2_02_wzt,99.19%;O1/O2v2_03_wbbM,98.58%;O1/O2v2_04_glf,98.96%;O1/O2v2_05_wbbN,98.99%;O1/O2v2_06_wbbO,99.47%;O1/O2v2_07_kfoC,99.01%;O1/O2v2_08_gmlC,97.33%;O1/O2v2_09_gmlB,99.39%;O1/O2v2_10_gmlA,100.0%		0		0 / 10 (0%)		4	O12_01_rfbB,98.31%;OL101_03_rfbD,98.99%;OL101_02_rfbA,98.28%;OL101_04_rfbC,97.84%
GCF_000693235.1_Kleb_pneu_CHS_09_V1_genomic	O1v1	Very high		100.00%	98.38%	0 bp	10 / 10 (100%)	O1/O2v2_01_wzm,100.0%;O1/O2v2_02_wzt,99.19%;O1/O2v2_03_wbbM,98.58%;O1/O2v2_04_glf,98.96%;O1/O2v2_05_wbbN,98.99%;O1/O2v2_06_wbbO,99.47%;O1/O2v2_07_kfoC,99.01%;O1/O2v2_08_gmlC,97.33%;O1/O2v2_09_gmlB,99.39%;O1/O2v2_10_gmlA,100.0%		0		0 / 10 (0%)		4	O12_01_rfbB,98.31%;OL101_03_rfbD,98.99%;OL101_02_rfbA,98.28%;OL101_04_rfbC,97.84%
GCF_000693255.1_Kleb_pneu_CHS_11_V1_genomic	O1v1	Very high		100.00%	98.38%	0 bp	10 / 10 (100%)	O1/O2v2_01_wzm,100.0%;O1/O2v2_02_wzt,99.19%;O1/O2v2_03_wbbM,98.58%;O1/O2v2_04_glf,98.96%;O1/O2v2_05_wbbN,98.99%;O1/O2v2_06_wbbO,99.47%;O1/O2v2_07_kfoC,99.01%;O1/O2v2_08_gmlC,97.33%;O1/O2v2_09_gmlB,99.39%;O1/O2v2_10_gmlA,100.0%		0		0 / 10 (0%)		4	O12_01_rfbB,98.31%;OL101_03_rfbD,98.99%;OL101_02_rfbA,98.28%;OL101_04_rfbC,97.84%
GCF_000693275.1_Kleb_pneu_CHS_12_V1_genomic	O1v1	Very high		100.00%	98.38%	0 bp	10 / 10 (100%)	O1/O2v2_01_wzm,100.0%;O1/O2v2_02_wzt,99.19%;O1/O2v2_03_wbbM,98.58%;O1/O2v2_04_glf,98.96%;O1/O2v2_05_wbbN,98.99%;O1/O2v2_06_wbbO,99.47%;O1/O2v2_07_kfoC,99.01%;O1/O2v2_08_gmlC,97.33%;O1/O2v2_09_gmlB,99.39%;O1/O2v2_10_gmlA,100.0%		0		0 / 10 (0%)		4	O12_01_rfbB,98.31%;OL101_03_rfbD,98.99%;OL101_02_rfbA,98.28%;OL101_04_rfbC,97.84%
GCF_000693295.1_Kleb_pneu_CHS_13_V1_genomic	O1v1	Very high		100.00%	98.38%	0 bp	10 / 10 (100%)	O1/O2v2_01_wzm,100.0%;O1/O2v2_02_wzt,99.19%;O1/O2v2_03_wbbM,98.58%;O1/O2v2_04_glf,98.96%;O1/O2v2_05_wbbN,98.99%;O1/O2v2_06_wbbO,99.47%;O1/O2v2_07_kfoC,99.01%;O1/O2v2_08_gmlC,97.33%;O1/O2v2_09_gmlB,99.39%;O1/O2v2_10_gmlA,100.0%		0		0 / 10 (0%)		4	O12_01_rfbB,98.31%;OL101_03_rfbD,98.99%;OL101_02_rfbA,98.28%;OL101_04_rfbC,97.84%
GCF_000693315.1_Kleb_pneu_CHS_14_V1_genomic	O1v1	Very high		100.00%	98.38%	0 bp	10 / 10 (100%)	O1/O2v2_01_wzm,100.0%;O1/O2v2_02_wzt,99.19%;O1/O2v2_03_wbbM,98.58%;O1/O2v2_04_glf,98.96%;O1/O2v2_05_wbbN,98.99%;O1/O2v2_06_wbbO,99.47%;O1/O2v2_07_kfoC,99.01%;O1/O2v2_08_gmlC,97.33%;O1/O2v2_09_gmlB,99.39%;O1/O2v2_10_gmlA,100.0%		0		0 / 10 (0%)		4	O12_01_rfbB,98.31%;OL101_03_rfbD,98.99%;OL101_02_rfbA,98.28%;OL101_04_rfbC,97.84%
GCF_000693335.1_Kleb_pneu_CHS_17_V1_genomic	O1v1	Very high		100.00%	98.38%	0 bp	10 / 10 (100%)	O1/O2v2_01_wzm,100.0%;O1/O2v2_02_wzt,99.19%;O1/O2v2_03_wbbM,98.58%;O1/O2v2_04_glf,98.96%;O1/O2v2_05_wbbN,98.99%;O1/O2v2_06_wbbO,99.47%;O1/O2v2_07_kfoC,99.01%;O1/O2v2_08_gmlC,97.33%;O1/O2v2_09_gmlB,99.39%;O1/O2v2_10_gmlA,100.0%		0		0 / 10 (0%)		4	O12_01_rfbB,98.31%;OL101_03_rfbD,98.99%;OL101_02_rfbA,98.28%;OL101_04_rfbC,97.84%
GCF_000693355.1_Kleb_pneu_CHS_18_V1_genomic	O1v1	Very high		100.00%	98.38%	0 bp	10 / 10 (100%)	O1/O2v2_01_wzm,100.0%;O1/O2v2_02_wzt,99.19%;O1/O2v2_03_wbbM,98.58%;O1/O2v2_04_glf,98.96%;O1/O2v2_05_wbbN,98.99%;O1/O2v2_06_wbbO,99.47%;O1/O2v2_07_kfoC,99.01%;O1/O2v2_08_gmlC,97.33%;O1/O2v2_09_gmlB,99.39%;O1/O2v2_10_gmlA,100.0%		0		0 / 10 (0%)		4	O12_01_rfbB,98.31%;OL101_03_rfbD,98.99%;OL101_02_rfbA,98.28%;OL101_04_rfbC,97.84%
GCF_000693375.1_Kleb_pneu_CHS_19_V1_genomic	O1v1	Very high		100.00%	98.37%	0 bp	10 / 10 (100%)	O1/O2v2_01_wzm,100.0%;O1/O2v2_02_wzt,99.19%;O1/O2v2_03_wbbM,98.42%;O1/O2v2_04_glf,98.96%;O1/O2v2_05_wbbN,98.99%;O1/O2v2_06_wbbO,99.47%;O1/O2v2_07_kfoC,99.01%;O1/O2v2_08_gmlC,97.33%;O1/O2v2_09_gmlB,99.39%;O1/O2v2_10_gmlA,100.0%		0		0 / 10 (0%)		4	O12_01_rfbB,98.31%;OL101_03_rfbD,98.99%;OL101_02_rfbA,98.28%;OL101_04_rfbC,97.84%
GCF_000693395.1_Kleb_pneu_CHS_20_V1_genomic	O1v1	Very high		100.00%	98.38%	0 bp	10 / 10 (100%)	O1/O2v2_01_wzm,100.0%;O1/O2v2_02_wzt,99.19%;O1/O2v2_03_wbbM,98.58%;O1/O2v2_04_glf,98.96%;O1/O2v2_05_wbbN,98.99%;O1/O2v2_06_wbbO,99.47%;O1/O2v2_07_kfoC,99.01%;O1/O2v2_08_gmlC,97.33%;O1/O2v2_09_gmlB,99.39%;O1/O2v2_10_gmlA,100.0%		0		0 / 10 (0%)		4	O12_01_rfbB,98.31%;OL101_03_rfbD,98.99%;OL101_02_rfbA,98.28%;OL101_04_rfbC,97.84%
GCF_000693415.1_Kleb_pneu_CHS_22_V1_genomic	O1v1	Very high		100.00%	98.38%	0 bp	10 / 10 (100%)	O1/O2v2_01_wzm,100.0%;O1/O2v2_02_wzt,99.19%;O1/O2v2_03_wbbM,98.58%;O1/O2v2_04_glf,98.96%;O1/O2v2_05_wbbN,98.99%;O1/O2v2_06_wbbO,99.47%;O1/O2v2_07_kfoC,99.01%;O1/O2v2_08_gmlC,97.33%;O1/O2v2_09_gmlB,99.39%;O1/O2v2_10_gmlA,100.0%		0		0 / 10 (0%)		4	O12_01_rfbB,98.31%;OL101_03_rfbD,98.99%;OL101_02_rfbA,98.28%;OL101_04_rfbC,97.84%
GCF_000693435.1_Kleb_pneu_CHS_23_V1_genomic	O1v1	Very high		100.00%	98.38%	0 bp	10 / 10 (100%)	O1/O2v2_01_wzm,100.0%;O1/O2v2_02_wzt,99.19%;O1/O2v2_03_wbbM,98.58%;O1/O2v2_04_glf,98.96%;O1/O2v2_05_wbbN,98.99%;O1/O2v2_06_wbbO,99.47%;O1/O2v2_07_kfoC,99.01%;O1/O2v2_08_gmlC,97.33%;O1/O2v2_09_gmlB,99.39%;O1/O2v2_10_gmlA,100.0%		0		0 / 10 (0%)		4	O12_01_rfbB,98.31%;OL101_03_rfbD,98.99%;OL101_02_rfbA,98.28%;OL101_04_rfbC,97.84%
GCF_000693455.1_Kleb_pneu_CHS_24_V1_genomic	O1v1	High	-	100.00%	98.96%	-11 bp	7 / 8 (87.5%)	O3b_01_manC,100.0%;O3b_03_wzm,99.24%;O3b_04_wzt,99.77%;O3b_05_wbdD,99.71%;O3b_06_wbdA,99.64%;O3b_07_wbdB,99.21%;O3b_08_wbdC,100.0%	O3b_02_manB	0		0 / 8 (0%)		0
GCF_000693475.1_Kleb_pneu_CHS_25_V1_genomic	O1v1	Very high		100.00%	98.38%	0 bp	10 / 10 (100%)	O1/O2v2_01_wzm,100.0%;O1/O2v2_02_wzt,99.19%;O1/O2v2_03_wbbM,98.58%;O1/O2v2_04_glf,98.96%;O1/O2v2_05_wbbN,98.99%;O1/O2v2_06_wbbO,99.47%;O1/O2v2_07_kfoC,99.01%;O1/O2v2_08_gmlC,97.33%;O1/O2v2_09_gmlB,99.39%;O1/O2v2_10_gmlA,100.0%		0		0 / 10 (0%)		4	O12_01_rfbB,98.31%;OL101_03_rfbD,98.99%;OL101_02_rfbA,98.28%;OL101_04_rfbC,97.84%
GCF_000693495.1_Kleb_pneu_CHS_26_V1_genomic	O1v1	Very high		100.00%	98.38%	0 bp	10 / 10 (100%)	O1/O2v2_01_wzm,100.0%;O1/O2v2_02_wzt,99.19%;O1/O2v2_03_wbbM,98.58%;O1/O2v2_04_glf,98.96%;O1/O2v2_05_wbbN,98.99%;O1/O2v2_06_wbbO,99.47%;O1/O2v2_07_kfoC,99.01%;O1/O2v2_08_gmlC,97.33%;O1/O2v2_09_gmlB,99.39%;O1/O2v2_10_gmlA,100.0%		0		0 / 10 (0%)		4	O12_01_rfbB,98.31%;OL101_03_rfbD,98.99%;OL101_02_rfbA,98.28%;OL101_04_rfbC,97.84%
GCF_000693515.1_Kleb_pneu_CHS_27_V1_genomic	O1v1	Very high		100.00%	98.38%	0 bp	10 / 10 (100%)	O1/O2v2_01_wzm,100.0%;O1/O2v2_02_wzt,99.19%;O1/O2v2_03_wbbM,98.58%;O1/O2v2_04_glf,98.96%;O1/O2v2_05_wbbN,98.99%;O1/O2v2_06_wbbO,99.47%;O1/O2v2_07_kfoC,99.01%;O1/O2v2_08_gmlC,97.33%;O1/O2v2_09_gmlB,99.39%;O1/O2v2_10_gmlA,100.0%		0		0 / 10 (0%)		4	O12_01_rfbB,98.31%;OL101_03_rfbD,98.99%;OL101_02_rfbA,98.28%;OL101_04_rfbC,97.84%
GCF_000693535.1_Kleb_pneu_CHS_28_V1_genomic	O1v1	Very high		100.00%	98.38%	0 bp	10 / 10 (100%)	O1/O2v2_01_wzm,100.0%;O1/O2v2_02_wzt,99.19%;O1/O2v2_03_wbbM,98.58%;O1/O2v2_04_glf,98.96%;O1/O2v2_05_wbbN,98.99%;O1/O2v2_06_wbbO,99.47%;O1/O2v2_07_kfoC,99.01%;O1/O2v2_08_gmlC,97.33%;O1/O2v2_09_gmlB,99.39%;O1/O2v2_10_gmlA,100.0%		0		0 / 10 (0%)		4	O12_01_rfbB,98.31%;OL101_03_rfbD,98.99%;OL101_02_rfbA,98.28%;OL101_04_rfbC,97.84%
GCF_000693555.1_Kleb_pneu_CHS_29_V1_genomic	O1v1	Very high		100.00%	98.38%	0 bp	10 / 10 (100%)	O1/O2v2_01_wzm,100.0%;O1/O2v2_02_wzt,99.19%;O1/O2v2_03_wbbM,98.58%;O1/O2v2_04_glf,98.96%;O1/O2v2_05_wbbN,98.99%;O1/O2v2_06_wbbO,99.47%;O1/O2v2_07_kfoC,99.01%;O1/O2v2_08_gmlC,97.33%;O1/O2v2_09_gmlB,99.39%;O1/O2v2_10_gmlA,100.0%		0		0 / 10 (0%)		4	O12_01_rfbB,98.31%;OL101_03_rfbD,98.99%;OL101_02_rfbA,98.28%;OL101_04_rfbC,97.84%
GCF_000693575.1_Kleb_pneu_CHS_30_V1_genomic	O1v1	Very high		100.00%	98.38%	0 bp	10 / 10 (100%)	O1/O2v2_01_wzm,100.0%;O1/O2v2_02_wzt,99.19%;O1/O2v2_03_wbbM,98.58%;O1/O2v2_04_glf,98.96%;O1/O2v2_05_wbbN,98.99%;O1/O2v2_06_wbbO,99.47%;O1/O2v2_07_kfoC,99.01%;O1/O2v2_08_gmlC,97.33%;O1/O2v2_09_gmlB,99.39%;O1/O2v2_10_gmlA,100.0%		0		0 / 10 (0%)		4	O12_01_rfbB,98.31%;OL101_03_rfbD,98.99%;OL101_02_rfbA,98.28%;OL101_04_rfbC,97.84%
GCF_000693595.1_Kleb_pneu_CHS_31_V1_genomic	O1v1	Very high		100.00%	98.48%	0 bp	10 / 10 (100%)	O1/O2v2_01_wzm,100.0%;O1/O2v2_02_wzt,99.19%;O1/O2v2_03_wbbM,98.73%;O1/O2v2_04_glf,99.74%;O1/O2v2_05_wbbN,98.32%;O1/O2v2_06_wbbO,99.2%;O1/O2v2_07_kfoC,99.01%;O1/O2v2_08_gmlC,97.33%;O1/O2v2_09_gmlB,99.39%;O1/O2v2_10_gmlA,100.0%		0		0 / 10 (0%)		0
GCF_000693615.1_Kleb_pneu_CHS_32_V1_genomic	O1v1	Very high		100.00%	98.38%	0 bp	10 / 10 (100%)	O1/O2v2_01_wzm,100.0%;O1/O2v2_02_wzt,99.19%;O1/O2v2_03_wbbM,98.58%;O1/O2v2_04_glf,98.96%;O1/O2v2_05_wbbN,98.99%;O1/O2v2_06_wbbO,99.47%;O1/O2v2_07_kfoC,99.01%;O1/O2v2_08_gmlC,97.33%;O1/O2v2_09_gmlB,99.39%;O1/O2v2_10_gmlA,100.0%		0		0 / 10 (0%)		4	O12_01_rfbB,98.31%;OL101_03_rfbD,98.99%;OL101_02_rfbA,98.28%;OL101_04_rfbC,97.84%
GCF_000693635.1_Kleb_pneu_CHS_33_V1_genomic	O1v1	Very high		100.00%	98.38%	0 bp	10 / 10 (100%)	O1/O2v2_01_wzm,100.0%;O1/O2v2_02_wzt,99.19%;O1/O2v2_03_wbbM,98.58%;O1/O2v2_04_glf,98.96%;O1/O2v2_05_wbbN,98.99%;O1/O2v2_06_wbbO,99.47%;O1/O2v2_07_kfoC,99.01%;O1/O2v2_08_gmlC,97.33%;O1/O2v2_09_gmlB,99.39%;O1/O2v2_10_gmlA,100.0%		0		0 / 10 (0%)		4	O12_01_rfbB,98.31%;OL101_03_rfbD,98.99%;OL101_02_rfbA,98.28%;OL101_04_rfbC,97.84%
GCF_000693655.1_Kleb_pneu_CHS_34_V1_genomic	O1v1	Very high		100.00%	98.38%	0 bp	10 / 10 (100%)	O1/O2v2_01_wzm,100.0%;O1/O2v2_02_wzt,99.19%;O1/O2v2_03_wbbM,98.58%;O1/O2v2_04_glf,98.96%;O1/O2v2_05_wbbN,98.99%;O1/O2v2_06_wbbO,99.47%;O1/O2v2_07_kfoC,99.01%;O1/O2v2_08_gmlC,97.33%;O1/O2v2_09_gmlB,99.39%;O1/O2v2_10_gmlA,100.0%		0		0 / 10 (0%)		4	O12_01_rfbB,98.31%;OL101_03_rfbD,98.99%;OL101_02_rfbA,98.28%;OL101_04_rfbC,97.84%
GCF_000693675.1_Kleb_pneu_CHS_35_V1_genomic	O1v1	Very high		100.00%	98.38%	0 bp	10 / 10 (100%)	O1/O2v2_01_wzm,100.0%;O1/O2v2_02_wzt,99.19%;O1/O2v2_03_wbbM,98.58%;O1/O2v2_04_glf,98.96%;O1/O2v2_05_wbbN,98.99%;O1/O2v2_06_wbbO,99.47%;O1/O2v2_07_kfoC,99.01%;O1/O2v2_08_gmlC,97.33%;O1/O2v2_09_gmlB,99.39%;O1/O2v2_10_gmlA,100.0%		0		0 / 10 (0%)		4	O12_01_rfbB,98.31%;OL101_03_rfbD,98.99%;OL101_02_rfbA,98.28%;OL101_04_rfbC,97.84%
GCF_000693695.1_Kleb_pneu_CHS_36_V1_genomic	O1v1	Very high		100.00%	98.38%	0 bp	10 / 10 (100%)	O1/O2v2_01_wzm,100.0%;O1/O2v2_02_wzt,99.19%;O1/O2v2_03_wbbM,98.58%;O1/O2v2_04_glf,98.96%;O1/O2v2_05_wbbN,98.99%;O1/O2v2_06_wbbO,99.47%;O1/O2v2_07_kfoC,99.01%;O1/O2v2_08_gmlC,97.33%;O1/O2v2_09_gmlB,99.39%;O1/O2v2_10_gmlA,100.0%		0		0 / 10 (0%)		4	O12_01_rfbB,98.31%;OL101_03_rfbD,98.99%;OL101_02_rfbA,98.28%;OL101_04_rfbC,97.84%
GCF_000693715.1_Kleb_pneu_CHS_37_V1_genomic	O1v1	Very high		100.00%	98.38%	0 bp	10 / 10 (100%)	O1/O2v2_01_wzm,100.0%;O1/O2v2_02_wzt,99.19%;O1/O2v2_03_wbbM,98.58%;O1/O2v2_04_glf,98.96%;O1/O2v2_05_wbbN,98.99%;O1/O2v2_06_wbbO,99.47%;O1/O2v2_07_kfoC,99.01%;O1/O2v2_08_gmlC,97.33%;O1/O2v2_09_gmlB,99.39%;O1/O2v2_10_gmlA,100.0%		0		0 / 10 (0%)		4	O12_01_rfbB,98.31%;OL101_03_rfbD,98.99%;OL101_02_rfbA,98.28%;OL101_04_rfbC,97.84%
GCF_000693735.1_Kleb_pneu_CHS_38_V1_genomic	O1v1	Very high		100.00%	98.38%	0 bp	10 / 10 (100%)	O1/O2v2_01_wzm,100.0%;O1/O2v2_02_wzt,99.19%;O1/O2v2_03_wbbM,98.58%;O1/O2v2_04_glf,98.96%;O1/O2v2_05_wbbN,98.99%;O1/O2v2_06_wbbO,99.47%;O1/O2v2_07_kfoC,99.01%;O1/O2v2_08_gmlC,97.33%;O1/O2v2_09_gmlB,99.39%;O1/O2v2_10_gmlA,100.0%		0		0 / 10 (0%)		4	O12_01_rfbB,98.31%;OL101_03_rfbD,98.99%;OL101_02_rfbA,98.28%;OL101_04_rfbC,97.84%
GCF_000693755.1_Kleb_pneu_CHS_39_V1_genomic	O1v1	Very high		100.00%	98.38%	0 bp	10 / 10 (100%)	O1/O2v2_01_wzm,100.0%;O1/O2v2_02_wzt,99.19%;O1/O2v2_03_wbbM,98.58%;O1/O2v2_04_glf,98.96%;O1/O2v2_05_wbbN,98.99%;O1/O2v2_06_wbbO,99.47%;O1/O2v2_07_kfoC,99.01%;O1/O2v2_08_gmlC,97.33%;O1/O2v2_09_gmlB,99.39%;O1/O2v2_10_gmlA,100.0%		0		0 / 10 (0%)		4	O12_01_rfbB,98.31%;OL101_03_rfbD,98.99%;OL101_02_rfbA,98.28%;OL101_04_rfbC,97.84%
GCF_000693775.1_Kleb_pneu_CHS_40_V1_genomic	O1v1	Very high		100.00%	98.38%	0 bp	10 / 10 (100%)	O1/O2v2_01_wzm,100.0%;O1/O2v2_02_wzt,99.19%;O1/O2v2_03_wbbM,98.58%;O1/O2v2_04_glf,98.96%;O1/O2v2_05_wbbN,98.99%;O1/O2v2_06_wbbO,99.47%;O1/O2v2_07_kfoC,99.01%;O1/O2v2_08_gmlC,97.33%;O1/O2v2_09_gmlB,99.39%;O1/O2v2_10_gmlA,100.0%		0		0 / 10 (0%)		4	O12_01_rfbB,98.31%;OL101_03_rfbD,98.99%;OL101_02_rfbA,98.28%;OL101_04_rfbC,97.84%
GCF_000693795.1_Kleb_pneu_CHS_41_V1_genomic	O1v1	Very high		100.00%	98.38%	0 bp	10 / 10 (100%)	O1/O2v2_01_wzm,100.0%;O1/O2v2_02_wzt,99.19%;O1/O2v2_03_wbbM,98.58%;O1/O2v2_04_glf,98.96%;O1/O2v2_05_wbbN,98.99%;O1/O2v2_06_wbbO,99.47%;O1/O2v2_07_kfoC,99.01%;O1/O2v2_08_gmlC,97.33%;O1/O2v2_09_gmlB,99.39%;O1/O2v2_10_gmlA,100.0%		0		0 / 10 (0%)		4	O12_01_rfbB,98.31%;OL101_03_rfbD,98.99%;OL101_02_rfbA,98.28%;OL101_04_rfbC,97.84%
GCF_000693815.1_Kleb_pneu_CHS_43_V1_genomic	O1v1	Very high		100.00%	99.19%	0 bp	10 / 10 (100%)	O1/O2v2_01_wzm,100.0%;O1/O2v2_02_wzt,99.6%;O1/O2v2_03_wbbM,99.52%;O1/O2v2_04_glf,98.96%;O1/O2v2_05_wbbN,98.99%;O1/O2v2_06_wbbO,100.0%;O1/O2v2_07_kfoC,99.75%;O1/O2v2_08_gmlC,99.38%;O1/O2v2_09_gmlB,99.39%;O1/O2v2_10_gmlA,99.21%		0		0 / 10 (0%)		4	Extra_genes_wbbY/wbbZ_01_wbbY,99.73%;O3/O3a_01_manC,99.58%;O3/O3a_02_manB,99.12%;Extra_genes_wbbY/wbbZ_02_wbbZ,100.0%
GCF_000693835.1_Kleb_pneu_CHS_44_V1_genomic	O1v1	Very high		100.00%	98.38%	0 bp	10 / 10 (100%)	O1/O2v2_01_wzm,100.0%;O1/O2v2_02_wzt,99.19%;O1/O2v2_03_wbbM,98.58%;O1/O2v2_04_glf,98.96%;O1/O2v2_05_wbbN,98.99%;O1/O2v2_06_wbbO,99.47%;O1/O2v2_07_kfoC,99.01%;O1/O2v2_08_gmlC,97.33%;O1/O2v2_09_gmlB,99.39%;O1/O2v2_10_gmlA,100.0%		0		0 / 10 (0%)		4	O12_01_rfbB,98.31%;OL101_03_rfbD,98.99%;OL101_02_rfbA,98.28%;OL101_04_rfbC,97.84%
GCF_000693855.1_Kleb_pneu_CHS_45_V1_genomic	O1v1	Very high		100.00%	98.38%	0 bp	10 / 10 (100%)	O1/O2v2_01_wzm,100.0%;O1/O2v2_02_wzt,99.19%;O1/O2v2_03_wbbM,98.58%;O1/O2v2_04_glf,98.96%;O1/O2v2_05_wbbN,98.99%;O1/O2v2_06_wbbO,99.47%;O1/O2v2_07_kfoC,99.01%;O1/O2v2_08_gmlC,97.33%;O1/O2v2_09_gmlB,99.39%;O1/O2v2_10_gmlA,100.0%		0		0 / 10 (0%)		4	O12_01_rfbB,98.31%;OL101_03_rfbD,98.99%;OL101_02_rfbA,98.28%;OL101_04_rfbC,97.84%
GCF_000693875.1_Kleb_pneu_CHS_46_V1_genomic	O1v1	High	-	100.00%	98.37%	+776 bp	9 / 10 (90%)	O1/O2v2_01_wzm,100.0%;O1/O2v2_02_wzt,99.19%;O1/O2v2_04_glf,98.96%;O1/O2v2_05_wbbN,98.99%;O1/O2v2_06_wbbO,99.47%;O1/O2v2_07_kfoC,99.01%;O1/O2v2_08_gmlC,97.33%;O1/O2v2_09_gmlB,99.39%;O1/O2v2_10_gmlA,100.0%	O1/O2v2_03_wbbM	0		0 / 10 (0%)		4	O12_01_rfbB,98.31%;OL101_03_rfbD,98.99%;OL101_02_rfbA,98.28%;OL101_04_rfbC,97.84%
GCF_000693895.1_Kleb_pneu_CHS_48_V1_genomic	O1v1	Very high		100.00%	99.19%	0 bp	10 / 10 (100%)	O1/O2v2_01_wzm,100.0%;O1/O2v2_02_wzt,99.6%;O1/O2v2_03_wbbM,99.52%;O1/O2v2_04_glf,98.96%;O1/O2v2_05_wbbN,98.99%;O1/O2v2_06_wbbO,100.0%;O1/O2v2_07_kfoC,99.75%;O1/O2v2_08_gmlC,99.38%;O1/O2v2_09_gmlB,99.39%;O1/O2v2_10_gmlA,99.21%		0		0 / 10 (0%)		4	Extra_genes_wbbY/wbbZ_01_wbbY,99.73%;O3/O3a_01_manC,99.58%;O3/O3a_02_manB,99.12%;Extra_genes_wbbY/wbbZ_02_wbbZ,100.0%
GCF_000693915.1_Kleb_pneu_CHS_49_V1_genomic	O1v1	Very high		100.00%	98.48%	0 bp	10 / 10 (100%)	O1/O2v2_01_wzm,100.0%;O1/O2v2_02_wzt,99.19%;O1/O2v2_03_wbbM,98.73%;O1/O2v2_04_glf,99.74%;O1/O2v2_05_wbbN,98.32%;O1/O2v2_06_wbbO,99.2%;O1/O2v2_07_kfoC,99.01%;O1/O2v2_08_gmlC,97.33%;O1/O2v2_09_gmlB,99.39%;O1/O2v2_10_gmlA,100.0%		0		0 / 10 (0%)		0
GCF_000693935.1_Kleb_pneu_CHS_50_V1_genomic	O1v1	Very high		100.00%	98.38%	0 bp	10 / 10 (100%)	O1/O2v2_01_wzm,100.0%;O1/O2v2_02_wzt,99.19%;O1/O2v2_03_wbbM,98.58%;O1/O2v2_04_glf,98.96%;O1/O2v2_05_wbbN,98.99%;O1/O2v2_06_wbbO,99.47%;O1/O2v2_07_kfoC,99.01%;O1/O2v2_08_gmlC,97.33%;O1/O2v2_09_gmlB,99.39%;O1/O2v2_10_gmlA,100.0%		0		0 / 10 (0%)		4	O12_01_rfbB,98.31%;OL101_03_rfbD,98.99%;OL101_02_rfbA,98.28%;OL101_04_rfbC,97.84%
GCF_000693955.1_Kleb_pneu_CHS_51_V1_genomic	O1v1	Very high		100.00%	98.36%	0 bp	10 / 10 (100%)	O1/O2v2_01_wzm,100.0%;O1/O2v2_02_wzt,99.19%;O1/O2v2_03_wbbM,98.42%;O1/O2v2_04_glf,98.96%;O1/O2v2_05_wbbN,98.99%;O1/O2v2_06_wbbO,99.2%;O1/O2v2_07_kfoC,99.01%;O1/O2v2_08_gmlC,97.33%;O1/O2v2_09_gmlB,99.39%;O1/O2v2_10_gmlA,100.0%		0		0 / 10 (0%)		4	O12_01_rfbB,98.03%;OL101_03_rfbD,98.99%;OL101_02_rfbA,98.28%;OL101_04_rfbC,97.84%
GCF_000693975.1_Kleb_pneu_CHS_52_V1_genomic	O1v1	Very high		100.00%	98.38%	0 bp	10 / 10 (100%)	O1/O2v2_01_wzm,100.0%;O1/O2v2_02_wzt,99.19%;O1/O2v2_03_wbbM,98.58%;O1/O2v2_04_glf,98.96%;O1/O2v2_05_wbbN,98.99%;O1/O2v2_06_wbbO,99.47%;O1/O2v2_07_kfoC,99.01%;O1/O2v2_08_gmlC,97.33%;O1/O2v2_09_gmlB,99.39%;O1/O2v2_10_gmlA,100.0%		0		0 / 10 (0%)		4	O12_01_rfbB,98.31%;OL101_03_rfbD,98.99%;OL101_02_rfbA,98.28%;OL101_04_rfbC,97.84%
GCF_000693995.1_Kleb_pneu_CHS_53_V1_genomic	O1v1	Very high		100.00%	98.38%	0 bp	10 / 10 (100%)	O1/O2v2_01_wzm,100.0%;O1/O2v2_02_wzt,99.19%;O1/O2v2_03_wbbM,98.58%;O1/O2v2_04_glf,98.96%;O1/O2v2_05_wbbN,98.99%;O1/O2v2_06_wbbO,99.47%;O1/O2v2_07_kfoC,99.01%;O1/O2v2_08_gmlC,97.33%;O1/O2v2_09_gmlB,99.39%;O1/O2v2_10_gmlA,100.0%		0		0 / 10 (0%)		4	O12_01_rfbB,98.31%;OL101_03_rfbD,98.99%;OL101_02_rfbA,98.28%;OL101_04_rfbC,97.84%
GCF_000694015.1_Kleb_pneu_CHS_54_V1_genomic	O1v1	Very high		100.00%	98.38%	0 bp	10 / 10 (100%)	O1/O2v2_01_wzm,100.0%;O1/O2v2_02_wzt,99.19%;O1/O2v2_03_wbbM,98.58%;O1/O2v2_04_glf,98.96%;O1/O2v2_05_wbbN,98.99%;O1/O2v2_06_wbbO,99.47%;O1/O2v2_07_kfoC,99.01%;O1/O2v2_08_gmlC,97.33%;O1/O2v2_09_gmlB,99.39%;O1/O2v2_10_gmlA,100.0%		0		0 / 10 (0%)		4	O12_01_rfbB,98.31%;OL101_03_rfbD,98.99%;OL101_02_rfbA,98.28%;OL101_04_rfbC,97.84%
GCF_000694035.1_Kleb_pneu_CHS_55_V1_genomic	O1v1	Very high		100.00%	98.38%	0 bp	10 / 10 (100%)	O1/O2v2_01_wzm,100.0%;O1/O2v2_02_wzt,99.19%;O1/O2v2_03_wbbM,98.58%;O1/O2v2_04_glf,98.96%;O1/O2v2_05_wbbN,98.99%;O1/O2v2_06_wbbO,99.47%;O1/O2v2_07_kfoC,99.01%;O1/O2v2_08_gmlC,97.33%;O1/O2v2_09_gmlB,99.39%;O1/O2v2_10_gmlA,100.0%		0		0 / 10 (0%)		4	O12_01_rfbB,98.31%;OL101_03_rfbD,98.99%;OL101_02_rfbA,98.28%;OL101_04_rfbC,97.84%
GCF_000694055.1_Kleb_pneu_CHS_56_V1_genomic	O1v1	High	-	100.00%	98.38%	0 bp	9 / 10 (90%)	O1/O2v2_01_wzm,100.0%;O1/O2v2_02_wzt,99.19%;O1/O2v2_03_wbbM,98.58%;O1/O2v2_04_glf,98.96%;O1/O2v2_05_wbbN,98.99%;O1/O2v2_06_wbbO,99.47%;O1/O2v2_07_kfoC,99.01%;O1/O2v2_08_gmlC,97.33%;O1/O2v2_09_gmlB,99.39%	O1/O2v2_10_gmlA	0		0 / 10 (0%)		4	O12_01_rfbB,98.31%;OL101_03_rfbD,98.99%;OL101_02_rfbA,98.28%;OL101_04_rfbC,97.84%
GCF_000694075.1_Kleb_pneu_CHS_57_V1_genomic	O1v1	Very high		100.00%	98.38%	+1200 bp	10 / 10 (100%)	O1/O2v2_01_wzm,100.0%;O1/O2v2_02_wzt,99.19%;O1/O2v2_03_wbbM,98.58%;O1/O2v2_04_glf,98.96%;O1/O2v2_05_wbbN,98.99%;O1/O2v2_06_wbbO,99.47%;O1/O2v2_07_kfoC,99.01%;O1/O2v2_08_gmlC,97.33%;O1/O2v2_09_gmlB,99.37%;O1/O2v2_10_gmlA,100.0%		0		0 / 10 (0%)		4	O12_01_rfbB,98.31%;OL101_03_rfbD,98.99%;OL101_02_rfbA,98.28%;OL101_04_rfbC,97.84%
GCF_000694095.1_Kleb_pneu_CHS_58_V1_genomic	O1v1	Very high		100.00%	98.38%	0 bp	10 / 10 (100%)	O1/O2v2_01_wzm,100.0%;O1/O2v2_02_wzt,99.19%;O1/O2v2_03_wbbM,98.58%;O1/O2v2_04_glf,98.96%;O1/O2v2_05_wbbN,98.99%;O1/O2v2_06_wbbO,99.47%;O1/O2v2_07_kfoC,99.01%;O1/O2v2_08_gmlC,97.33%;O1/O2v2_09_gmlB,99.39%;O1/O2v2_10_gmlA,100.0%		0		0 / 10 (0%)		4	O12_01_rfbB,98.31%;OL101_03_rfbD,98.99%;OL101_02_rfbA,98.28%;OL101_04_rfbC,97.84%
GCF_000694115.1_Kleb_pneu_CHS_59_V1_genomic	O1v1	Very high		100.00%	98.38%	0 bp	10 / 10 (100%)	O1/O2v2_01_wzm,100.0%;O1/O2v2_02_wzt,99.19%;O1/O2v2_03_wbbM,98.58%;O1/O2v2_04_glf,98.96%;O1/O2v2_05_wbbN,98.99%;O1/O2v2_06_wbbO,99.47%;O1/O2v2_07_kfoC,99.01%;O1/O2v2_08_gmlC,97.33%;O1/O2v2_09_gmlB,99.39%;O1/O2v2_10_gmlA,100.0%		0		0 / 10 (0%)		4	O12_01_rfbB,98.31%;OL101_03_rfbD,98.99%;OL101_02_rfbA,98.28%;OL101_04_rfbC,97.84%
GCF_000694135.1_Kleb_pneu_CHS_61_V1_genomic	O1v1	Very high		100.00%	98.38%	0 bp	10 / 10 (100%)	O1/O2v2_01_wzm,100.0%;O1/O2v2_02_wzt,99.19%;O1/O2v2_03_wbbM,98.58%;O1/O2v2_04_glf,98.96%;O1/O2v2_05_wbbN,98.99%;O1/O2v2_06_wbbO,99.47%;O1/O2v2_07_kfoC,99.01%;O1/O2v2_08_gmlC,97.33%;O1/O2v2_09_gmlB,99.39%;O1/O2v2_10_gmlA,100.0%		0		0 / 10 (0%)		4	O12_01_rfbB,98.31%;OL101_03_rfbD,98.99%;OL101_02_rfbA,98.28%;OL101_04_rfbC,97.84%
GCF_000694155.1_Kleb_pneu_CHS_62_V1_genomic	O1v1	Very high		100.00%	98.38%	0 bp	10 / 10 (100%)	O1/O2v2_01_wzm,100.0%;O1/O2v2_02_wzt,99.19%;O1/O2v2_03_wbbM,98.58%;O1/O2v2_04_glf,98.96%;O1/O2v2_05_wbbN,98.99%;O1/O2v2_06_wbbO,99.47%;O1/O2v2_07_kfoC,99.01%;O1/O2v2_08_gmlC,97.33%;O1/O2v2_09_gmlB,99.39%;O1/O2v2_10_gmlA,100.0%		0		0 / 10 (0%)		4	O12_01_rfbB,98.31%;OL101_03_rfbD,98.99%;OL101_02_rfbA,98.28%;OL101_04_rfbC,97.84%
GCF_000694175.1_Kleb_pneu_CHS_63_V1_genomic	O1v1	Very high		100.00%	98.38%	0 bp	10 / 10 (100%)	O1/O2v2_01_wzm,100.0%;O1/O2v2_02_wzt,99.19%;O1/O2v2_03_wbbM,98.58%;O1/O2v2_04_glf,98.96%;O1/O2v2_05_wbbN,98.99%;O1/O2v2_06_wbbO,99.47%;O1/O2v2_07_kfoC,99.01%;O1/O2v2_08_gmlC,97.33%;O1/O2v2_09_gmlB,99.39%;O1/O2v2_10_gmlA,100.0%		0		0 / 10 (0%)		4	O12_01_rfbB,98.31%;OL101_03_rfbD,98.99%;OL101_02_rfbA,98.28%;OL101_04_rfbC,97.84%
GCF_000694195.1_Kleb_pneu_CHS_64_V1_genomic	O1v1	Very high		100.00%	98.38%	0 bp	10 / 10 (100%)	O1/O2v2_01_wzm,100.0%;O1/O2v2_02_wzt,99.19%;O1/O2v2_03_wbbM,98.58%;O1/O2v2_04_glf,98.96%;O1/O2v2_05_wbbN,98.99%;O1/O2v2_06_wbbO,99.47%;O1/O2v2_07_kfoC,99.01%;O1/O2v2_08_gmlC,97.33%;O1/O2v2_09_gmlB,99.39%;O1/O2v2_10_gmlA,100.0%		0		0 / 10 (0%)		4	O12_01_rfbB,98.31%;OL101_03_rfbD,98.99%;OL101_02_rfbA,98.28%;OL101_04_rfbC,97.84%
GCF_000694215.1_Kleb_pneu_CHS_65_V1_genomic	O1v1	Very high		100.00%	98.38%	0 bp	10 / 10 (100%)	O1/O2v2_01_wzm,100.0%;O1/O2v2_02_wzt,99.19%;O1/O2v2_03_wbbM,98.58%;O1/O2v2_04_glf,98.96%;O1/O2v2_05_wbbN,98.99%;O1/O2v2_06_wbbO,99.47%;O1/O2v2_07_kfoC,99.01%;O1/O2v2_08_gmlC,97.33%;O1/O2v2_09_gmlB,99.39%;O1/O2v2_10_gmlA,100.0%		0		0 / 10 (0%)		4	O12_01_rfbB,98.31%;OL101_03_rfbD,98.99%;OL101_02_rfbA,98.28%;OL101_04_rfbC,97.84%
GCF_000694235.1_Kleb_pneu_CHS_66_V1_genomic	O1v1	Very high		100.00%	99.96%	0 bp	7 / 7 (100%)	O1/O2v1_01_wzm,100.0%;O1/O2v1_02_wzt,100.0%;O1/O2v1_03_wbbM,99.84%;O1/O2v1_04_glf,100.0%;O1/O2v1_05_wbbN,100.0%;O1/O2v1_06_wbbO,100.0%;O1/O2v1_07_kfoC,99.77%		0		0 / 7 (0%)		4	Extra_genes_wbbY/wbbZ_01_wbbY,99.6%;O3b_01_manC,100.0%;O3/O3a_02_manB,98.9%;Extra_genes_wbbY/wbbZ_02_wbbZ,99.63%
GCF_000694255.1_Kleb_pneu_CHS_67_V1_genomic	O1v1	Very high		100.00%	98.37%	0 bp	10 / 10 (100%)	O1/O2v2_01_wzm,100.0%;O1/O2v2_02_wzt,99.19%;O1/O2v2_03_wbbM,98.42%;O1/O2v2_04_glf,98.96%;O1/O2v2_05_wbbN,98.99%;O1/O2v2_06_wbbO,99.47%;O1/O2v2_07_kfoC,99.01%;O1/O2v2_08_gmlC,97.33%;O1/O2v2_09_gmlB,99.39%;O1/O2v2_10_gmlA,100.0%		0		0 / 10 (0%)		4	O12_01_rfbB,98.31%;OL101_03_rfbD,98.99%;OL101_02_rfbA,98.28%;OL101_04_rfbC,97.84%
GCF_000694275.1_Kleb_pneu_CHS_70_V1_genomic	O1v1	Very high		100.00%	98.38%	0 bp	10 / 10 (100%)	O1/O2v2_01_wzm,100.0%;O1/O2v2_02_wzt,99.19%;O1/O2v2_03_wbbM,98.58%;O1/O2v2_04_glf,98.96%;O1/O2v2_05_wbbN,98.99%;O1/O2v2_06_wbbO,99.47%;O1/O2v2_07_kfoC,99.01%;O1/O2v2_08_gmlC,97.33%;O1/O2v2_09_gmlB,99.39%;O1/O2v2_10_gmlA,100.0%		0		0 / 10 (0%)		4	O12_01_rfbB,98.31%;OL101_03_rfbD,98.99%;OL101_02_rfbA,98.28%;OL101_04_rfbC,97.84%
GCF_000694295.1_Kleb_pneu_CHS_71_V1_genomic	O1v1	Very high		100.00%	98.38%	+1200 bp	10 / 10 (100%)	O1/O2v2_01_wzm,100.0%;O1/O2v2_02_wzt,99.19%;O1/O2v2_03_wbbM,98.58%;O1/O2v2_04_glf,98.96%;O1/O2v2_05_wbbN,98.99%;O1/O2v2_06_wbbO,99.44%;O1/O2v2_07_kfoC,99.01%;O1/O2v2_08_gmlC,97.33%;O1/O2v2_09_gmlB,99.39%;O1/O2v2_10_gmlA,100.0%		0		0 / 10 (0%)		4	O12_01_rfbB,98.31%;OL101_03_rfbD,98.99%;OL101_02_rfbA,98.28%;OL101_04_rfbC,97.84%
GCF_000694315.1_Kleb_pneu_CHS_72_V1_genomic	O1v1	Very high		100.00%	98.38%	0 bp	10 / 10 (100%)	O1/O2v2_01_wzm,100.0%;O1/O2v2_02_wzt,99.19%;O1/O2v2_03_wbbM,98.58%;O1/O2v2_04_glf,98.96%;O1/O2v2_05_wbbN,98.99%;O1/O2v2_06_wbbO,99.47%;O1/O2v2_07_kfoC,99.01%;O1/O2v2_08_gmlC,97.33%;O1/O2v2_09_gmlB,99.39%;O1/O2v2_10_gmlA,100.0%		0		0 / 10 (0%)		4	O12_01_rfbB,98.31%;OL101_03_rfbD,98.99%;OL101_02_rfbA,98.28%;OL101_04_rfbC,97.84%
GCF_000694335.1_Kleb_pneu_CHS_73_V1_genomic	O1v1	Very high		100.00%	98.38%	0 bp	10 / 10 (100%)	O1/O2v2_01_wzm,100.0%;O1/O2v2_02_wzt,99.19%;O1/O2v2_03_wbbM,98.58%;O1/O2v2_04_glf,98.96%;O1/O2v2_05_wbbN,98.99%;O1/O2v2_06_wbbO,99.47%;O1/O2v2_07_kfoC,99.01%;O1/O2v2_08_gmlC,97.33%;O1/O2v2_09_gmlB,99.39%;O1/O2v2_10_gmlA,100.0%		0		0 / 10 (0%)		4	O12_01_rfbB,98.31%;OL101_03_rfbD,98.99%;OL101_02_rfbA,98.28%;OL101_04_rfbC,97.84%
GCF_000694355.1_Kleb_pneu_CHS_74_V1_genomic	O1v1	High	-	100.00%	98.36%	+1459 bp	9 / 10 (90%)	O1/O2v2_01_wzm,99.61%;O1/O2v2_02_wzt,99.19%;O1/O2v2_03_wbbM,98.58%;O1/O2v2_04_glf,98.96%;O1/O2v2_05_wbbN,98.99%;O1/O2v2_07_kfoC,98.76%;O1/O2v2_08_gmlC,97.33%;O1/O2v2_09_gmlB,99.39%;O1/O2v2_10_gmlA,100.0%	O1/O2v2_06_wbbO	0		0 / 10 (0%)		4	O12_01_rfbB,98.31%;OL101_03_rfbD,98.99%;OL101_02_rfbA,98.28%;OL101_04_rfbC,97.84%
GCF_000694375.1_Kleb_pneu_CHS_75_V1_genomic	O1v1	Very high		100.00%	98.38%	0 bp	10 / 10 (100%)	O1/O2v2_01_wzm,100.0%;O1/O2v2_02_wzt,99.19%;O1/O2v2_03_wbbM,98.58%;O1/O2v2_04_glf,98.96%;O1/O2v2_05_wbbN,98.99%;O1/O2v2_06_wbbO,99.47%;O1/O2v2_07_kfoC,99.01%;O1/O2v2_08_gmlC,97.33%;O1/O2v2_09_gmlB,99.39%;O1/O2v2_10_gmlA,100.0%		0		0 / 10 (0%)		4	O12_01_rfbB,98.31%;OL101_03_rfbD,98.99%;OL101_02_rfbA,98.28%;OL101_04_rfbC,97.84%
GCF_000694395.1_Kleb_pneu_CHS_76_V1_genomic	O1v1	Very high		100.00%	98.38%	0 bp	10 / 10 (100%)	O1/O2v2_01_wzm,100.0%;O1/O2v2_02_wzt,99.19%;O1/O2v2_03_wbbM,98.58%;O1/O2v2_04_glf,98.96%;O1/O2v2_05_wbbN,98.99%;O1/O2v2_06_wbbO,99.47%;O1/O2v2_07_kfoC,99.01%;O1/O2v2_08_gmlC,97.33%;O1/O2v2_09_gmlB,99.39%;O1/O2v2_10_gmlA,100.0%		0		0 / 10 (0%)		4	O12_01_rfbB,98.31%;OL101_03_rfbD,98.99%;OL101_02_rfbA,98.28%;OL101_04_rfbC,97.84%
GCF_000694415.1_Kleb_pneu_CHS_80_V1_genomic	O1v1	Very high		100.00%	98.38%	0 bp	10 / 10 (100%)	O1/O2v2_01_wzm,100.0%;O1/O2v2_02_wzt,99.19%;O1/O2v2_03_wbbM,98.58%;O1/O2v2_04_glf,98.96%;O1/O2v2_05_wbbN,98.99%;O1/O2v2_06_wbbO,99.47%;O1/O2v2_07_kfoC,99.01%;O1/O2v2_08_gmlC,97.33%;O1/O2v2_09_gmlB,99.39%;O1/O2v2_10_gmlA,100.0%		0		0 / 10 (0%)		4	O12_01_rfbB,98.31%;OL101_03_rfbD,98.99%;OL101_02_rfbA,98.28%;OL101_04_rfbC,97.84%
GCF_000694435.1_Kleb_pneu_MGH_51_V1_genomic	O1v1	High	-	100.00%	98.46%	+1200 bp	9 / 10 (90%)	O1/O2v2_02_wzt,99.19%;O1/O2v2_03_wbbM,98.73%;O1/O2v2_04_glf,99.74%;O1/O2v2_05_wbbN,98.32%;O1/O2v2_06_wbbO,99.2%;O1/O2v2_07_kfoC,99.01%;O1/O2v2_08_gmlC,97.33%;O1/O2v2_09_gmlB,99.39%;O1/O2v2_10_gmlA,100.0%	O1/O2v2_01_wzm	0		0 / 10 (0%)		0
GCF_000694455.1_Kleb_pneu_MGH_52_V1_genomic	O1v1	Very high		100.00%	98.51%	0 bp	10 / 10 (100%)	O1/O2v2_01_wzm,100.0%;O1/O2v2_02_wzt,99.19%;O1/O2v2_03_wbbM,98.89%;O1/O2v2_04_glf,98.96%;O1/O2v2_05_wbbN,98.99%;O1/O2v2_06_wbbO,99.47%;O1/O2v2_07_kfoC,98.51%;O1/O2v2_08_gmlC,97.33%;O1/O2v2_09_gmlB,99.39%;O1/O2v2_10_gmlA,100.0%		0		0 / 10 (0%)		4	Extra_genes_wbbY/wbbZ_01_wbbY,99.46%;OL104_01_manC,91.31%;O3/O3a_02_manB,92.75%;Extra_genes_wbbY/wbbZ_02_wbbZ,100.0%
GCF_000694475.2_ASM69447v2_genomic	O1v1	Very high		100.00%	98.38%	0 bp	10 / 10 (100%)	O1/O2v2_01_wzm,100.0%;O1/O2v2_02_wzt,99.19%;O1/O2v2_03_wbbM,98.58%;O1/O2v2_04_glf,98.96%;O1/O2v2_05_wbbN,98.99%;O1/O2v2_06_wbbO,99.47%;O1/O2v2_07_kfoC,99.01%;O1/O2v2_08_gmlC,97.33%;O1/O2v2_09_gmlB,99.39%;O1/O2v2_10_gmlA,100.0%		0		0 / 10 (0%)		4	O12_01_rfbB,98.31%;OL101_03_rfbD,98.99%;OL101_02_rfbA,98.28%;OL101_04_rfbC,97.84%
GCF_000694495.1_Kleb_pneu_MGH_60_V1_genomic	O1v1	High	*	100.00%	94.21%	0 bp	8 / 8 (100%)	O5_01_manC,99.36%;O5_02_manB,99.56%;O5_03_wzm,99.25%;O5_04_wzt,98.77%;O5_05_wbdD,94.37%;O5_06_wbdA,95.39%;O5_07_wbdB,99.48%;O5_08_wbdC,99.73%		0		0 / 8 (0%)		0
GCF_000694515.1_Kleb_pneu_MGH_64_V1_genomic	O1v1	Good	-	59.42%	99.28%	0 bp	4 / 7 (57.1%)	O1/O2v1_04_glf,99.48%;O1/O2v1_05_wbbN,97.99%;O1/O2v1_06_wbbO,99.47%;O1/O2v1_07_kfoC,99.54%	O1/O2v1_01_wzm;O1/O2v1_02_wzt;O1/O2v1_03_wbbM	0		0 / 7 (0%)		2	O3b_01_manC,99.58%;O3/O3a_02_manB,99.12%
GCF_000694535.1_Kleb_pneu_MGH_65_V1_genomic	O1v1	Very high		100.00%	98.52%	0 bp	7 / 7 (100%)	O1/O2v1_01_wzm,100.0%;O1/O2v1_02_wzt,99.6%;O1/O2v1_03_wbbM,99.37%;O1/O2v1_04_glf,99.22%;O1/O2v1_05_wbbN,98.32%;O1/O2v1_06_wbbO,99.21%;O1/O2v1_07_kfoC,98.63%		0		0 / 7 (0%)		4	Extra_genes_wbbY/wbbZ_01_wbbY,99.6%;O3b_01_manC,100.0%;O3/O3a_02_manB,98.9%;Extra_genes_wbbY/wbbZ_02_wbbZ,99.63%
GCF_000694555.1_Kleb_pneu_MGH_66_V1_genomic	O1v1	Good	-	93.23%	99.34%	+5532 bp	7 / 10 (70%)	O1/O2v2_01_wzm,100.0%;O1/O2v2_02_wzt,99.6%;O1/O2v2_03_wbbM,99.53%;O1/O2v2_04_glf,98.96%;O1/O2v2_05_wbbN,98.66%;O1/O2v2_06_wbbO,99.73%;O1/O2v2_10_gmlA,100.0%	O1/O2v2_07_kfoC;O1/O2v2_08_gmlC;O1/O2v2_09_gmlB	0		0 / 10 (0%)		2	O3b_01_manC,100.0%;O3/O3a_02_manB,99.12%
GCF_000694575.1_Kleb_pneu_MGH_67_V1_genomic	O1v1	Very high		100.00%	98.38%	0 bp	10 / 10 (100%)	O1/O2v2_01_wzm,100.0%;O1/O2v2_02_wzt,99.19%;O1/O2v2_03_wbbM,98.58%;O1/O2v2_04_glf,98.96%;O1/O2v2_05_wbbN,98.99%;O1/O2v2_06_wbbO,99.47%;O1/O2v2_07_kfoC,99.01%;O1/O2v2_08_gmlC,97.33%;O1/O2v2_09_gmlB,99.39%;O1/O2v2_10_gmlA,100.0%		0		0 / 10 (0%)		4	O12_01_rfbB,98.31%;OL101_03_rfbD,98.99%;OL101_02_rfbA,98.28%;OL101_04_rfbC,97.84%
GCF_000694615.1_Kleb_pneu_MGH_69_V1_genomic	O1v1	Very high		100.00%	98.52%	0 bp	7 / 7 (100%)	O1/O2v1_01_wzm,100.0%;O1/O2v1_02_wzt,99.6%;O1/O2v1_03_wbbM,99.37%;O1/O2v1_04_glf,99.22%;O1/O2v1_05_wbbN,98.32%;O1/O2v1_06_wbbO,99.21%;O1/O2v1_07_kfoC,98.63%		0		0 / 7 (0%)		2	O3b_01_manC,100.0%;O3/O3a_02_manB,98.9%
GCF_000694635.1_Kleb_pneu_MGH_70_V1_genomic	O1v1	Very high		100.00%	98.39%	0 bp	10 / 10 (100%)	O1/O2v2_01_wzm,100.0%;O1/O2v2_02_wzt,99.19%;O1/O2v2_03_wbbM,98.58%;O1/O2v2_04_glf,98.96%;O1/O2v2_05_wbbN,98.32%;O1/O2v2_06_wbbO,99.73%;O1/O2v2_07_kfoC,99.01%;O1/O2v2_08_gmlC,97.13%;O1/O2v2_09_gmlB,99.08%;O1/O2v2_10_gmlA,100.0%		0		0 / 10 (0%)		4	Extra_genes_wbbY/wbbZ_01_wbbY,99.33%;O3b_01_manC,100.0%;O3/O3a_02_manB,98.9%;Extra_genes_wbbY/wbbZ_02_wbbZ,99.63%
GCF_000694655.1_Kleb_pneu_MGH_71_V1_genomic	O1v1	Very high		100.00%	98.48%	0 bp	10 / 10 (100%)	O1/O2v2_01_wzm,100.0%;O1/O2v2_02_wzt,99.19%;O1/O2v2_03_wbbM,98.73%;O1/O2v2_04_glf,99.74%;O1/O2v2_05_wbbN,98.32%;O1/O2v2_06_wbbO,99.2%;O1/O2v2_07_kfoC,99.01%;O1/O2v2_08_gmlC,97.33%;O1/O2v2_09_gmlB,99.39%;O1/O2v2_10_gmlA,100.0%		0		0 / 10 (0%)		0
GCF_000694675.1_Kleb_pneu_MGH_72_V1_genomic	O1v1	Very high		100.00%	99.30%	0 bp	8 / 8 (100%)	O3b_01_manC,100.0%;O3b_02_manB,99.57%;O3b_03_wzm,99.24%;O3b_04_wzt,99.77%;O3b_05_wbdD,99.71%;O3b_06_wbdA,99.88%;O3b_07_wbdB,99.21%;O3b_08_wbdC,100.0%		0		0 / 8 (0%)		0
GCF_000694695.1_Kleb_pneu_MGH_73_V1_genomic	O1v1	Very high		100.00%	98.38%	0 bp	10 / 10 (100%)	O1/O2v2_01_wzm,100.0%;O1/O2v2_02_wzt,99.19%;O1/O2v2_03_wbbM,98.58%;O1/O2v2_04_glf,98.96%;O1/O2v2_05_wbbN,98.99%;O1/O2v2_06_wbbO,99.47%;O1/O2v2_07_kfoC,99.01%;O1/O2v2_08_gmlC,97.33%;O1/O2v2_09_gmlB,99.39%;O1/O2v2_10_gmlA,100.0%		0		0 / 10 (0%)		4	O12_01_rfbB,98.31%;OL101_03_rfbD,98.99%;OL101_02_rfbA,98.28%;OL101_04_rfbC,97.84%
GCF_000694715.1_Kleb_pneu_MGH_74_V1_genomic	O1v1	Good	-*	87.50%	93.54%	+1494 bp	6 / 8 (75%)	O5_03_wzm,99.25%;O5_04_wzt,98.52%;O5_05_wbdD,94.37%;O5_06_wbdA,95.39%;O5_07_wbdB,99.48%;O5_08_wbdC,100.0%	O5_01_manC;O5_02_manB	0		0 / 8 (0%)		0
GCF_000694755.1_Kleb_pneu_MGH_79_V1_genomic	O1v1	Very high		100.00%	98.37%	0 bp	10 / 10 (100%)	O1/O2v2_01_wzm,100.0%;O1/O2v2_02_wzt,99.19%;O1/O2v2_03_wbbM,98.58%;O1/O2v2_04_glf,98.96%;O1/O2v2_05_wbbN,98.99%;O1/O2v2_06_wbbO,99.47%;O1/O2v2_07_kfoC,98.76%;O1/O2v2_08_gmlC,97.33%;O1/O2v2_09_gmlB,99.39%;O1/O2v2_10_gmlA,100.0%		0		0 / 10 (0%)		4	O12_01_rfbB,98.31%;OL101_03_rfbD,98.99%;OL101_02_rfbA,98.28%;OL101_04_rfbC,97.84%
GCF_000694795.1_Kleb_pneu_UCI_55_V1_genomic	O1v1	Very high		100.00%	98.38%	0 bp	10 / 10 (100%)	O1/O2v2_01_wzm,100.0%;O1/O2v2_02_wzt,99.19%;O1/O2v2_03_wbbM,98.58%;O1/O2v2_04_glf,98.96%;O1/O2v2_05_wbbN,98.99%;O1/O2v2_06_wbbO,99.47%;O1/O2v2_07_kfoC,99.01%;O1/O2v2_08_gmlC,97.33%;O1/O2v2_09_gmlB,99.39%;O1/O2v2_10_gmlA,100.0%		0		0 / 10 (0%)		4	O12_01_rfbB,98.31%;OL101_03_rfbD,98.99%;OL101_02_rfbA,98.28%;OL101_04_rfbC,97.84%
GCF_000694815.1_Kleb_pneu_UCI_56_V1_genomic	O1v1	Very high		100.00%	99.66%	0 bp	6 / 6 (100%)	O4_01_hydrolase,99.5%;O4_02_hypothetical,99.75%;O4_03_hypothetical,99.43%;O4_04_wzt,100.0%;O4_05_wzm,98.77%;O4_06_glycosyltransferase,99.74%		0		0 / 6 (0%)		0
GCF_000694835.1_Kleb_pneu_UCI_59_V1_genomic	O1v1	Very high		100.00%	98.46%	0 bp	10 / 10 (100%)	O1/O2v2_01_wzm,100.0%;O1/O2v2_02_wzt,99.19%;O1/O2v2_03_wbbM,98.58%;O1/O2v2_04_glf,99.74%;O1/O2v2_05_wbbN,98.32%;O1/O2v2_06_wbbO,99.2%;O1/O2v2_07_kfoC,98.76%;O1/O2v2_08_gmlC,97.33%;O1/O2v2_09_gmlB,99.39%;O1/O2v2_10_gmlA,100.0%		0		0 / 10 (0%)		0
GCF_000694855.1_Kleb_pneu_UCI_61_V1_genomic	O1v1	Very high		100.00%	99.51%	0 bp	10 / 10 (100%)	O1/O2v2_01_wzm,100.0%;O1/O2v2_02_wzt,99.6%;O1/O2v2_03_wbbM,99.05%;O1/O2v2_04_glf,98.96%;O1/O2v2_05_wbbN,98.99%;O1/O2v2_06_wbbO,99.73%;O1/O2v2_07_kfoC,100.0%;O1/O2v2_08_gmlC,100.0%;O1/O2v2_09_gmlB,100.0%;O1/O2v2_10_gmlA,100.0%		0		0 / 10 (0%)		2	O3b_01_manC,99.79%;O3/O3a_02_manB,99.12%
GCF_000694875.1_Kleb_pneu_UCI_62_V1_genomic	O1v1	High	-	100.00%	98.65%	+1065 bp	6 / 7 (85.7%)	O1/O2v1_01_wzm,100.0%;O1/O2v1_02_wzt,100.0%;O1/O2v1_03_wbbM,99.37%;O1/O2v1_04_glf,97.92%;O1/O2v1_05_wbbN,99.66%;O1/O2v1_07_kfoC,98.41%	O1/O2v1_06_wbbO	0		0 / 7 (0%)		0
GCF_000694895.1_Kleb_pneu_UCI_63_V1_genomic	O1v1	Very high		100.00%	98.46%	0 bp	10 / 10 (100%)	O1/O2v2_01_wzm,100.0%;O1/O2v2_02_wzt,99.19%;O1/O2v2_03_wbbM,98.58%;O1/O2v2_04_glf,99.74%;O1/O2v2_05_wbbN,98.32%;O1/O2v2_06_wbbO,99.2%;O1/O2v2_07_kfoC,99.01%;O1/O2v2_08_gmlC,97.33%;O1/O2v2_09_gmlB,99.39%;O1/O2v2_10_gmlA,100.0%		0		0 / 10 (0%)		0
GCF_000694915.1_Kleb_pneu_UCI_67_V1_genomic	O1v1	Very high		100.00%	98.38%	0 bp	10 / 10 (100%)	O1/O2v2_01_wzm,100.0%;O1/O2v2_02_wzt,99.19%;O1/O2v2_03_wbbM,98.58%;O1/O2v2_04_glf,98.96%;O1/O2v2_05_wbbN,98.99%;O1/O2v2_06_wbbO,99.47%;O1/O2v2_07_kfoC,99.01%;O1/O2v2_08_gmlC,97.33%;O1/O2v2_09_gmlB,99.39%;O1/O2v2_10_gmlA,100.0%		0		0 / 10 (0%)		4	O12_01_rfbB,98.31%;OL101_03_rfbD,98.99%;OL101_02_rfbA,98.28%;OL101_04_rfbC,97.84%
GCF_000694935.1_Kleb_pneu_UCI_68_V1_genomic	O1v1	Very high		100.00%	99.72%	0 bp	6 / 6 (100%)	O4_01_hydrolase,99.67%;O4_02_hypothetical,99.75%;O4_03_hypothetical,99.58%;O4_04_wzt,100.0%;O4_05_wzm,98.77%;O4_06_glycosyltransferase,99.74%		0		0 / 6 (0%)		0
GCF_000695285.2_SaK60_genomic	O1v1	Very high		100.00%	98.37%	0 bp	10 / 10 (100%)	O1/O2v2_01_wzm,100.0%;O1/O2v2_02_wzt,99.19%;O1/O2v2_03_wbbM,98.58%;O1/O2v2_04_glf,98.96%;O1/O2v2_05_wbbN,98.99%;O1/O2v2_06_wbbO,99.47%;O1/O2v2_07_kfoC,99.01%;O1/O2v2_08_gmlC,97.13%;O1/O2v2_09_gmlB,99.39%;O1/O2v2_10_gmlA,100.0%		0		0 / 10 (0%)		4	O12_01_rfbB,98.31%;OL101_03_rfbD,98.99%;OL101_02_rfbA,98.28%;OL101_04_rfbC,97.84%
GCF_000695305.2_SbK60_genomic	O1v1	Very high		100.00%	98.37%	0 bp	10 / 10 (100%)	O1/O2v2_01_wzm,100.0%;O1/O2v2_02_wzt,99.19%;O1/O2v2_03_wbbM,98.58%;O1/O2v2_04_glf,98.96%;O1/O2v2_05_wbbN,98.99%;O1/O2v2_06_wbbO,99.47%;O1/O2v2_07_kfoC,99.01%;O1/O2v2_08_gmlC,97.13%;O1/O2v2_09_gmlB,99.39%;O1/O2v2_10_gmlA,100.0%		0		0 / 10 (0%)		4	O12_01_rfbB,98.31%;OL101_03_rfbD,98.99%;OL101_02_rfbA,98.28%;OL101_04_rfbC,97.84%
GCF_000695935.1_ASM69593v1_genomic	O1v1	Very high		100.00%	98.62%	0 bp	7 / 7 (100%)	O1/O2v1_01_wzm,99.61%;O1/O2v1_02_wzt,99.6%;O1/O2v1_03_wbbM,99.53%;O1/O2v1_04_glf,98.18%;O1/O2v1_05_wbbN,100.0%;O1/O2v1_06_wbbO,98.94%;O1/O2v1_07_kfoC,98.63%		0		0 / 7 (0%)		2	Extra_genes_wbbY/wbbZ_01_wbbY,99.33%;Extra_genes_wbbY/wbbZ_02_wbbZ,99.63%
GCF_000699325.1_4541-2_genomic	O1v1	Very high		100.00%	98.44%	0 bp	10 / 10 (100%)	O1/O2v2_01_wzm,100.0%;O1/O2v2_02_wzt,99.19%;O1/O2v2_03_wbbM,98.58%;O1/O2v2_04_glf,99.22%;O1/O2v2_05_wbbN,97.99%;O1/O2v2_06_wbbO,99.73%;O1/O2v2_07_kfoC,98.76%;O1/O2v2_08_gmlC,97.95%;O1/O2v2_09_gmlB,99.08%;O1/O2v2_10_gmlA,100.0%		0		0 / 10 (0%)		0
GCF_000699345.1_11227-1_genomic	O1v1	Very high		100.00%	98.40%	0 bp	10 / 10 (100%)	O1/O2v2_01_wzm,99.61%;O1/O2v2_02_wzt,99.19%;O1/O2v2_03_wbbM,98.26%;O1/O2v2_04_glf,98.7%;O1/O2v2_05_wbbN,98.32%;O1/O2v2_06_wbbO,99.2%;O1/O2v2_07_kfoC,99.01%;O1/O2v2_08_gmlC,97.54%;O1/O2v2_09_gmlB,99.08%;O1/O2v2_10_gmlA,100.0%		0		0 / 10 (0%)		4	Extra_genes_wbbY/wbbZ_01_wbbY,99.46%;O3b_01_manC,100.0%;O3/O3a_02_manB,99.12%;Extra_genes_wbbY/wbbZ_02_wbbZ,99.63%
GCF_000699405.1_4006_genomic	O1v1	Good	?	100.00%	99.33%	n/a	8 / 8 (100%)	O3b_01_manC,100.0%;O3b_02_manB,99.77%;O3b_03_wzm,99.24%;O3b_04_wzt,99.77%;O3b_05_wbdD,99.56%;O3b_06_wbdA,99.76%;O3b_07_wbdB,99.74%;O3b_08_wbdC,100.0%		0		0 / 8 (0%)		6	O3b_01_manC,100.0%;O3/O3a_02_manB,97.93%;O12_01_rfbB,98.31%;O12_03_rfbD,98.99%;OL101_02_rfbA,97.22%;O12_04_rfbC,97.3%
GCF_000699425.1_7699_genomic	O1v1	None	?-	77.03%	97.97%	n/a	3 / 7 (42.9%)	O1/O2v1_02_wzt,100.0%;O1/O2v1_03_wbbM,98.71%;O1/O2v1_04_glf,98.44%	O1/O2v1_01_wzm;O1/O2v1_05_wbbN;O1/O2v1_06_wbbO;O1/O2v1_07_kfoC	0		0 / 7 (0%)		4	O12_01_rfbB,97.75%;OL101_03_rfbD,98.32%;OL101_02_rfbA,96.88%;O12_04_rfbC,95.68%
GCF_000706585.1_Kleb_pneu_UCI_17_V1_genomic	O1v1	Very high		100.00%	99.74%	+1 bp	6 / 6 (100%)	O4_01_hydrolase,99.83%;O4_02_hypothetical,99.75%;O4_03_hypothetical,99.72%;O4_04_wzt,99.79%;O4_05_wzm,98.77%;O4_06_glycosyltransferase,99.74%		0		0 / 6 (0%)		0
GCF_000706605.1_Kleb_pneu_BIDMC_10_V2_genomic	O1v1	Very high		100.00%	98.38%	0 bp	10 / 10 (100%)	O1/O2v2_01_wzm,100.0%;O1/O2v2_02_wzt,99.19%;O1/O2v2_03_wbbM,98.58%;O1/O2v2_04_glf,98.96%;O1/O2v2_05_wbbN,98.99%;O1/O2v2_06_wbbO,99.47%;O1/O2v2_07_kfoC,99.01%;O1/O2v2_08_gmlC,97.33%;O1/O2v2_09_gmlB,99.39%;O1/O2v2_10_gmlA,100.0%		0		0 / 10 (0%)		4	O12_01_rfbB,98.31%;OL101_03_rfbD,98.99%;OL101_02_rfbA,98.28%;OL101_04_rfbC,97.84%
GCF_000707985.1_Kleb_pneu_BIDMC_33B_V1_genomic	O1v1	Very high		100.00%	98.52%	0 bp	7 / 7 (100%)	O1/O2v1_01_wzm,100.0%;O1/O2v1_02_wzt,99.6%;O1/O2v1_03_wbbM,99.37%;O1/O2v1_04_glf,99.22%;O1/O2v1_05_wbbN,98.32%;O1/O2v1_06_wbbO,99.21%;O1/O2v1_07_kfoC,98.63%		0		0 / 7 (0%)		4	Extra_genes_wbbY/wbbZ_01_wbbY,99.6%;O3b_01_manC,100.0%;O3/O3a_02_manB,98.9%;Extra_genes_wbbY/wbbZ_02_wbbZ,99.63%
GCF_000709165.1_1601080v01_genomic	O1v1	High	-	100.00%	98.47%	+1 bp	9 / 10 (90%)	O1/O2v2_01_wzm,100.0%;O1/O2v2_02_wzt,99.19%;O1/O2v2_03_wbbM,98.73%;O1/O2v2_04_glf,99.74%;O1/O2v2_05_wbbN,98.32%;O1/O2v2_06_wbbO,99.2%;O1/O2v2_08_gmlC,97.33%;O1/O2v2_09_gmlB,99.39%;O1/O2v2_10_gmlA,100.0%	O1/O2v2_07_kfoC	0		0 / 10 (0%)		0
GCF_000709185.1_VAKP278v01_genomic	O1v1	Very high		100.00%	98.48%	0 bp	10 / 10 (100%)	O1/O2v2_01_wzm,100.0%;O1/O2v2_02_wzt,99.19%;O1/O2v2_03_wbbM,98.73%;O1/O2v2_04_glf,99.74%;O1/O2v2_05_wbbN,98.32%;O1/O2v2_06_wbbO,99.2%;O1/O2v2_07_kfoC,99.01%;O1/O2v2_08_gmlC,97.33%;O1/O2v2_09_gmlB,99.39%;O1/O2v2_10_gmlA,100.0%		0		0 / 10 (0%)		0
GCF_000709205.1_UHKPC45v01_genomic	O1v1	High	-	100.00%	98.37%	-1 bp	9 / 10 (90%)	O1/O2v2_01_wzm,100.0%;O1/O2v2_02_wzt,99.19%;O1/O2v2_03_wbbM,98.58%;O1/O2v2_04_glf,98.96%;O1/O2v2_06_wbbO,99.47%;O1/O2v2_07_kfoC,99.01%;O1/O2v2_08_gmlC,97.33%;O1/O2v2_09_gmlB,99.39%;O1/O2v2_10_gmlA,100.0%	O1/O2v2_05_wbbN	0		0 / 10 (0%)		4	O12_01_rfbB,98.31%;OL101_03_rfbD,98.99%;OL101_02_rfbA,98.28%;OL101_04_rfbC,97.84%
GCF_000709225.1_UHKPC52v01_genomic	O1v1	Good	-	61.25%	98.17%	0 bp	4 / 7 (57.1%)	O1/O2v1_01_wzm,100.0%;O1/O2v1_02_wzt,100.0%;O1/O2v1_03_wbbM,98.73%;O1/O2v1_04_glf,98.44%	O1/O2v1_05_wbbN;O1/O2v1_06_wbbO;O1/O2v1_07_kfoC	0		0 / 7 (0%)		0
GCF_000709245.1_UHKPC05v01_genomic	O1v1	Very high		100.00%	98.48%	0 bp	10 / 10 (100%)	O1/O2v2_01_wzm,100.0%;O1/O2v2_02_wzt,99.19%;O1/O2v2_03_wbbM,98.73%;O1/O2v2_04_glf,99.74%;O1/O2v2_05_wbbN,98.32%;O1/O2v2_06_wbbO,99.2%;O1/O2v2_07_kfoC,99.01%;O1/O2v2_08_gmlC,97.33%;O1/O2v2_09_gmlB,99.39%;O1/O2v2_10_gmlA,100.0%		0		0 / 10 (0%)		0
GCF_000710075.1_KlePne1.0_genomic	O1v1	Very high		100.00%	99.71%	0 bp	6 / 6 (100%)	O4_01_hydrolase,99.67%;O4_02_hypothetical,99.75%;O4_03_hypothetical,99.58%;O4_04_wzt,100.0%;O4_05_wzm,98.77%;O4_06_glycosyltransferase,99.74%		0		0 / 6 (0%)		0
GCF_000710095.1_ASM71009v1_genomic	O1v1	Very high		100.00%	99.28%	0 bp	8 / 8 (100%)	O3b_01_manC,100.0%;O3b_02_manB,99.78%;O3b_03_wzm,99.24%;O3b_04_wzt,99.54%;O3b_05_wbdD,99.85%;O3b_06_wbdA,99.88%;O3b_07_wbdB,99.74%;O3b_08_wbdC,100.0%		0		0 / 8 (0%)		1	O3/O3a_01_manC,100.0%
GCF_000710805.1_De_novo_Assembly_genomic	O1v1	Very high		100.00%	98.98%	0 bp	10 / 10 (100%)	O1/O2v2_01_wzm,100.0%;O1/O2v2_02_wzt,99.6%;O1/O2v2_03_wbbM,99.84%;O1/O2v2_04_glf,98.96%;O1/O2v2_05_wbbN,97.65%;O1/O2v2_06_wbbO,99.73%;O1/O2v2_07_kfoC,99.26%;O1/O2v2_08_gmlC,98.77%;O1/O2v2_09_gmlB,98.78%;O1/O2v2_10_gmlA,99.21%		0		0 / 10 (0%)		4	Extra_genes_wbbY/wbbZ_01_wbbY,99.6%;O3/O3a_01_manC,99.58%;O3/O3a_02_manB,99.12%;Extra_genes_wbbY/wbbZ_02_wbbZ,100.0%
GCF_000710855.1_De_novo_Assembly_genomic	O1v1	Very high		100.00%	98.98%	0 bp	10 / 10 (100%)	O1/O2v2_01_wzm,100.0%;O1/O2v2_02_wzt,99.6%;O1/O2v2_03_wbbM,99.84%;O1/O2v2_04_glf,98.96%;O1/O2v2_05_wbbN,97.65%;O1/O2v2_06_wbbO,99.73%;O1/O2v2_07_kfoC,99.26%;O1/O2v2_08_gmlC,98.77%;O1/O2v2_09_gmlB,98.78%;O1/O2v2_10_gmlA,99.21%		0		0 / 10 (0%)		4	Extra_genes_wbbY/wbbZ_01_wbbY,99.6%;O3/O3a_01_manC,99.58%;O3/O3a_02_manB,99.12%;Extra_genes_wbbY/wbbZ_02_wbbZ,100.0%
GCF_000714675.1_ASM71467v1_genomic	O1v1	Very high		100.00%	98.48%	0 bp	10 / 10 (100%)	O1/O2v2_01_wzm,100.0%;O1/O2v2_02_wzt,99.19%;O1/O2v2_03_wbbM,98.73%;O1/O2v2_04_glf,99.74%;O1/O2v2_05_wbbN,98.32%;O1/O2v2_06_wbbO,99.2%;O1/O2v2_07_kfoC,99.01%;O1/O2v2_08_gmlC,97.33%;O1/O2v2_09_gmlB,99.39%;O1/O2v2_10_gmlA,100.0%		0		0 / 10 (0%)		0
GCF_000717515.1_ASM71751v1_genomic	O1v1	Very high		100.00%	98.46%	0 bp	10 / 10 (100%)	O1/O2v2_01_wzm,100.0%;O1/O2v2_02_wzt,99.19%;O1/O2v2_03_wbbM,98.58%;O1/O2v2_04_glf,99.74%;O1/O2v2_05_wbbN,98.32%;O1/O2v2_06_wbbO,99.2%;O1/O2v2_07_kfoC,99.01%;O1/O2v2_08_gmlC,97.33%;O1/O2v2_09_gmlB,99.39%;O1/O2v2_10_gmlA,100.0%		0		0 / 10 (0%)		0
GCF_000722485.1_ASM72248v1_genomic	O1v1	Low	?-	92.01%	98.34%	n/a	5 / 7 (71.4%)	O1/O2v1_01_wzm,100.0%;O1/O2v1_02_wzt,99.6%;O1/O2v1_04_glf,99.14%;O1/O2v1_05_wbbN,98.22%;O1/O2v1_06_wbbO,99.21%	O1/O2v1_03_wbbM;O1/O2v1_07_kfoC	0		0 / 7 (0%)		2	O3b_01_manC,100.0%;O3/O3a_02_manB,98.9%
GCF_000733255.1_ASM73325v1_genomic	O1v1	High	-	100.00%	99.97%	+1200 bp	6 / 7 (85.7%)	O1/O2v1_01_wzm,100.0%;O1/O2v1_02_wzt,100.0%;O1/O2v1_03_wbbM,100.0%;O1/O2v1_04_glf,100.0%;O1/O2v1_05_wbbN,100.0%;O1/O2v1_07_kfoC,100.0%	O1/O2v1_06_wbbO	0		0 / 7 (0%)		4	Extra_genes_wbbY/wbbZ_01_wbbY,99.6%;O3b_01_manC,99.79%;O3/O3a_02_manB,98.9%;Extra_genes_wbbY/wbbZ_02_wbbZ,99.63%
GCF_000735285.1_ASM73528v1_genomic	O1v1	Very high		100.00%	98.44%	0 bp	10 / 10 (100%)	O1/O2v2_01_wzm,100.0%;O1/O2v2_02_wzt,99.19%;O1/O2v2_03_wbbM,98.58%;O1/O2v2_04_glf,98.96%;O1/O2v2_05_wbbN,98.99%;O1/O2v2_06_wbbO,99.47%;O1/O2v2_07_kfoC,98.26%;O1/O2v2_08_gmlC,97.33%;O1/O2v2_09_gmlB,99.08%;O1/O2v2_10_gmlA,100.0%		0		0 / 10 (0%)		0
GCF_000738865.1_ASM73886v1_genomic	O1v1	Very high		100.00%	98.47%	0 bp	10 / 10 (100%)	O1/O2v2_01_wzm,100.0%;O1/O2v2_02_wzt,99.19%;O1/O2v2_03_wbbM,98.73%;O1/O2v2_04_glf,99.74%;O1/O2v2_05_wbbN,98.32%;O1/O2v2_06_wbbO,98.94%;O1/O2v2_07_kfoC,99.01%;O1/O2v2_08_gmlC,97.33%;O1/O2v2_09_gmlB,99.39%;O1/O2v2_10_gmlA,100.0%		0		0 / 10 (0%)		0
GCF_000738875.1_ASM73887v1_genomic	O1v1	Very high		100.00%	98.47%	0 bp	10 / 10 (100%)	O1/O2v2_01_wzm,100.0%;O1/O2v2_02_wzt,99.19%;O1/O2v2_03_wbbM,98.73%;O1/O2v2_04_glf,99.74%;O1/O2v2_05_wbbN,98.32%;O1/O2v2_06_wbbO,98.94%;O1/O2v2_07_kfoC,99.01%;O1/O2v2_08_gmlC,97.33%;O1/O2v2_09_gmlB,99.39%;O1/O2v2_10_gmlA,100.0%		0		0 / 10 (0%)		0
GCF_000739495.1_ASM73949v1_genomic	O1v1	Very high		100.00%	98.97%	-2 bp	10 / 10 (100%)	O1/O2v2_01_wzm,100.0%;O1/O2v2_02_wzt,99.6%;O1/O2v2_03_wbbM,100.0%;O1/O2v2_04_glf,98.96%;O1/O2v2_05_wbbN,97.65%;O1/O2v2_06_wbbO,99.73%;O1/O2v2_07_kfoC,99.26%;O1/O2v2_08_gmlC,98.77%;O1/O2v2_09_gmlB,99.39%;O1/O2v2_10_gmlA,100.0%		0		0 / 10 (0%)		4	Extra_genes_wbbY/wbbZ_01_wbbY,99.6%;O3b_01_manC,99.15%;O3/O3a_02_manB,98.25%;Extra_genes_wbbY/wbbZ_02_wbbZ,100.0%
GCF_000742135.1_ASM74213v1_genomic	O1v1	Very high		100.00%	98.28%	0 bp	7 / 7 (100%)	O1/O2v1_01_wzm,99.61%;O1/O2v1_02_wzt,100.0%;O1/O2v1_03_wbbM,98.58%;O1/O2v1_04_glf,98.18%;O1/O2v1_05_wbbN,98.66%;O1/O2v1_06_wbbO,99.21%;O1/O2v1_07_kfoC,99.32%		0		0 / 7 (0%)		4	Extra_genes_wbbY/wbbZ_01_wbbY,99.6%;O3/O3a_01_manC,98.52%;O3/O3a_02_manB,99.12%;Extra_genes_wbbY/wbbZ_02_wbbZ,100.0%
GCF_000742755.1_ASM74275v1_genomic	O1v1	Very high		100.00%	99.81%	+1 bp	7 / 7 (100%)	O1/O2v1_01_wzm,100.0%;O1/O2v1_02_wzt,100.0%;O1/O2v1_03_wbbM,99.84%;O1/O2v1_04_glf,99.74%;O1/O2v1_05_wbbN,100.0%;O1/O2v1_06_wbbO,99.74%;O1/O2v1_07_kfoC,99.09%		0		0 / 7 (0%)		4	Extra_genes_wbbY/wbbZ_01_wbbY,99.6%;O3b_01_manC,100.0%;O3/O3a_02_manB,98.9%;Extra_genes_wbbY/wbbZ_02_wbbZ,99.63%
GCF_000747055.1_ASM74705v1_genomic	O1v1	Very high		100.00%	98.65%	0 bp	7 / 7 (100%)	O1/O2v1_01_wzm,100.0%;O1/O2v1_02_wzt,99.6%;O1/O2v1_03_wbbM,98.89%;O1/O2v1_04_glf,98.96%;O1/O2v1_05_wbbN,99.66%;O1/O2v1_06_wbbO,98.94%;O1/O2v1_07_kfoC,98.41%		0		0 / 7 (0%)		4	Extra_genes_wbbY/wbbZ_01_wbbY,99.87%;O3/O3a_01_manC,99.58%;O3/O3a_02_manB,99.12%;Extra_genes_wbbY/wbbZ_02_wbbZ,99.63%
GCF_000755605.1_ASM75560v1_genomic	O1v1	Very high		100.00%	99.81%	+1 bp	7 / 7 (100%)	O1/O2v1_01_wzm,100.0%;O1/O2v1_02_wzt,100.0%;O1/O2v1_03_wbbM,99.84%;O1/O2v1_04_glf,99.74%;O1/O2v1_05_wbbN,100.0%;O1/O2v1_06_wbbO,99.74%;O1/O2v1_07_kfoC,99.09%		0		0 / 7 (0%)		6	Extra_genes_wbbY/wbbZ_01_wbbY,99.6%;Extra_genes_wbbY/wbbZ_01_wbbY,99.6%;O3b_01_manC,100.0%;O3/O3a_02_manB,98.9%;Extra_genes_wbbY/wbbZ_02_wbbZ,99.63%;Extra_genes_wbbY/wbbZ_02_wbbZ,99.63%
GCF_000763925.1_CDPH5262-4_genomic	O1v1	Very high		100.00%	98.64%	0 bp	7 / 7 (100%)	O1/O2v1_01_wzm,100.0%;O1/O2v1_02_wzt,100.0%;O1/O2v1_03_wbbM,99.21%;O1/O2v1_04_glf,97.92%;O1/O2v1_05_wbbN,97.32%;O1/O2v1_06_wbbO,99.21%;O1/O2v1_07_kfoC,99.54%		0		0 / 7 (0%)		6	O3b_01_manC,100.0%;O3/O3a_02_manB,98.68%;O12_01_rfbB,97.75%;OL101_03_rfbD,98.65%;OL101_02_rfbA,96.88%;O12_04_rfbC,96.76%
GCF_000763935.1_CDPH3823-4_genomic	O1v1	Very high		100.00%	98.64%	0 bp	7 / 7 (100%)	O1/O2v1_01_wzm,100.0%;O1/O2v1_02_wzt,100.0%;O1/O2v1_03_wbbM,99.21%;O1/O2v1_04_glf,97.92%;O1/O2v1_05_wbbN,97.32%;O1/O2v1_06_wbbO,99.21%;O1/O2v1_07_kfoC,99.54%		0		0 / 7 (0%)		6	O3b_01_manC,100.0%;O3/O3a_02_manB,98.68%;O12_01_rfbB,97.75%;OL101_03_rfbD,98.65%;OL101_02_rfbA,96.88%;O12_04_rfbC,96.76%
GCF_000764615.1_ASM76461v1_genomic	O1v1	Very high		100.00%	98.52%	0 bp	7 / 7 (100%)	O1/O2v1_01_wzm,100.0%;O1/O2v1_02_wzt,99.6%;O1/O2v1_03_wbbM,99.37%;O1/O2v1_04_glf,99.22%;O1/O2v1_05_wbbN,98.32%;O1/O2v1_06_wbbO,99.21%;O1/O2v1_07_kfoC,98.63%		0		0 / 7 (0%)		4	Extra_genes_wbbY/wbbZ_01_wbbY,99.6%;O3b_01_manC,99.58%;O3/O3a_02_manB,98.9%;Extra_genes_wbbY/wbbZ_02_wbbZ,99.63%
GCF_000764635.1_ASM76463v1_genomic	O1v1	Very high		100.00%	98.52%	0 bp	7 / 7 (100%)	O1/O2v1_01_wzm,100.0%;O1/O2v1_02_wzt,99.6%;O1/O2v1_03_wbbM,99.37%;O1/O2v1_04_glf,99.22%;O1/O2v1_05_wbbN,98.32%;O1/O2v1_06_wbbO,99.21%;O1/O2v1_07_kfoC,98.63%		0		0 / 7 (0%)		4	Extra_genes_wbbY/wbbZ_01_wbbY,99.6%;O3b_01_manC,100.0%;O3/O3a_02_manB,98.9%;Extra_genes_wbbY/wbbZ_02_wbbZ,99.63%
GCF_000766125.1_ASM76612v1_genomic	O1v1	Very high		100.00%	98.97%	-1 bp	7 / 7 (100%)	O1/O2v1_01_wzm,99.61%;O1/O2v1_02_wzt,100.0%;O1/O2v1_03_wbbM,99.84%;O1/O2v1_04_glf,99.48%;O1/O2v1_05_wbbN,100.0%;O1/O2v1_06_wbbO,98.94%;O1/O2v1_07_kfoC,98.41%		0		0 / 7 (0%)		2	O3b_01_manC,99.79%;O3/O3a_02_manB,98.68%
GCF_000773875.1_gdodcwi15_v01_genomic	O1v1	Very high		100.00%	98.51%	-1 bp	7 / 7 (100%)	O1/O2v1_01_wzm,100.0%;O1/O2v1_02_wzt,99.6%;O1/O2v1_03_wbbM,98.73%;O1/O2v1_04_glf,98.44%;O1/O2v1_05_wbbN,100.0%;O1/O2v1_06_wbbO,99.21%;O1/O2v1_07_kfoC,98.63%		0		0 / 7 (0%)		2	O3b_01_manC,99.58%;O3/O3a_02_manB,99.12%
GCF_000775375.1_ASM77537v1_genomic	O1v1	Very high		100.00%	98.38%	0 bp	10 / 10 (100%)	O1/O2v2_01_wzm,100.0%;O1/O2v2_02_wzt,99.19%;O1/O2v2_03_wbbM,98.58%;O1/O2v2_04_glf,98.96%;O1/O2v2_05_wbbN,98.99%;O1/O2v2_06_wbbO,99.47%;O1/O2v2_07_kfoC,99.01%;O1/O2v2_08_gmlC,97.33%;O1/O2v2_09_gmlB,99.39%;O1/O2v2_10_gmlA,100.0%		0		0 / 10 (0%)		4	O12_01_rfbB,98.31%;OL101_03_rfbD,98.99%;OL101_02_rfbA,98.28%;OL101_04_rfbC,97.84%
GCF_000775395.1_ASM77539v1_genomic	O1v1	Very high		100.00%	98.38%	0 bp	10 / 10 (100%)	O1/O2v2_01_wzm,100.0%;O1/O2v2_02_wzt,99.19%;O1/O2v2_03_wbbM,98.58%;O1/O2v2_04_glf,98.96%;O1/O2v2_05_wbbN,98.99%;O1/O2v2_06_wbbO,99.47%;O1/O2v2_07_kfoC,99.01%;O1/O2v2_08_gmlC,97.33%;O1/O2v2_09_gmlB,99.39%;O1/O2v2_10_gmlA,100.0%		0		0 / 10 (0%)		4	O12_01_rfbB,98.31%;OL101_03_rfbD,98.99%;OL101_02_rfbA,98.28%;OL101_04_rfbC,97.84%
GCF_000775955.1_ASM77595v1_genomic	O1v1	Very high		100.00%	98.43%	0 bp	10 / 10 (100%)	O1/O2v2_01_wzm,99.61%;O1/O2v2_02_wzt,99.19%;O1/O2v2_03_wbbM,98.89%;O1/O2v2_04_glf,98.7%;O1/O2v2_05_wbbN,98.32%;O1/O2v2_06_wbbO,99.73%;O1/O2v2_07_kfoC,99.01%;O1/O2v2_08_gmlC,96.92%;O1/O2v2_09_gmlB,99.08%;O1/O2v2_10_gmlA,99.21%		0		0 / 10 (0%)		0
GCF_000783515.2_ASM78351v2_genomic	O1v1	High	-	100.00%	97.97%	-1 bp	7 / 8 (87.5%)	O3/O3a_01_manC,99.79%;O3/O3a_02_manB,100.0%;O3/O3a_03_wzm,98.47%;O3/O3a_04_wzt,99.77%;O3/O3a_05_wbdD,97.18%;O3/O3a_06_wbdA,99.76%;O3/O3a_07_wbdB,99.48%	O3/O3a_08_wbdC	0		0 / 8 (0%)		2	O3/O3a_01_manC,99.58%;O3/O3a_02_manB,99.12%
GCF_000784945.1_ASM78494v1_genomic	O1v1	Very high		100.00%	98.37%	0 bp	10 / 10 (100%)	O1/O2v2_01_wzm,99.22%;O1/O2v2_02_wzt,99.19%;O1/O2v2_03_wbbM,98.58%;O1/O2v2_04_glf,99.22%;O1/O2v2_05_wbbN,97.32%;O1/O2v2_06_wbbO,98.94%;O1/O2v2_07_kfoC,99.01%;O1/O2v2_08_gmlC,97.13%;O1/O2v2_09_gmlB,99.08%;O1/O2v2_10_gmlA,100.0%		0		0 / 10 (0%)		6	O3b_01_manC,99.58%;O3/O3a_02_manB,98.46%;O12_01_rfbB,98.59%;OL101_03_rfbD,97.64%;OL101_02_rfbA,97.57%;O12_04_rfbC,97.84%
GCF_000784985.1_ASM78498v1_genomic	O1v1	Very high		100.00%	98.46%	0 bp	10 / 10 (100%)	O1/O2v2_01_wzm,100.0%;O1/O2v2_02_wzt,99.19%;O1/O2v2_03_wbbM,98.58%;O1/O2v2_04_glf,99.74%;O1/O2v2_05_wbbN,98.32%;O1/O2v2_06_wbbO,99.2%;O1/O2v2_07_kfoC,99.01%;O1/O2v2_08_gmlC,97.33%;O1/O2v2_09_gmlB,99.39%;O1/O2v2_10_gmlA,100.0%		0		0 / 10 (0%)		0
GCF_000785005.1_ASM78500v1_genomic	O1v1	High	-	100.00%	99.71%	+1067 bp	5 / 6 (83.3%)	O4_02_hypothetical,99.5%;O4_03_hypothetical,99.72%;O4_04_wzt,100.0%;O4_05_wzm,98.77%;O4_06_glycosyltransferase,99.74%	O4_01_hydrolase	0		0 / 6 (0%)		0
GCF_000785625.1_ASM78562v1_genomic	O1v1	Very high		100.00%	99.40%	0 bp	10 / 10 (100%)	O1/O2v2_01_wzm,100.0%;O1/O2v2_02_wzt,99.6%;O1/O2v2_03_wbbM,99.53%;O1/O2v2_04_glf,98.96%;O1/O2v2_05_wbbN,98.99%;O1/O2v2_06_wbbO,99.73%;O1/O2v2_07_kfoC,99.5%;O1/O2v2_08_gmlC,100.0%;O1/O2v2_09_gmlB,100.0%;O1/O2v2_10_gmlA,100.0%		0		0 / 10 (0%)		4	Extra_genes_wbbY/wbbZ_01_wbbY,99.33%;O3b_01_manC,100.0%;O3/O3a_02_manB,99.12%;Extra_genes_wbbY/wbbZ_02_wbbZ,99.63%
GCF_000787995.1_ASM78799v1_genomic	O1v1	Very high		100.00%	98.97%	-2 bp	10 / 10 (100%)	O1/O2v2_01_wzm,100.0%;O1/O2v2_02_wzt,99.6%;O1/O2v2_03_wbbM,100.0%;O1/O2v2_04_glf,98.96%;O1/O2v2_05_wbbN,97.65%;O1/O2v2_06_wbbO,99.73%;O1/O2v2_07_kfoC,99.26%;O1/O2v2_08_gmlC,98.77%;O1/O2v2_09_gmlB,99.39%;O1/O2v2_10_gmlA,100.0%		0		0 / 10 (0%)		4	Extra_genes_wbbY/wbbZ_01_wbbY,99.6%;O3b_01_manC,99.15%;O3/O3a_02_manB,98.25%;Extra_genes_wbbY/wbbZ_02_wbbZ,100.0%
GCF_000788005.1_ASM78800v1_genomic	O1v1	Very high		100.00%	98.52%	0 bp	7 / 7 (100%)	O1/O2v1_01_wzm,100.0%;O1/O2v1_02_wzt,99.6%;O1/O2v1_03_wbbM,99.37%;O1/O2v1_04_glf,99.22%;O1/O2v1_05_wbbN,98.32%;O1/O2v1_06_wbbO,99.21%;O1/O2v1_07_kfoC,98.63%		0		0 / 7 (0%)		4	Extra_genes_wbbY/wbbZ_01_wbbY,99.6%;O3b_01_manC,99.58%;O3/O3a_02_manB,98.9%;Extra_genes_wbbY/wbbZ_02_wbbZ,99.63%
GCF_000788025.1_ASM78802v1_genomic	O1v1	Very high		100.00%	98.28%	0 bp	7 / 7 (100%)	O1/O2v1_01_wzm,99.61%;O1/O2v1_02_wzt,100.0%;O1/O2v1_03_wbbM,98.58%;O1/O2v1_04_glf,98.18%;O1/O2v1_05_wbbN,98.66%;O1/O2v1_06_wbbO,99.21%;O1/O2v1_07_kfoC,99.32%		0		0 / 7 (0%)		4	Extra_genes_wbbY/wbbZ_01_wbbY,99.6%;O3/O3a_01_manC,98.52%;O3/O3a_02_manB,99.12%;Extra_genes_wbbY/wbbZ_02_wbbZ,100.0%
GCF_000805735.1_ASM80573v1_genomic	O1v1	Good	?	100.00%	99.12%	n/a	8 / 8 (100%)	O3b_01_manC,99.79%;O3b_02_manB,98.68%;O3b_03_wzm,99.24%;O3b_04_wzt,99.54%;O3b_05_wbdD,99.85%;O3b_06_wbdA,99.76%;O3b_07_wbdB,99.48%;O3b_08_wbdC,100.0%		0		0 / 8 (0%)		0
GCF_000807395.2_ASM80739v3_genomic	O1v1	Very high		100.00%	98.48%	0 bp	10 / 10 (100%)	O1/O2v2_01_wzm,100.0%;O1/O2v2_02_wzt,99.19%;O1/O2v2_03_wbbM,98.73%;O1/O2v2_04_glf,99.74%;O1/O2v2_05_wbbN,98.32%;O1/O2v2_06_wbbO,99.2%;O1/O2v2_07_kfoC,99.01%;O1/O2v2_08_gmlC,97.33%;O1/O2v2_09_gmlB,99.39%;O1/O2v2_10_gmlA,100.0%		0		0 / 10 (0%)		0
GCF_000807475.1_ASM80747v2_genomic	O1v1	None	?-	55.97%	99.22%	n/a	5 / 10 (50%)	O1/O2v2_05_wbbN,98.99%;O1/O2v2_06_wbbO,100.0%;O1/O2v2_08_gmlC,98.56%;O1/O2v2_09_gmlB,99.69%;O1/O2v2_10_gmlA,100.0%	O1/O2v2_01_wzm;O1/O2v2_02_wzt;O1/O2v2_03_wbbM;O1/O2v2_04_glf;O1/O2v2_07_kfoC	0		0 / 10 (0%)		2	O3b_01_manC,99.79%;O3/O3a_02_manB,98.68%
GCF_000807495.1_ASM80749v2_genomic	O1v1	High	-	100.00%	98.47%	+776 bp	9 / 10 (90%)	O1/O2v2_01_wzm,100.0%;O1/O2v2_02_wzt,99.19%;O1/O2v2_03_wbbM,98.42%;O1/O2v2_04_glf,98.7%;O1/O2v2_05_wbbN,97.99%;O1/O2v2_06_wbbO,99.47%;O1/O2v2_08_gmlC,97.54%;O1/O2v2_09_gmlB,99.08%;O1/O2v2_10_gmlA,100.0%	O1/O2v2_07_kfoC	0		0 / 10 (0%)		4	O12_01_rfbB,97.75%;OL101_03_rfbD,98.32%;OL101_02_rfbA,96.88%;O12_04_rfbC,95.68%
GCF_000807515.1_ASM80751v2_genomic	O1v1	Good	?-	99.99%	99.70%	n/a	4 / 6 (66.7%)	O4_01_hydrolase,99.67%;O4_02_hypothetical,99.5%;O4_05_wzm,98.77%;O4_06_glycosyltransferase,99.74%	O4_03_hypothetical;O4_04_wzt	0		0 / 6 (0%)		0
GCF_000809125.1_ASM80912v1_genomic	O1v1	Very high		100.00%	98.55%	0 bp	10 / 10 (100%)	O1/O2v2_01_wzm,99.61%;O1/O2v2_02_wzt,99.19%;O1/O2v2_03_wbbM,98.73%;O1/O2v2_04_glf,99.22%;O1/O2v2_05_wbbN,98.32%;O1/O2v2_06_wbbO,99.73%;O1/O2v2_07_kfoC,99.01%;O1/O2v2_08_gmlC,97.74%;O1/O2v2_09_gmlB,99.08%;O1/O2v2_10_gmlA,100.0%		0		0 / 10 (0%)		0
GCF_000812525.1_ASM81252v1_genomic	O1v1	Very high		100.00%	98.40%	0 bp	10 / 10 (100%)	O1/O2v2_01_wzm,99.61%;O1/O2v2_02_wzt,99.19%;O1/O2v2_03_wbbM,99.05%;O1/O2v2_04_glf,98.7%;O1/O2v2_05_wbbN,98.32%;O1/O2v2_06_wbbO,99.73%;O1/O2v2_07_kfoC,99.01%;O1/O2v2_08_gmlC,97.74%;O1/O2v2_09_gmlB,99.39%;O1/O2v2_10_gmlA,100.0%		0		0 / 10 (0%)		2	O3/O3a_01_manC,98.52%;O3/O3a_02_manB,99.12%
GCF_000813205.1_ASM81320v1_genomic	O1v1	Very high		100.00%	98.46%	-2 bp	7 / 7 (100%)	O1/O2v1_01_wzm,100.0%;O1/O2v1_02_wzt,99.6%;O1/O2v1_03_wbbM,99.53%;O1/O2v1_04_glf,99.48%;O1/O2v1_05_wbbN,98.66%;O1/O2v1_06_wbbO,99.21%;O1/O2v1_07_kfoC,98.63%		0		0 / 7 (0%)		4	Extra_genes_wbbY/wbbZ_01_wbbY,99.6%;O3b_01_manC,100.0%;O3/O3a_02_manB,98.9%;Extra_genes_wbbY/wbbZ_02_wbbZ,100.0%
GCF_000814305.1_ASM81430v1_genomic	O1v1	Very high		100.00%	99.20%	-2 bp	10 / 10 (100%)	O1/O2v2_01_wzm,100.0%;O1/O2v2_02_wzt,99.6%;O1/O2v2_03_wbbM,100.0%;O1/O2v2_04_glf,99.22%;O1/O2v2_05_wbbN,98.99%;O1/O2v2_06_wbbO,100.0%;O1/O2v2_07_kfoC,98.26%;O1/O2v2_08_gmlC,98.56%;O1/O2v2_09_gmlB,99.69%;O1/O2v2_10_gmlA,100.0%		0		0 / 10 (0%)		2	O3b_01_manC,99.79%;O3/O3a_02_manB,98.68%
GCF_000814805.1_ASM81480v1_genomic	O1v1	Very high		100.00%	98.98%	0 bp	10 / 10 (100%)	O1/O2v2_01_wzm,100.0%;O1/O2v2_02_wzt,99.6%;O1/O2v2_03_wbbM,99.84%;O1/O2v2_04_glf,98.96%;O1/O2v2_05_wbbN,97.65%;O1/O2v2_06_wbbO,99.73%;O1/O2v2_07_kfoC,99.26%;O1/O2v2_08_gmlC,98.77%;O1/O2v2_09_gmlB,98.78%;O1/O2v2_10_gmlA,99.21%		0		0 / 10 (0%)		4	Extra_genes_wbbY/wbbZ_01_wbbY,99.6%;O3/O3a_01_manC,99.58%;O3/O3a_02_manB,99.12%;Extra_genes_wbbY/wbbZ_02_wbbZ,100.0%
GCF_000817855.1_ASM81785v1_genomic	O1v1	Very high		100.00%	98.64%	0 bp	7 / 7 (100%)	O1/O2v1_01_wzm,100.0%;O1/O2v1_02_wzt,100.0%;O1/O2v1_03_wbbM,99.21%;O1/O2v1_04_glf,97.92%;O1/O2v1_05_wbbN,97.32%;O1/O2v1_06_wbbO,99.21%;O1/O2v1_07_kfoC,99.54%		0		0 / 7 (0%)		6	O3b_01_manC,100.0%;O3/O3a_02_manB,98.68%;O12_01_rfbB,97.75%;OL101_03_rfbD,98.65%;OL101_02_rfbA,96.88%;O12_04_rfbC,96.76%
GCF_000818615.1_ASM81861v1_genomic	O1v1	Good	?-	100.00%	98.86%	n/a	6 / 7 (85.7%)	O1/O2v1_01_wzm,99.61%;O1/O2v1_02_wzt,100.0%;O1/O2v1_03_wbbM,99.53%;O1/O2v1_04_glf,98.44%;O1/O2v1_05_wbbN,100.0%;O1/O2v1_07_kfoC,99.09%	O1/O2v1_06_wbbO	0		0 / 7 (0%)		2	O3b_01_manC,99.79%;O3/O3a_02_manB,99.12%
GCF_000820445.1_KPLM21_genomic	O1v1	Very high		100.00%	98.49%	0 bp	10 / 10 (100%)	O1/O2v2_01_wzm,100.0%;O1/O2v2_02_wzt,99.19%;O1/O2v2_03_wbbM,98.73%;O1/O2v2_04_glf,99.22%;O1/O2v2_05_wbbN,98.66%;O1/O2v2_06_wbbO,99.73%;O1/O2v2_07_kfoC,99.01%;O1/O2v2_08_gmlC,97.54%;O1/O2v2_09_gmlB,98.47%;O1/O2v2_10_gmlA,100.0%		0		0 / 10 (0%)		2	OL104_01_manC,91.31%;O3/O3a_02_manB,92.97%
GCF_000821365.1_100SGR_genomic	O1v1	Very high		100.00%	99.08%	0 bp	8 / 8 (100%)	O3b_01_manC,99.79%;O3b_02_manB,99.78%;O3b_03_wzm,98.47%;O3b_04_wzt,99.77%;O3b_05_wbdD,99.71%;O3b_06_wbdA,99.64%;O3b_07_wbdB,99.74%;O3b_08_wbdC,100.0%		0		0 / 8 (0%)		0
GCF_000821385.1_101BO_genomic	O1v1	Good	?-	100.00%	98.37%	n/a	9 / 10 (90%)	O1/O2v2_01_wzm,100.0%;O1/O2v2_02_wzt,99.19%;O1/O2v2_03_wbbM,98.58%;O1/O2v2_04_glf,98.96%;O1/O2v2_06_wbbO,99.47%;O1/O2v2_07_kfoC,99.01%;O1/O2v2_08_gmlC,97.13%;O1/O2v2_09_gmlB,99.39%;O1/O2v2_10_gmlA,100.0%	O1/O2v2_05_wbbN	0		0 / 10 (0%)		4	O12_01_rfbB,98.31%;OL101_03_rfbD,98.99%;OL101_02_rfbA,98.28%;OL101_04_rfbC,97.84%
GCF_000821405.1_102BO_genomic	O1v1	Good	?-	100.00%	98.35%	n/a	9 / 10 (90%)	O1/O2v2_01_wzm,100.0%;O1/O2v2_02_wzt,99.19%;O1/O2v2_03_wbbM,98.58%;O1/O2v2_04_glf,98.96%;O1/O2v2_06_wbbO,99.47%;O1/O2v2_07_kfoC,99.01%;O1/O2v2_08_gmlC,97.13%;O1/O2v2_09_gmlB,99.39%;O1/O2v2_10_gmlA,100.0%	O1/O2v2_05_wbbN	0		0 / 10 (0%)		4	O12_01_rfbB,98.31%;OL101_03_rfbD,98.65%;OL101_02_rfbA,98.28%;OL101_04_rfbC,97.84%
GCF_000821425.1_103BO_genomic	O1v1	Good	?-	100.00%	98.35%	n/a	9 / 10 (90%)	O1/O2v2_01_wzm,100.0%;O1/O2v2_02_wzt,99.19%;O1/O2v2_03_wbbM,98.58%;O1/O2v2_04_glf,98.96%;O1/O2v2_06_wbbO,99.47%;O1/O2v2_07_kfoC,99.01%;O1/O2v2_08_gmlC,97.13%;O1/O2v2_09_gmlB,99.39%;O1/O2v2_10_gmlA,100.0%	O1/O2v2_05_wbbN	0		0 / 10 (0%)		4	O12_01_rfbB,98.31%;OL101_03_rfbD,98.99%;OL101_02_rfbA,98.28%;OL101_04_rfbC,97.84%
GCF_000821445.1_104BO_genomic	O1v1	Very high		100.00%	98.37%	0 bp	10 / 10 (100%)	O1/O2v2_01_wzm,100.0%;O1/O2v2_02_wzt,99.19%;O1/O2v2_03_wbbM,98.58%;O1/O2v2_04_glf,98.96%;O1/O2v2_05_wbbN,98.99%;O1/O2v2_06_wbbO,99.47%;O1/O2v2_07_kfoC,99.01%;O1/O2v2_08_gmlC,97.13%;O1/O2v2_09_gmlB,99.39%;O1/O2v2_10_gmlA,100.0%		0		0 / 10 (0%)		4	O12_01_rfbB,98.31%;OL101_03_rfbD,98.99%;OL101_02_rfbA,98.28%;OL101_04_rfbC,97.84%
GCF_000821465.1_10PV_genomic	O1v1	Very high		100.00%	98.46%	0 bp	10 / 10 (100%)	O1/O2v2_01_wzm,100.0%;O1/O2v2_02_wzt,99.19%;O1/O2v2_03_wbbM,98.58%;O1/O2v2_04_glf,98.96%;O1/O2v2_05_wbbN,98.99%;O1/O2v2_06_wbbO,99.47%;O1/O2v2_07_kfoC,98.76%;O1/O2v2_08_gmlC,97.33%;O1/O2v2_09_gmlB,99.39%;O1/O2v2_10_gmlA,100.0%		0		0 / 10 (0%)		0
GCF_000821485.1_11PV_genomic	O1v1	Very high		100.00%	98.48%	0 bp	10 / 10 (100%)	O1/O2v2_01_wzm,100.0%;O1/O2v2_02_wzt,99.19%;O1/O2v2_03_wbbM,98.73%;O1/O2v2_04_glf,99.74%;O1/O2v2_05_wbbN,98.32%;O1/O2v2_06_wbbO,99.2%;O1/O2v2_07_kfoC,99.01%;O1/O2v2_08_gmlC,97.33%;O1/O2v2_09_gmlB,99.39%;O1/O2v2_10_gmlA,100.0%		0		0 / 10 (0%)		0
GCF_000821505.1_12PV_genomic	O1v1	Good	?	99.06%	98.47%	n/a	10 / 10 (100%)	O1/O2v2_01_wzm,100.0%;O1/O2v2_02_wzt,99.19%;O1/O2v2_03_wbbM,98.73%;O1/O2v2_04_glf,99.74%;O1/O2v2_05_wbbN,98.32%;O1/O2v2_06_wbbO,99.2%;O1/O2v2_07_kfoC,98.95%;O1/O2v2_08_gmlC,97.33%;O1/O2v2_09_gmlB,99.39%;O1/O2v2_10_gmlA,100.0%		0		0 / 10 (0%)		0
GCF_000821525.1_13PV_genomic	O1v1	Very high		100.00%	98.48%	0 bp	10 / 10 (100%)	O1/O2v2_01_wzm,100.0%;O1/O2v2_02_wzt,99.19%;O1/O2v2_03_wbbM,98.73%;O1/O2v2_04_glf,99.74%;O1/O2v2_05_wbbN,98.32%;O1/O2v2_06_wbbO,99.2%;O1/O2v2_07_kfoC,99.01%;O1/O2v2_08_gmlC,97.33%;O1/O2v2_09_gmlB,99.39%;O1/O2v2_10_gmlA,100.0%		0		0 / 10 (0%)		0
GCF_000821545.1_14PV_genomic	O1v1	None	-	32.57%	97.84%	+1 bp	2 / 8 (25%)	O3/O3a_01_manC,99.36%;O3/O3a_02_manB,98.25%	O3/O3a_03_wzm;O3/O3a_04_wzt;O3/O3a_05_wbdD;O3/O3a_06_wbdA;O3/O3a_07_wbdB;O3/O3a_08_wbdC	0		0 / 8 (0%)		5	Extra_genes_wbbY/wbbZ_01_wbbY,99.6%;Extra_genes_wbbY/wbbZ_02_wbbZ,100.0%;O1/O2v1_01_wzm,100.0%;O1/O2v1_02_wzt,99.6%;O1/O2v2_10_gmlA,100.0%
GCF_000821565.1_15PV_genomic	O1v1	Very high		100.00%	99.26%	-2 bp	10 / 10 (100%)	O1/O2v2_01_wzm,100.0%;O1/O2v2_02_wzt,99.6%;O1/O2v2_03_wbbM,100.0%;O1/O2v2_04_glf,99.22%;O1/O2v2_05_wbbN,98.99%;O1/O2v2_06_wbbO,100.0%;O1/O2v2_07_kfoC,99.01%;O1/O2v2_08_gmlC,98.77%;O1/O2v2_09_gmlB,99.69%;O1/O2v2_10_gmlA,100.0%		0		0 / 10 (0%)		4	Extra_genes_wbbY/wbbZ_01_wbbY,99.19%;O3b_01_manC,99.58%;O3/O3a_02_manB,99.12%;Extra_genes_wbbY/wbbZ_02_wbbZ,100.0%
GCF_000821585.1_16BO_genomic	O1v1	Very high		100.00%	99.30%	0 bp	8 / 8 (100%)	O3b_01_manC,100.0%;O3b_02_manB,99.57%;O3b_03_wzm,99.24%;O3b_04_wzt,99.77%;O3b_05_wbdD,99.71%;O3b_06_wbdA,99.88%;O3b_07_wbdB,99.21%;O3b_08_wbdC,100.0%		0		0 / 8 (0%)		0
GCF_000821605.1_17PV_genomic	O1v1	Very high		100.00%	98.45%	0 bp	10 / 10 (100%)	O1/O2v2_01_wzm,100.0%;O1/O2v2_02_wzt,99.19%;O1/O2v2_03_wbbM,98.58%;O1/O2v2_04_glf,98.96%;O1/O2v2_05_wbbN,98.99%;O1/O2v2_06_wbbO,99.47%;O1/O2v2_07_kfoC,98.76%;O1/O2v2_08_gmlC,97.33%;O1/O2v2_09_gmlB,99.08%;O1/O2v2_10_gmlA,100.0%		0		0 / 10 (0%)		0
GCF_000821625.1_18PV_genomic	O1v1	Very high		100.00%	98.52%	0 bp	7 / 7 (100%)	O1/O2v1_01_wzm,100.0%;O1/O2v1_02_wzt,99.6%;O1/O2v1_03_wbbM,99.37%;O1/O2v1_04_glf,99.22%;O1/O2v1_05_wbbN,98.32%;O1/O2v1_06_wbbO,99.21%;O1/O2v1_07_kfoC,98.63%		0		0 / 7 (0%)		4	Extra_genes_wbbY/wbbZ_01_wbbY,99.6%;O3b_01_manC,99.58%;O3/O3a_02_manB,98.9%;Extra_genes_wbbY/wbbZ_02_wbbZ,99.63%
GCF_000821645.1_19PV_genomic	O1v1	Good	-	92.20%	98.42%	0 bp	6 / 7 (85.7%)	O1/O2v1_02_wzt,99.6%;O1/O2v1_03_wbbM,99.37%;O1/O2v1_04_glf,99.22%;O1/O2v1_05_wbbN,98.32%;O1/O2v1_06_wbbO,99.21%;O1/O2v1_07_kfoC,98.63%	O1/O2v1_01_wzm	0		0 / 7 (0%)		3	O3b_01_manC,100.0%;O3/O3a_02_manB,98.9%;Extra_genes_wbbY/wbbZ_02_wbbZ,99.63%
GCF_000821665.1_20PV_genomic	O1v1	Very high		100.00%	98.35%	-2 bp	7 / 7 (100%)	O1/O2v1_01_wzm,100.0%;O1/O2v1_02_wzt,99.6%;O1/O2v1_03_wbbM,99.37%;O1/O2v1_04_glf,98.7%;O1/O2v1_05_wbbN,100.0%;O1/O2v1_06_wbbO,99.21%;O1/O2v1_07_kfoC,97.04%		0		0 / 7 (0%)		6	Extra_genes_wbbY/wbbZ_01_wbbY,99.46%;O12_01_rfbB,98.59%;OL101_03_rfbD,98.65%;OL101_02_rfbA,97.92%;Extra_genes_wbbY/wbbZ_02_wbbZ,99.26%;O12_04_rfbC,97.3%
GCF_000821685.1_21PV_genomic	O1v1	Very high		100.00%	98.59%	+1 bp	7 / 7 (100%)	O1/O2v1_01_wzm,100.0%;O1/O2v1_02_wzt,99.6%;O1/O2v1_03_wbbM,99.37%;O1/O2v1_04_glf,98.7%;O1/O2v1_05_wbbN,98.23%;O1/O2v1_06_wbbO,99.47%;O1/O2v1_07_kfoC,98.86%		0		0 / 7 (0%)		2	O3b_01_manC,100.0%;O3/O3a_02_manB,98.9%
GCF_000821705.1_22PV_genomic	O1v1	Good	?	99.55%	98.98%	n/a	10 / 10 (100%)	O1/O2v2_01_wzm,100.0%;O1/O2v2_02_wzt,99.6%;O1/O2v2_03_wbbM,100.0%;O1/O2v2_04_glf,98.96%;O1/O2v2_05_wbbN,97.65%;O1/O2v2_06_wbbO,99.73%;O1/O2v2_07_kfoC,99.26%;O1/O2v2_08_gmlC,98.7%;O1/O2v2_09_gmlB,99.39%;O1/O2v2_10_gmlA,100.0%		0		0 / 10 (0%)		4	Extra_genes_wbbY/wbbZ_01_wbbY,99.46%;O3b_01_manC,99.15%;O3/O3a_02_manB,98.25%;Extra_genes_wbbY/wbbZ_02_wbbZ,100.0%
GCF_000821725.1_23PV_genomic	O1v1	Very high		100.00%	98.48%	0 bp	10 / 10 (100%)	O1/O2v2_01_wzm,100.0%;O1/O2v2_02_wzt,99.19%;O1/O2v2_03_wbbM,98.73%;O1/O2v2_04_glf,99.74%;O1/O2v2_05_wbbN,98.32%;O1/O2v2_06_wbbO,99.2%;O1/O2v2_07_kfoC,99.01%;O1/O2v2_08_gmlC,97.33%;O1/O2v2_09_gmlB,99.39%;O1/O2v2_10_gmlA,100.0%		0		0 / 10 (0%)		0
GCF_000821745.1_24PV_genomic	O1v1	Good	?-	98.54%	98.46%	n/a	9 / 10 (90%)	O1/O2v2_01_wzm,100.0%;O1/O2v2_02_wzt,99.19%;O1/O2v2_03_wbbM,98.73%;O1/O2v2_04_glf,99.74%;O1/O2v2_05_wbbN,98.32%;O1/O2v2_06_wbbO,99.2%;O1/O2v2_08_gmlC,97.33%;O1/O2v2_09_gmlB,99.39%;O1/O2v2_10_gmlA,100.0%	O1/O2v2_07_kfoC	0		0 / 10 (0%)		0
GCF_000821765.1_25BO_genomic	O1v1	Very high		100.00%	98.12%	-2 bp	7 / 7 (100%)	O1/O2v1_01_wzm,100.0%;O1/O2v1_02_wzt,99.6%;O1/O2v1_03_wbbM,99.37%;O1/O2v1_04_glf,98.18%;O1/O2v1_05_wbbN,98.32%;O1/O2v1_06_wbbO,99.21%;O1/O2v1_07_kfoC,97.27%		0		0 / 7 (0%)		2	Extra_genes_wbbY/wbbZ_01_wbbY,99.6%;Extra_genes_wbbY/wbbZ_02_wbbZ,100.0%
GCF_000821785.1_26BO_genomic	O1v1	Very high		100.00%	98.12%	-2 bp	7 / 7 (100%)	O1/O2v1_01_wzm,100.0%;O1/O2v1_02_wzt,99.6%;O1/O2v1_03_wbbM,99.37%;O1/O2v1_04_glf,98.18%;O1/O2v1_05_wbbN,98.32%;O1/O2v1_06_wbbO,99.21%;O1/O2v1_07_kfoC,97.27%		0		0 / 7 (0%)		2	Extra_genes_wbbY/wbbZ_01_wbbY,99.6%;Extra_genes_wbbY/wbbZ_02_wbbZ,100.0%
GCF_000821805.1_27BO_genomic	O1v1	Very high		100.00%	98.76%	0 bp	7 / 7 (100%)	O1/O2v1_01_wzm,100.0%;O1/O2v1_02_wzt,100.0%;O1/O2v1_03_wbbM,99.37%;O1/O2v1_04_glf,98.18%;O1/O2v1_05_wbbN,100.0%;O1/O2v1_06_wbbO,98.94%;O1/O2v1_07_kfoC,99.09%		0		0 / 7 (0%)		2	O3b_01_manC,100.0%;O3/O3a_02_manB,99.12%
GCF_000821825.1_28BO_genomic	O1v1	Very high		100.00%	99.29%	0 bp	8 / 8 (100%)	O3b_01_manC,99.79%;O3b_02_manB,99.57%;O3b_03_wzm,99.24%;O3b_04_wzt,99.77%;O3b_05_wbdD,99.71%;O3b_06_wbdA,99.88%;O3b_07_wbdB,99.21%;O3b_08_wbdC,100.0%		0		0 / 8 (0%)		0
GCF_000821845.1_29BO_genomic	O1v1	Very high		100.00%	98.37%	0 bp	10 / 10 (100%)	O1/O2v2_01_wzm,100.0%;O1/O2v2_02_wzt,99.19%;O1/O2v2_03_wbbM,98.58%;O1/O2v2_04_glf,98.96%;O1/O2v2_05_wbbN,98.99%;O1/O2v2_06_wbbO,99.47%;O1/O2v2_07_kfoC,99.01%;O1/O2v2_08_gmlC,97.13%;O1/O2v2_09_gmlB,99.39%;O1/O2v2_10_gmlA,100.0%		0		0 / 10 (0%)		4	O12_01_rfbB,98.31%;OL101_03_rfbD,98.99%;OL101_02_rfbA,98.28%;OL101_04_rfbC,97.84%
GCF_000821865.1_30BO_genomic	O1v1	Very high		100.00%	98.37%	0 bp	10 / 10 (100%)	O1/O2v2_01_wzm,100.0%;O1/O2v2_02_wzt,99.19%;O1/O2v2_03_wbbM,98.58%;O1/O2v2_04_glf,98.96%;O1/O2v2_05_wbbN,98.99%;O1/O2v2_06_wbbO,99.47%;O1/O2v2_07_kfoC,99.01%;O1/O2v2_08_gmlC,97.13%;O1/O2v2_09_gmlB,99.39%;O1/O2v2_10_gmlA,100.0%		0		0 / 10 (0%)		4	O12_01_rfbB,98.31%;OL101_03_rfbD,98.99%;OL101_02_rfbA,98.28%;OL101_04_rfbC,97.84%
GCF_000821885.1_31AVR_genomic	O1v1	Very high		100.00%	98.37%	0 bp	10 / 10 (100%)	O1/O2v2_01_wzm,100.0%;O1/O2v2_02_wzt,99.19%;O1/O2v2_03_wbbM,98.58%;O1/O2v2_04_glf,98.96%;O1/O2v2_05_wbbN,98.99%;O1/O2v2_06_wbbO,99.47%;O1/O2v2_07_kfoC,99.01%;O1/O2v2_08_gmlC,97.13%;O1/O2v2_09_gmlB,99.39%;O1/O2v2_10_gmlA,100.0%		0		0 / 10 (0%)		4	O12_01_rfbB,98.31%;OL101_03_rfbD,98.99%;OL101_02_rfbA,98.28%;OL101_04_rfbC,97.84%
GCF_000821905.1_32AVR_genomic	O1v1	Very high		100.00%	98.12%	-2 bp	7 / 7 (100%)	O1/O2v1_01_wzm,100.0%;O1/O2v1_02_wzt,99.6%;O1/O2v1_03_wbbM,99.37%;O1/O2v1_04_glf,98.18%;O1/O2v1_05_wbbN,98.32%;O1/O2v1_06_wbbO,99.21%;O1/O2v1_07_kfoC,97.27%		0		0 / 7 (0%)		2	Extra_genes_wbbY/wbbZ_01_wbbY,99.46%;Extra_genes_wbbY/wbbZ_02_wbbZ,100.0%
GCF_000821925.1_34AVR_genomic	O1v1	Very high		100.00%	99.69%	+1 bp	6 / 6 (100%)	O4_01_hydrolase,99.67%;O4_02_hypothetical,99.75%;O4_03_hypothetical,99.58%;O4_04_wzt,100.0%;O4_05_wzm,98.77%;O4_06_glycosyltransferase,99.74%		0		0 / 6 (0%)		4	O12_01_rfbB,98.31%;OL101_03_rfbD,98.65%;OL101_02_rfbA,97.92%;O12_04_rfbC,96.76%
GCF_000821945.1_36AVR_genomic	O1v1	Very high		100.00%	99.71%	0 bp	6 / 6 (100%)	O4_01_hydrolase,99.67%;O4_02_hypothetical,99.5%;O4_03_hypothetical,99.58%;O4_04_wzt,100.0%;O4_05_wzm,98.77%;O4_06_glycosyltransferase,99.74%		0		0 / 6 (0%)		0
GCF_000821965.1_37AVR_genomic	O1v1	Very high		100.00%	99.19%	0 bp	8 / 8 (100%)	O3b_01_manC,99.79%;O3b_02_manB,99.78%;O3b_03_wzm,99.24%;O3b_04_wzt,99.54%;O3b_05_wbdD,99.85%;O3b_06_wbdA,99.76%;O3b_07_wbdB,99.48%;O3b_08_wbdC,100.0%		0		0 / 8 (0%)		0
GCF_000821985.1_39AVR_genomic	O1v1	Very high		100.00%	98.97%	-2 bp	10 / 10 (100%)	O1/O2v2_01_wzm,100.0%;O1/O2v2_02_wzt,99.6%;O1/O2v2_03_wbbM,100.0%;O1/O2v2_04_glf,98.96%;O1/O2v2_05_wbbN,97.65%;O1/O2v2_06_wbbO,99.73%;O1/O2v2_07_kfoC,99.26%;O1/O2v2_08_gmlC,98.77%;O1/O2v2_09_gmlB,99.39%;O1/O2v2_10_gmlA,100.0%		0		0 / 10 (0%)		4	Extra_genes_wbbY/wbbZ_01_wbbY,99.6%;O3b_01_manC,99.15%;O3/O3a_02_manB,98.25%;Extra_genes_wbbY/wbbZ_02_wbbZ,100.0%
GCF_000822005.1_40AVR_genomic	O1v1	Very high		100.00%	98.45%	0 bp	10 / 10 (100%)	O1/O2v2_01_wzm,100.0%;O1/O2v2_02_wzt,99.19%;O1/O2v2_03_wbbM,98.42%;O1/O2v2_04_glf,98.96%;O1/O2v2_05_wbbN,98.99%;O1/O2v2_06_wbbO,99.47%;O1/O2v2_07_kfoC,98.76%;O1/O2v2_08_gmlC,97.33%;O1/O2v2_09_gmlB,99.39%;O1/O2v2_10_gmlA,100.0%		0		0 / 10 (0%)		0
GCF_000822025.1_41AVR_genomic	O1v1	High	-	100.00%	99.07%	+1 bp	7 / 8 (87.5%)	O3b_01_manC,99.79%;O3b_03_wzm,98.47%;O3b_04_wzt,99.77%;O3b_05_wbdD,99.71%;O3b_06_wbdA,99.64%;O3b_07_wbdB,99.74%;O3b_08_wbdC,100.0%	O3b_02_manB	0		0 / 8 (0%)		0
GCF_000822045.1_42AVR_genomic	O1v1	Very high		100.00%	98.37%	0 bp	10 / 10 (100%)	O1/O2v2_01_wzm,100.0%;O1/O2v2_02_wzt,99.19%;O1/O2v2_03_wbbM,98.58%;O1/O2v2_04_glf,98.96%;O1/O2v2_05_wbbN,98.99%;O1/O2v2_06_wbbO,99.47%;O1/O2v2_07_kfoC,99.01%;O1/O2v2_08_gmlC,97.13%;O1/O2v2_09_gmlB,99.39%;O1/O2v2_10_gmlA,100.0%		0		0 / 10 (0%)		4	O12_01_rfbB,98.31%;OL101_03_rfbD,98.99%;OL101_02_rfbA,98.28%;OL101_04_rfbC,97.84%
GCF_000822065.1_43AVR_genomic	O1v1	Very high		100.00%	98.37%	0 bp	10 / 10 (100%)	O1/O2v2_01_wzm,100.0%;O1/O2v2_02_wzt,99.19%;O1/O2v2_03_wbbM,98.58%;O1/O2v2_04_glf,98.96%;O1/O2v2_05_wbbN,98.99%;O1/O2v2_06_wbbO,99.47%;O1/O2v2_07_kfoC,99.01%;O1/O2v2_08_gmlC,97.13%;O1/O2v2_09_gmlB,99.39%;O1/O2v2_10_gmlA,100.0%		0		0 / 10 (0%)		4	O12_01_rfbB,98.31%;OL101_03_rfbD,98.99%;OL101_02_rfbA,98.28%;OL101_04_rfbC,97.84%
GCF_000822085.1_44AVR_genomic	O1v1	Very high		100.00%	98.37%	0 bp	10 / 10 (100%)	O1/O2v2_01_wzm,100.0%;O1/O2v2_02_wzt,99.19%;O1/O2v2_03_wbbM,98.58%;O1/O2v2_04_glf,98.96%;O1/O2v2_05_wbbN,98.99%;O1/O2v2_06_wbbO,99.47%;O1/O2v2_07_kfoC,99.01%;O1/O2v2_08_gmlC,97.13%;O1/O2v2_09_gmlB,99.39%;O1/O2v2_10_gmlA,100.0%		0		0 / 10 (0%)		4	O12_01_rfbB,98.31%;OL101_03_rfbD,98.99%;OL101_02_rfbA,98.28%;OL101_04_rfbC,97.84%
GCF_000822105.1_45AVR_genomic	O1v1	Very high		100.00%	98.76%	+6 bp	7 / 7 (100%)	O1/O2v1_01_wzm,99.61%;O1/O2v1_02_wzt,100.0%;O1/O2v1_03_wbbM,99.53%;O1/O2v1_04_glf,98.44%;O1/O2v1_05_wbbN,100.0%;O1/O2v1_06_wbbO,98.68%;O1/O2v1_07_kfoC,99.09%		0		0 / 7 (0%)		4	Extra_genes_wbbY/wbbZ_01_wbbY,99.6%;O3b_01_manC,100.0%;O3/O3a_02_manB,98.9%;Extra_genes_wbbY/wbbZ_02_wbbZ,99.63%
GCF_000822125.1_46AVR_genomic	O1v1	Very high		100.00%	98.97%	-2 bp	10 / 10 (100%)	O1/O2v2_01_wzm,100.0%;O1/O2v2_02_wzt,99.6%;O1/O2v2_03_wbbM,100.0%;O1/O2v2_04_glf,98.96%;O1/O2v2_05_wbbN,97.65%;O1/O2v2_06_wbbO,99.73%;O1/O2v2_07_kfoC,99.26%;O1/O2v2_08_gmlC,98.77%;O1/O2v2_09_gmlB,99.39%;O1/O2v2_10_gmlA,100.0%		0		0 / 10 (0%)		4	Extra_genes_wbbY/wbbZ_01_wbbY,99.6%;O3b_01_manC,99.15%;O3/O3a_02_manB,98.25%;Extra_genes_wbbY/wbbZ_02_wbbZ,100.0%
GCF_000822145.1_47AVR_genomic	O1v1	Very high		100.00%	99.20%	0 bp	8 / 8 (100%)	O3b_01_manC,99.79%;O3b_02_manB,99.78%;O3b_03_wzm,99.24%;O3b_04_wzt,99.54%;O3b_05_wbdD,99.85%;O3b_06_wbdA,99.76%;O3b_07_wbdB,99.48%;O3b_08_wbdC,100.0%		0		0 / 8 (0%)		0
GCF_000822165.1_48AVR_genomic	O1v1	Very high		100.00%	98.37%	0 bp	10 / 10 (100%)	O1/O2v2_01_wzm,100.0%;O1/O2v2_02_wzt,99.19%;O1/O2v2_03_wbbM,98.58%;O1/O2v2_04_glf,98.96%;O1/O2v2_05_wbbN,98.99%;O1/O2v2_06_wbbO,99.47%;O1/O2v2_07_kfoC,99.01%;O1/O2v2_08_gmlC,97.13%;O1/O2v2_09_gmlB,99.39%;O1/O2v2_10_gmlA,100.0%		0		0 / 10 (0%)		4	O12_01_rfbB,98.31%;OL101_03_rfbD,98.99%;OL101_02_rfbA,98.28%;OL101_04_rfbC,97.84%
GCF_000822185.1_49BG_genomic	O1v1	Very high	*	100.00%	95.95%	-1 bp	8 / 8 (100%)	O3/O3a_01_manC,99.79%;O3/O3a_02_manB,100.0%;O3/O3a_03_wzm,98.47%;O3/O3a_04_wzt,99.77%;O3/O3a_05_wbdD,94.78%;O3/O3a_06_wbdA,97.15%;O3/O3a_07_wbdB,99.74%;O3/O3a_08_wbdC,100.0%		0		0 / 8 (0%)		4	O12_01_rfbB,97.46%;OL101_03_rfbD,98.32%;OL101_02_rfbA,97.22%;O12_04_rfbC,96.22%
GCF_000822205.1_50BG_genomic	O1v1	Very high		100.00%	98.48%	0 bp	10 / 10 (100%)	O1/O2v2_01_wzm,100.0%;O1/O2v2_02_wzt,99.19%;O1/O2v2_03_wbbM,98.73%;O1/O2v2_04_glf,99.74%;O1/O2v2_05_wbbN,98.32%;O1/O2v2_06_wbbO,99.2%;O1/O2v2_07_kfoC,99.01%;O1/O2v2_08_gmlC,97.33%;O1/O2v2_09_gmlB,99.39%;O1/O2v2_10_gmlA,100.0%		0		0 / 10 (0%)		0
GCF_000822225.1_51BG_genomic	O1v1	High	*	100.00%	94.31%	0 bp	8 / 8 (100%)	O5_01_manC,99.58%;O5_02_manB,99.56%;O5_03_wzm,99.25%;O5_04_wzt,98.77%;O5_05_wbdD,94.13%;O5_06_wbdA,95.3%;O5_07_wbdB,99.74%;O5_08_wbdC,100.0%		0		0 / 8 (0%)		4	O12_01_rfbB,98.31%;OL101_03_rfbD,98.65%;OL101_02_rfbA,97.92%;O12_04_rfbC,97.84%
GCF_000822245.1_52BG_genomic	O1v1	Very high		100.00%	98.97%	-1 bp	7 / 7 (100%)	O1/O2v1_01_wzm,99.61%;O1/O2v1_02_wzt,100.0%;O1/O2v1_03_wbbM,99.84%;O1/O2v1_04_glf,99.48%;O1/O2v1_05_wbbN,100.0%;O1/O2v1_06_wbbO,98.94%;O1/O2v1_07_kfoC,98.41%		0		0 / 7 (0%)		2	O3b_01_manC,99.58%;O3/O3a_02_manB,98.68%
GCF_000822265.1_53BG_genomic	O1v1	Very high		100.00%	98.53%	0 bp	10 / 10 (100%)	O1/O2v2_01_wzm,99.61%;O1/O2v2_02_wzt,99.19%;O1/O2v2_03_wbbM,98.58%;O1/O2v2_04_glf,98.96%;O1/O2v2_05_wbbN,97.99%;O1/O2v2_06_wbbO,99.73%;O1/O2v2_07_kfoC,99.26%;O1/O2v2_08_gmlC,97.74%;O1/O2v2_09_gmlB,98.78%;O1/O2v2_10_gmlA,99.21%		0		0 / 10 (0%)		2	O3/O3a_01_manC,98.52%;O3/O3a_02_manB,99.12%
GCF_000822285.1_54BG_genomic	O1v1	Very high		100.00%	98.48%	0 bp	10 / 10 (100%)	O1/O2v2_01_wzm,100.0%;O1/O2v2_02_wzt,99.19%;O1/O2v2_03_wbbM,98.73%;O1/O2v2_04_glf,99.74%;O1/O2v2_05_wbbN,98.32%;O1/O2v2_06_wbbO,99.2%;O1/O2v2_07_kfoC,99.01%;O1/O2v2_08_gmlC,97.33%;O1/O2v2_09_gmlB,99.39%;O1/O2v2_10_gmlA,100.0%		0		0 / 10 (0%)		0
GCF_000822305.1_55BG_genomic	O1v1	Good	?-	99.38%	98.09%	n/a	4 / 7 (57.1%)	O1/O2v1_02_wzt,99.6%;O1/O2v1_04_glf,98.18%;O1/O2v1_05_wbbN,98.32%;O1/O2v1_07_kfoC,97.27%	O1/O2v1_01_wzm;O1/O2v1_03_wbbM;O1/O2v1_06_wbbO	0		0 / 7 (0%)		1	Extra_genes_wbbY/wbbZ_02_wbbZ,100.0%
GCF_000822325.1_56BG_genomic	O1v1	Very high		100.00%	98.48%	0 bp	10 / 10 (100%)	O1/O2v2_01_wzm,100.0%;O1/O2v2_02_wzt,99.19%;O1/O2v2_03_wbbM,98.73%;O1/O2v2_04_glf,99.74%;O1/O2v2_05_wbbN,98.32%;O1/O2v2_06_wbbO,99.2%;O1/O2v2_07_kfoC,99.01%;O1/O2v2_08_gmlC,97.33%;O1/O2v2_09_gmlB,99.39%;O1/O2v2_10_gmlA,100.0%		0		0 / 10 (0%)		0
GCF_000822345.1_57BG_genomic	O1v1	Very high		100.00%	98.48%	0 bp	10 / 10 (100%)	O1/O2v2_01_wzm,100.0%;O1/O2v2_02_wzt,99.19%;O1/O2v2_03_wbbM,98.73%;O1/O2v2_04_glf,99.74%;O1/O2v2_05_wbbN,98.32%;O1/O2v2_06_wbbO,99.2%;O1/O2v2_07_kfoC,99.01%;O1/O2v2_08_gmlC,97.33%;O1/O2v2_09_gmlB,99.39%;O1/O2v2_10_gmlA,100.0%		0		0 / 10 (0%)		0
GCF_000822365.1_58BG_genomic	O1v1	Good	?	99.89%	98.37%	n/a	10 / 10 (100%)	O1/O2v2_01_wzm,100.0%;O1/O2v2_02_wzt,99.19%;O1/O2v2_03_wbbM,98.58%;O1/O2v2_04_glf,98.96%;O1/O2v2_05_wbbN,98.99%;O1/O2v2_06_wbbO,99.47%;O1/O2v2_07_kfoC,99.01%;O1/O2v2_08_gmlC,97.13%;O1/O2v2_09_gmlB,99.39%;O1/O2v2_10_gmlA,100.0%		0		0 / 10 (0%)		4	O12_01_rfbB,98.31%;OL101_03_rfbD,98.99%;OL101_02_rfbA,98.28%;OL101_04_rfbC,97.84%
GCF_000822385.1_60BG_genomic	O1v1	Good	?-	100.00%	99.70%	n/a	5 / 6 (83.3%)	O4_02_hypothetical,99.75%;O4_03_hypothetical,99.29%;O4_04_wzt,99.79%;O4_05_wzm,98.77%;O4_06_glycosyltransferase,99.74%	O4_01_hydrolase	0		0 / 6 (0%)		0
GCF_000822405.1_62BG_genomic	O1v1	Good	?-	98.41%	98.63%	n/a	5 / 7 (71.4%)	O1/O2v1_02_wzt,100.0%;O1/O2v1_04_glf,97.92%;O1/O2v1_05_wbbN,97.32%;O1/O2v1_06_wbbO,99.17%;O1/O2v1_07_kfoC,99.54%	O1/O2v1_01_wzm;O1/O2v1_03_wbbM	0		0 / 7 (0%)		6	O3b_01_manC,100.0%;O3/O3a_02_manB,98.68%;O12_01_rfbB,97.75%;OL101_03_rfbD,98.65%;OL101_02_rfbA,96.88%;O12_04_rfbC,96.76%
GCF_000822425.1_63BG_genomic	O1v1	Very high		100.00%	98.94%	-2 bp	10 / 10 (100%)	O1/O2v2_01_wzm,100.0%;O1/O2v2_02_wzt,99.19%;O1/O2v2_03_wbbM,99.68%;O1/O2v2_04_glf,98.96%;O1/O2v2_05_wbbN,99.33%;O1/O2v2_06_wbbO,99.47%;O1/O2v2_07_kfoC,99.01%;O1/O2v2_08_gmlC,98.36%;O1/O2v2_09_gmlB,99.69%;O1/O2v2_10_gmlA,100.0%		0		0 / 10 (0%)		5	O12_01_rfbB,98.31%;OL101_03_rfbD,98.65%;OL101_02_rfbA,97.92%;Extra_genes_wbbY/wbbZ_02_wbbZ,100.0%;O12_04_rfbC,97.84%
GCF_000822445.1_65BO_genomic	O1v1	Very high		100.00%	98.91%	0 bp	8 / 8 (100%)	O3b_01_manC,100.0%;O3b_02_manB,99.57%;O3b_03_wzm,99.24%;O3b_04_wzt,98.61%;O3b_05_wbdD,99.71%;O3b_06_wbdA,99.76%;O3b_07_wbdB,99.48%;O3b_08_wbdC,100.0%		0		0 / 8 (0%)		4	O12_01_rfbB,98.31%;O12_03_rfbD,98.99%;OL101_02_rfbA,97.22%;O12_04_rfbC,97.3%
GCF_000822465.1_66BO_genomic	O1v1	Good	?-	95.60%	99.46%	n/a	9 / 10 (90%)	O1/O2v2_01_wzm,100.0%;O1/O2v2_02_wzt,99.19%;O1/O2v2_03_wbbM,99.53%;O1/O2v2_04_glf,98.96%;O1/O2v2_05_wbbN,98.99%;O1/O2v2_06_wbbO,100.0%;O1/O2v2_07_kfoC,99.75%;O1/O2v2_09_gmlB,100.0%;O1/O2v2_10_gmlA,99.21%	O1/O2v2_08_gmlC	0		0 / 10 (0%)		3	O3b_01_manC,99.79%;O3/O3a_02_manB,99.12%;Extra_genes_wbbY/wbbZ_02_wbbZ,100.0%
GCF_000822485.1_67BO_genomic	O1v1	Very high		100.00%	98.35%	0 bp	10 / 10 (100%)	O1/O2v2_01_wzm,100.0%;O1/O2v2_02_wzt,99.19%;O1/O2v2_03_wbbM,99.21%;O1/O2v2_04_glf,98.96%;O1/O2v2_05_wbbN,98.32%;O1/O2v2_06_wbbO,99.47%;O1/O2v2_07_kfoC,98.76%;O1/O2v2_08_gmlC,97.54%;O1/O2v2_09_gmlB,99.39%;O1/O2v2_10_gmlA,100.0%		0		0 / 10 (0%)		2	O3b_01_manC,100.0%;O3/O3a_02_manB,99.12%
GCF_000822505.1_68BO_genomic	O1v1	Very high		100.00%	99.30%	0 bp	8 / 8 (100%)	O3b_01_manC,100.0%;O3b_02_manB,99.57%;O3b_03_wzm,99.24%;O3b_04_wzt,99.77%;O3b_05_wbdD,99.71%;O3b_06_wbdA,99.88%;O3b_07_wbdB,99.21%;O3b_08_wbdC,100.0%		0		0 / 8 (0%)		0
GCF_000822525.1_69BO_genomic	O1v1	Good	?-	96.86%	99.37%	n/a	6 / 8 (75%)	O3b_02_manB,99.78%;O3b_03_wzm,99.24%;O3b_05_wbdD,99.85%;O3b_06_wbdA,99.76%;O3b_07_wbdB,99.74%;O3b_08_wbdC,100.0%	O3b_01_manC;O3b_04_wzt	0		0 / 8 (0%)		0
GCF_000822545.1_70BO_genomic	O1v1	Very high		100.00%	99.30%	0 bp	8 / 8 (100%)	O3b_01_manC,100.0%;O3b_02_manB,99.57%;O3b_03_wzm,99.24%;O3b_04_wzt,99.77%;O3b_05_wbdD,99.71%;O3b_06_wbdA,99.88%;O3b_07_wbdB,99.21%;O3b_08_wbdC,100.0%		0		0 / 8 (0%)		0
GCF_000822565.1_71RE_genomic	O1v1	Very high		100.00%	98.48%	0 bp	10 / 10 (100%)	O1/O2v2_01_wzm,100.0%;O1/O2v2_02_wzt,99.19%;O1/O2v2_03_wbbM,98.73%;O1/O2v2_04_glf,99.74%;O1/O2v2_05_wbbN,98.32%;O1/O2v2_06_wbbO,99.2%;O1/O2v2_07_kfoC,99.01%;O1/O2v2_08_gmlC,97.33%;O1/O2v2_09_gmlB,99.39%;O1/O2v2_10_gmlA,100.0%		0		0 / 10 (0%)		0
GCF_000822585.1_72RE_genomic	O1v1	Very high		99.89%	98.48%	0 bp	10 / 10 (100%)	O1/O2v2_01_wzm,100.0%;O1/O2v2_02_wzt,99.19%;O1/O2v2_03_wbbM,98.73%;O1/O2v2_04_glf,99.74%;O1/O2v2_05_wbbN,98.32%;O1/O2v2_06_wbbO,99.2%;O1/O2v2_07_kfoC,99.01%;O1/O2v2_08_gmlC,97.33%;O1/O2v2_09_gmlB,99.39%;O1/O2v2_10_gmlA,100.0%		0		0 / 10 (0%)		0
GCF_000822605.1_73RE_genomic	O1v1	Good	?	99.51%	98.48%	n/a	10 / 10 (100%)	O1/O2v2_01_wzm,100.0%;O1/O2v2_02_wzt,99.19%;O1/O2v2_03_wbbM,98.73%;O1/O2v2_04_glf,99.74%;O1/O2v2_05_wbbN,98.32%;O1/O2v2_06_wbbO,99.2%;O1/O2v2_07_kfoC,99.01%;O1/O2v2_08_gmlC,97.33%;O1/O2v2_09_gmlB,99.39%;O1/O2v2_10_gmlA,100.0%		0		0 / 10 (0%)		0
GCF_000822625.1_74RE_genomic	O1v1	Good	?	99.17%	98.36%	n/a	10 / 10 (100%)	O1/O2v2_01_wzm,100.0%;O1/O2v2_02_wzt,99.19%;O1/O2v2_03_wbbM,98.58%;O1/O2v2_04_glf,98.96%;O1/O2v2_05_wbbN,98.99%;O1/O2v2_06_wbbO,99.47%;O1/O2v2_07_kfoC,99.01%;O1/O2v2_08_gmlC,97.13%;O1/O2v2_09_gmlB,99.34%;O1/O2v2_10_gmlA,100.0%		0		0 / 10 (0%)		4	O12_01_rfbB,98.31%;OL101_03_rfbD,98.99%;OL101_02_rfbA,98.28%;OL101_04_rfbC,97.84%
GCF_000822645.1_75RE_genomic	O1v1	Very high		100.00%	98.48%	0 bp	10 / 10 (100%)	O1/O2v2_01_wzm,100.0%;O1/O2v2_02_wzt,99.19%;O1/O2v2_03_wbbM,98.73%;O1/O2v2_04_glf,99.74%;O1/O2v2_05_wbbN,98.32%;O1/O2v2_06_wbbO,99.2%;O1/O2v2_07_kfoC,99.01%;O1/O2v2_08_gmlC,97.33%;O1/O2v2_09_gmlB,99.39%;O1/O2v2_10_gmlA,100.0%		0		0 / 10 (0%)		0
GCF_000822665.1_76RE_genomic	O1v1	Very high		100.00%	98.98%	0 bp	8 / 8 (100%)	O3b_01_manC,100.0%;O3b_02_manB,99.57%;O3b_03_wzm,99.24%;O3b_04_wzt,98.61%;O3b_05_wbdD,99.71%;O3b_06_wbdA,99.76%;O3b_07_wbdB,99.48%;O3b_08_wbdC,100.0%		0		0 / 8 (0%)		4	O12_01_rfbB,98.31%;O12_03_rfbD,98.99%;OL101_02_rfbA,97.22%;O12_04_rfbC,97.3%
GCF_000822685.1_77RE_genomic	O1v1	Very high		100.00%	98.20%	-2 bp	7 / 7 (100%)	O1/O2v1_01_wzm,100.0%;O1/O2v1_02_wzt,99.19%;O1/O2v1_03_wbbM,99.21%;O1/O2v1_04_glf,98.7%;O1/O2v1_05_wbbN,99.66%;O1/O2v1_06_wbbO,98.94%;O1/O2v1_07_kfoC,97.49%		0		0 / 7 (0%)		4	Extra_genes_wbbY/wbbZ_01_wbbY,99.6%;O3b_01_manC,99.79%;O3/O3a_02_manB,99.12%;Extra_genes_wbbY/wbbZ_02_wbbZ,100.0%
GCF_000822705.1_78RE_genomic	O1v1	Very high		100.00%	98.87%	0 bp	7 / 7 (100%)	O1/O2v1_01_wzm,99.61%;O1/O2v1_02_wzt,100.0%;O1/O2v1_03_wbbM,99.68%;O1/O2v1_04_glf,98.44%;O1/O2v1_05_wbbN,100.0%;O1/O2v1_06_wbbO,99.21%;O1/O2v1_07_kfoC,99.09%		0		0 / 7 (0%)		2	O3b_01_manC,99.79%;O3/O3a_02_manB,98.9%
GCF_000822725.1_79RE_genomic	O1v1	Very high		100.00%	99.24%	0 bp	7 / 7 (100%)	O1/O2v1_01_wzm,99.61%;O1/O2v1_02_wzt,100.0%;O1/O2v1_03_wbbM,99.84%;O1/O2v1_04_glf,99.48%;O1/O2v1_05_wbbN,97.99%;O1/O2v1_06_wbbO,99.47%;O1/O2v1_07_kfoC,99.54%		0		0 / 7 (0%)		4	Extra_genes_wbbY/wbbZ_01_wbbY,99.6%;O3b_01_manC,99.58%;O3/O3a_02_manB,99.12%;Extra_genes_wbbY/wbbZ_02_wbbZ,100.0%
GCF_000822745.1_81RE_genomic	O1v1	Good	?-	100.00%	97.99%	n/a	7 / 8 (87.5%)	O3/O3a_01_manC,99.58%;O3/O3a_02_manB,99.12%;O3/O3a_03_wzm,98.47%;O3/O3a_04_wzt,99.77%;O3/O3a_05_wbdD,97.32%;O3/O3a_07_wbdB,99.48%;O3/O3a_08_wbdC,99.73%	O3/O3a_06_wbdA	0		0 / 8 (0%)		1	O3b_01_manC,100.0%
GCF_000822765.1_82RE_genomic	O1v1	Very high		100.00%	99.69%	+1 bp	6 / 6 (100%)	O4_01_hydrolase,99.67%;O4_02_hypothetical,99.75%;O4_03_hypothetical,99.58%;O4_04_wzt,100.0%;O4_05_wzm,98.77%;O4_06_glycosyltransferase,99.74%		0		0 / 6 (0%)		4	O12_01_rfbB,98.03%;OL101_03_rfbD,98.65%;OL101_02_rfbA,97.92%;O12_04_rfbC,96.76%
GCF_000822785.1_83RE_genomic	O1v1	Good	?	99.79%	98.02%	n/a	8 / 8 (100%)	O3/O3a_01_manC,99.79%;O3/O3a_02_manB,100.0%;O3/O3a_03_wzm,98.47%;O3/O3a_04_wzt,99.77%;O3/O3a_05_wbdD,97.32%;O3/O3a_06_wbdA,99.76%;O3/O3a_07_wbdB,99.48%;O3/O3a_08_wbdC,99.72%		0		0 / 8 (0%)		1	O3/O3a_01_manC,99.58%
GCF_000822805.1_84RE_genomic	O1v1	Very high		100.00%	99.76%	+1 bp	6 / 6 (100%)	O4_01_hydrolase,99.83%;O4_02_hypothetical,99.75%;O4_03_hypothetical,99.86%;O4_04_wzt,100.0%;O4_05_wzm,98.77%;O4_06_glycosyltransferase,99.74%		0		0 / 6 (0%)		4	O12_01_rfbB,97.46%;OL101_03_rfbD,98.65%;OL101_02_rfbA,97.92%;O12_04_rfbC,97.84%
GCF_000822825.1_85RE_genomic	O1v1	Very high		100.00%	99.30%	0 bp	8 / 8 (100%)	O3b_01_manC,100.0%;O3b_02_manB,99.57%;O3b_03_wzm,99.24%;O3b_04_wzt,99.77%;O3b_05_wbdD,99.71%;O3b_06_wbdA,99.88%;O3b_07_wbdB,99.21%;O3b_08_wbdC,100.0%		0		0 / 8 (0%)		0
GCF_000822845.1_86SGR_genomic	O1v1	Good	?-	100.00%	98.36%	n/a	8 / 10 (80%)	O1/O2v2_01_wzm,100.0%;O1/O2v2_02_wzt,99.19%;O1/O2v2_03_wbbM,98.58%;O1/O2v2_04_glf,98.96%;O1/O2v2_06_wbbO,99.47%;O1/O2v2_07_kfoC,99.01%;O1/O2v2_08_gmlC,97.13%;O1/O2v2_10_gmlA,100.0%	O1/O2v2_05_wbbN;O1/O2v2_09_gmlB	0		0 / 10 (0%)		4	O12_01_rfbB,98.31%;OL101_03_rfbD,98.99%;OL101_02_rfbA,98.28%;OL101_04_rfbC,97.84%
GCF_000822865.1_87SGR_genomic	O1v1	Very high		100.00%	98.37%	0 bp	10 / 10 (100%)	O1/O2v2_01_wzm,100.0%;O1/O2v2_02_wzt,99.19%;O1/O2v2_03_wbbM,98.58%;O1/O2v2_04_glf,98.96%;O1/O2v2_05_wbbN,98.99%;O1/O2v2_06_wbbO,99.47%;O1/O2v2_07_kfoC,99.01%;O1/O2v2_08_gmlC,97.13%;O1/O2v2_09_gmlB,99.39%;O1/O2v2_10_gmlA,100.0%		0		0 / 10 (0%)		4	O12_01_rfbB,98.31%;OL101_03_rfbD,98.99%;OL101_02_rfbA,98.28%;OL101_04_rfbC,97.84%
GCF_000822885.1_88SGR_genomic	O1v1	Very high		100.00%	98.37%	0 bp	10 / 10 (100%)	O1/O2v2_01_wzm,100.0%;O1/O2v2_02_wzt,99.19%;O1/O2v2_03_wbbM,98.58%;O1/O2v2_04_glf,98.96%;O1/O2v2_05_wbbN,98.99%;O1/O2v2_06_wbbO,99.47%;O1/O2v2_07_kfoC,99.01%;O1/O2v2_08_gmlC,97.13%;O1/O2v2_09_gmlB,99.39%;O1/O2v2_10_gmlA,100.0%		0		0 / 10 (0%)		4	O12_01_rfbB,98.31%;OL101_03_rfbD,98.99%;OL101_02_rfbA,98.28%;OL101_04_rfbC,97.84%
GCF_000822905.1_89SGR_genomic	O1v1	Good	?-	100.00%	98.37%	n/a	9 / 10 (90%)	O1/O2v2_01_wzm,100.0%;O1/O2v2_02_wzt,99.19%;O1/O2v2_03_wbbM,98.58%;O1/O2v2_04_glf,98.96%;O1/O2v2_06_wbbO,99.47%;O1/O2v2_07_kfoC,99.01%;O1/O2v2_08_gmlC,97.13%;O1/O2v2_09_gmlB,99.39%;O1/O2v2_10_gmlA,100.0%	O1/O2v2_05_wbbN	0		0 / 10 (0%)		4	O12_01_rfbB,98.31%;OL101_03_rfbD,98.99%;OL101_02_rfbA,98.28%;OL101_04_rfbC,97.84%
GCF_000822925.1_90SGR_genomic	O1v1	Very high		100.00%	98.37%	0 bp	10 / 10 (100%)	O1/O2v2_01_wzm,100.0%;O1/O2v2_02_wzt,99.19%;O1/O2v2_03_wbbM,98.58%;O1/O2v2_04_glf,98.96%;O1/O2v2_05_wbbN,98.99%;O1/O2v2_06_wbbO,99.47%;O1/O2v2_07_kfoC,99.01%;O1/O2v2_08_gmlC,97.13%;O1/O2v2_09_gmlB,99.39%;O1/O2v2_10_gmlA,100.0%		0		0 / 10 (0%)		4	O12_01_rfbB,98.31%;OL101_03_rfbD,98.99%;OL101_02_rfbA,98.28%;OL101_04_rfbC,97.84%
GCF_000822945.1_91SGR_genomic	O1v1	Very high		100.00%	99.41%	0 bp	10 / 10 (100%)	O1/O2v2_01_wzm,100.0%;O1/O2v2_02_wzt,99.6%;O1/O2v2_03_wbbM,99.53%;O1/O2v2_04_glf,98.96%;O1/O2v2_05_wbbN,98.99%;O1/O2v2_06_wbbO,99.73%;O1/O2v2_07_kfoC,99.5%;O1/O2v2_08_gmlC,100.0%;O1/O2v2_09_gmlB,100.0%;O1/O2v2_10_gmlA,100.0%		0		0 / 10 (0%)		4	Extra_genes_wbbY/wbbZ_01_wbbY,99.33%;O3/O3a_01_manC,100.0%;O3/O3a_02_manB,99.12%;Extra_genes_wbbY/wbbZ_02_wbbZ,99.63%
GCF_000822965.1_92SGR_genomic	O1v1	Very high		100.00%	98.49%	0 bp	10 / 10 (100%)	O1/O2v2_01_wzm,100.0%;O1/O2v2_02_wzt,99.19%;O1/O2v2_03_wbbM,98.89%;O1/O2v2_04_glf,98.96%;O1/O2v2_05_wbbN,98.99%;O1/O2v2_06_wbbO,99.47%;O1/O2v2_07_kfoC,98.51%;O1/O2v2_08_gmlC,97.13%;O1/O2v2_09_gmlB,99.39%;O1/O2v2_10_gmlA,100.0%		0		0 / 10 (0%)		4	Extra_genes_wbbY/wbbZ_01_wbbY,99.46%;OL104_01_manC,91.31%;O3/O3a_02_manB,92.75%;Extra_genes_wbbY/wbbZ_02_wbbZ,100.0%
GCF_000822985.1_93SGR_genomic	O1v1	Very high		100.00%	98.12%	-2 bp	7 / 7 (100%)	O1/O2v1_01_wzm,100.0%;O1/O2v1_02_wzt,99.6%;O1/O2v1_03_wbbM,99.37%;O1/O2v1_04_glf,98.18%;O1/O2v1_05_wbbN,98.32%;O1/O2v1_06_wbbO,99.21%;O1/O2v1_07_kfoC,97.27%		0		0 / 7 (0%)		2	Extra_genes_wbbY/wbbZ_01_wbbY,99.6%;Extra_genes_wbbY/wbbZ_02_wbbZ,100.0%
GCF_000823005.1_94SGR_genomic	O1v1	Very high		100.00%	98.76%	0 bp	7 / 7 (100%)	O1/O2v1_01_wzm,100.0%;O1/O2v1_02_wzt,100.0%;O1/O2v1_03_wbbM,99.37%;O1/O2v1_04_glf,98.18%;O1/O2v1_05_wbbN,100.0%;O1/O2v1_06_wbbO,98.94%;O1/O2v1_07_kfoC,99.09%		0		0 / 7 (0%)		2	O3b_01_manC,100.0%;O3/O3a_02_manB,99.12%
GCF_000823025.1_95SGR_genomic	O1v1	High	*	100.00%	94.95%	-15 bp	9 / 9 (100%)	OL101_01_rfbB,97.46%;OL101_02_rfbA,97.92%;OL101_03_rfbD,98.65%;OL101_04_rfbC,96.76%;OL101_05_wbbL,98.92%;OL101_06_wzm,98.92%;OL101_07_wzt,99.32%;OL101_08_wbbB,95.71%;OL101_09_glycosylhydrolase,92.51%		0		0 / 9 (0%)		3	O12_01_rfbB,98.31%;OL101_02_rfbA,97.92%;O12_04_rfbC,95.68%
GCF_000823045.1_96SGR_genomic	O1v1	Good	?	100.00%	99.20%	n/a	8 / 8 (100%)	O3b_01_manC,99.79%;O3b_02_manB,99.78%;O3b_03_wzm,99.24%;O3b_04_wzt,99.54%;O3b_05_wbdD,99.85%;O3b_06_wbdA,99.76%;O3b_07_wbdB,99.48%;O3b_08_wbdC,100.0%		0		0 / 8 (0%)		0
GCF_000823065.1_97SGR_genomic	O1v1	Good	?-	100.00%	98.37%	n/a	9 / 10 (90%)	O1/O2v2_01_wzm,100.0%;O1/O2v2_02_wzt,99.19%;O1/O2v2_04_glf,98.96%;O1/O2v2_05_wbbN,98.99%;O1/O2v2_06_wbbO,99.47%;O1/O2v2_07_kfoC,99.01%;O1/O2v2_08_gmlC,97.13%;O1/O2v2_09_gmlB,99.39%;O1/O2v2_10_gmlA,100.0%	O1/O2v2_03_wbbM	0		0 / 10 (0%)		4	O12_01_rfbB,98.31%;OL101_03_rfbD,98.99%;OL101_02_rfbA,98.28%;OL101_04_rfbC,97.84%
GCF_000823085.1_98SGR_genomic	O1v1	Very high		100.00%	98.37%	0 bp	10 / 10 (100%)	O1/O2v2_01_wzm,100.0%;O1/O2v2_02_wzt,99.19%;O1/O2v2_03_wbbM,98.58%;O1/O2v2_04_glf,98.7%;O1/O2v2_05_wbbN,98.32%;O1/O2v2_06_wbbO,99.47%;O1/O2v2_07_kfoC,99.01%;O1/O2v2_08_gmlC,97.13%;O1/O2v2_09_gmlB,99.08%;O1/O2v2_10_gmlA,100.0%		0		0 / 10 (0%)		0
GCF_000823105.1_99SGR_genomic	O1v1	Good	?-	100.00%	98.45%	n/a	6 / 7 (85.7%)	O1/O2v1_01_wzm,100.0%;O1/O2v1_02_wzt,99.6%;O1/O2v1_03_wbbM,99.37%;O1/O2v1_04_glf,99.22%;O1/O2v1_06_wbbO,99.21%;O1/O2v1_07_kfoC,98.63%	O1/O2v1_05_wbbN	0		0 / 7 (0%)		4	Extra_genes_wbbY/wbbZ_01_wbbY,99.6%;O3b_01_manC,99.58%;O3/O3a_02_manB,98.9%;Extra_genes_wbbY/wbbZ_02_wbbZ,99.63%
GCF_000823125.1_9PV_genomic	O1v1	Very high		100.00%	98.45%	0 bp	10 / 10 (100%)	O1/O2v2_01_wzm,100.0%;O1/O2v2_02_wzt,99.19%;O1/O2v2_03_wbbM,98.58%;O1/O2v2_04_glf,98.96%;O1/O2v2_05_wbbN,98.99%;O1/O2v2_06_wbbO,99.47%;O1/O2v2_07_kfoC,98.76%;O1/O2v2_08_gmlC,97.33%;O1/O2v2_09_gmlB,99.08%;O1/O2v2_10_gmlA,100.0%		0		0 / 10 (0%)		0
GCF_000826585.2_ASM82658v2_genomic	O1v1	Very high		100.00%	98.41%	-1 bp	7 / 7 (100%)	O1/O2v1_01_wzm,100.0%;O1/O2v1_02_wzt,99.19%;O1/O2v1_03_wbbM,99.37%;O1/O2v1_04_glf,98.7%;O1/O2v1_05_wbbN,100.0%;O1/O2v1_06_wbbO,98.94%;O1/O2v1_07_kfoC,98.41%		0		0 / 7 (0%)		3	O3b_01_manC,99.36%;O3/O3a_02_manB,99.12%;Extra_genes_wbbY/wbbZ_02_wbbZ,99.63%
GCF_000826605.1_Klebsiella_pneumoniae_KMP_nasey_genomic	O1v1	Good	?*	99.79%	91.71%	n/a	8 / 8 (100%)	O3b_01_manC,90.89%;O3b_02_manB,92.5%;O3b_03_wzm,94.27%;O3b_04_wzt,89.35%;O3b_05_wbdD,93.73%;O3b_06_wbdA,99.76%;O3b_07_wbdB,99.21%;O3b_08_wbdC,98.65%		0		0 / 8 (0%)		0
GCF_000826795.1_ASM82679v1_genomic	O1v1	Very high		100.00%	98.76%	0 bp	7 / 7 (100%)	O1/O2v1_01_wzm,100.0%;O1/O2v1_02_wzt,100.0%;O1/O2v1_03_wbbM,99.37%;O1/O2v1_04_glf,98.18%;O1/O2v1_05_wbbN,100.0%;O1/O2v1_06_wbbO,98.94%;O1/O2v1_07_kfoC,99.09%		0		0 / 7 (0%)		2	O3b_01_manC,100.0%;O3/O3a_02_manB,99.12%
GCF_000827775.2_Kp_subsp._rhinoscleromatis_Urmite_genomic	O1v1	Good	?-	99.87%	98.49%	n/a	7 / 10 (70%)	O1/O2v2_01_wzm,100.0%;O1/O2v2_02_wzt,99.19%;O1/O2v2_03_wbbM,98.58%;O1/O2v2_04_glf,98.96%;O1/O2v2_06_wbbO,99.2%;O1/O2v2_07_kfoC,99.01%;O1/O2v2_10_gmlA,99.21%	O1/O2v2_05_wbbN;O1/O2v2_08_gmlC;O1/O2v2_09_gmlB	0		0 / 10 (0%)		2	O3/O3a_01_manC,98.31%;O3/O3a_02_manB,99.12%
GCF_000943095.1_ST15_genomic	O1v1	Very high		100.00%	98.52%	0 bp	7 / 7 (100%)	O1/O2v1_01_wzm,100.0%;O1/O2v1_02_wzt,99.6%;O1/O2v1_03_wbbM,99.37%;O1/O2v1_04_glf,99.22%;O1/O2v1_05_wbbN,98.32%;O1/O2v1_06_wbbO,99.21%;O1/O2v1_07_kfoC,98.63%		0		0 / 7 (0%)		4	Extra_genes_wbbY/wbbZ_01_wbbY,99.6%;O3b_01_manC,99.58%;O3/O3a_02_manB,98.9%;Extra_genes_wbbY/wbbZ_02_wbbZ,99.63%
GCF_000943155.1_NOVST_genomic	O1v1	Good	?-	100.00%	99.91%	n/a	7 / 8 (87.5%)	O3b_02_manB,100.0%;O3b_03_wzm,100.0%;O3b_04_wzt,100.0%;O3b_05_wbdD,100.0%;O3b_06_wbdA,100.0%;O3b_07_wbdB,100.0%;O3b_08_wbdC,100.0%	O3b_01_manC	0		0 / 8 (0%)		5	O3b_02_manB,98.24%;O12_01_rfbB,98.31%;O12_03_rfbD,98.99%;OL101_02_rfbA,97.22%;O12_04_rfbC,97.3%
GCF_000949515.1_ASM94951v1_genomic	O1v1	Very high		100.00%	98.98%	0 bp	10 / 10 (100%)	O1/O2v2_01_wzm,100.0%;O1/O2v2_02_wzt,99.6%;O1/O2v2_03_wbbM,100.0%;O1/O2v2_04_glf,98.96%;O1/O2v2_05_wbbN,97.65%;O1/O2v2_06_wbbO,99.47%;O1/O2v2_07_kfoC,99.26%;O1/O2v2_08_gmlC,98.77%;O1/O2v2_09_gmlB,98.78%;O1/O2v2_10_gmlA,99.21%		0		0 / 10 (0%)		4	Extra_genes_wbbY/wbbZ_01_wbbY,99.87%;O3/O3a_01_manC,99.58%;O3/O3a_02_manB,99.12%;Extra_genes_wbbY/wbbZ_02_wbbZ,100.0%
GCF_000956385.1_CDPH3707-4_genomic	O1v1	Very high		100.00%	98.64%	0 bp	7 / 7 (100%)	O1/O2v1_01_wzm,100.0%;O1/O2v1_02_wzt,100.0%;O1/O2v1_03_wbbM,99.21%;O1/O2v1_04_glf,97.92%;O1/O2v1_05_wbbN,97.32%;O1/O2v1_06_wbbO,99.21%;O1/O2v1_07_kfoC,99.54%		0		0 / 7 (0%)		6	O3b_01_manC,100.0%;O3/O3a_02_manB,98.68%;O12_01_rfbB,97.75%;OL101_03_rfbD,98.65%;OL101_02_rfbA,96.88%;O12_04_rfbC,96.76%
GCF_000956395.1_CDPH_3020-4_genomic	O1v1	Very high		100.00%	98.64%	0 bp	7 / 7 (100%)	O1/O2v1_01_wzm,100.0%;O1/O2v1_02_wzt,100.0%;O1/O2v1_03_wbbM,99.21%;O1/O2v1_04_glf,97.92%;O1/O2v1_05_wbbN,97.32%;O1/O2v1_06_wbbO,99.21%;O1/O2v1_07_kfoC,99.54%		0		0 / 7 (0%)		6	O3b_01_manC,100.0%;O3/O3a_02_manB,98.68%;O12_01_rfbB,97.75%;OL101_03_rfbD,98.65%;OL101_02_rfbA,96.88%;O12_04_rfbC,96.76%
GCF_000958945.1_matepair3_genomic	O1v1	Very high		100.00%	98.64%	0 bp	7 / 7 (100%)	O1/O2v1_01_wzm,100.0%;O1/O2v1_02_wzt,100.0%;O1/O2v1_03_wbbM,99.21%;O1/O2v1_04_glf,97.92%;O1/O2v1_05_wbbN,97.32%;O1/O2v1_06_wbbO,99.21%;O1/O2v1_07_kfoC,99.54%		0		0 / 7 (0%)		6	O3b_01_manC,100.0%;O3/O3a_02_manB,98.68%;O12_01_rfbB,97.75%;OL101_03_rfbD,98.65%;OL101_02_rfbA,96.88%;O12_04_rfbC,96.76%
GCF_000958955.1_matepair02_genomic	O1v1	Very high		100.00%	98.64%	0 bp	7 / 7 (100%)	O1/O2v1_01_wzm,100.0%;O1/O2v1_02_wzt,100.0%;O1/O2v1_03_wbbM,99.21%;O1/O2v1_04_glf,97.92%;O1/O2v1_05_wbbN,97.32%;O1/O2v1_06_wbbO,99.21%;O1/O2v1_07_kfoC,99.54%		0		0 / 7 (0%)		6	O3b_01_manC,100.0%;O3/O3a_02_manB,98.68%;O12_01_rfbB,97.75%;OL101_03_rfbD,98.65%;OL101_02_rfbA,96.88%;O12_04_rfbC,96.76%
GCF_000958965.1_matepair4_genomic	O1v1	Very high		100.00%	98.64%	0 bp	7 / 7 (100%)	O1/O2v1_01_wzm,100.0%;O1/O2v1_02_wzt,100.0%;O1/O2v1_03_wbbM,99.21%;O1/O2v1_04_glf,97.92%;O1/O2v1_05_wbbN,97.32%;O1/O2v1_06_wbbO,99.21%;O1/O2v1_07_kfoC,99.54%		0		0 / 7 (0%)		6	O3b_01_manC,100.0%;O3/O3a_02_manB,98.68%;O12_01_rfbB,97.75%;OL101_03_rfbD,98.65%;OL101_02_rfbA,96.88%;O12_04_rfbC,96.76%
GCF_000958975.1_matepair01_genomic	O1v1	Very high		100.00%	98.64%	0 bp	7 / 7 (100%)	O1/O2v1_01_wzm,100.0%;O1/O2v1_02_wzt,100.0%;O1/O2v1_03_wbbM,99.21%;O1/O2v1_04_glf,97.92%;O1/O2v1_05_wbbN,97.32%;O1/O2v1_06_wbbO,99.21%;O1/O2v1_07_kfoC,99.54%		0		0 / 7 (0%)		6	O3b_01_manC,100.0%;O3/O3a_02_manB,98.68%;O12_01_rfbB,97.75%;OL101_03_rfbD,98.65%;OL101_02_rfbA,96.88%;O12_04_rfbC,96.76%
GCF_000967845.1_ASM96784v1_genomic	O1v1	Good	?-	99.90%	98.53%	n/a	8 / 10 (80%)	O1/O2v2_01_wzm,100.0%;O1/O2v2_02_wzt,99.19%;O1/O2v2_03_wbbM,98.58%;O1/O2v2_04_glf,98.96%;O1/O2v2_05_wbbN,98.32%;O1/O2v2_06_wbbO,99.47%;O1/O2v2_07_kfoC,99.01%;O1/O2v2_10_gmlA,99.21%	O1/O2v2_08_gmlC;O1/O2v2_09_gmlB	0		0 / 10 (0%)		2	O3/O3a_01_manC,98.31%;O3/O3a_02_manB,99.12%
GCF_000968155.1_ASM96815v1_genomic	O1v1	Very high		100.00%	98.97%	0 bp	10 / 10 (100%)	O1/O2v2_01_wzm,100.0%;O1/O2v2_02_wzt,99.6%;O1/O2v2_03_wbbM,99.84%;O1/O2v2_04_glf,98.96%;O1/O2v2_05_wbbN,97.65%;O1/O2v2_06_wbbO,99.47%;O1/O2v2_07_kfoC,99.5%;O1/O2v2_08_gmlC,98.77%;O1/O2v2_09_gmlB,98.47%;O1/O2v2_10_gmlA,99.21%		0		0 / 10 (0%)		4	Extra_genes_wbbY/wbbZ_01_wbbY,99.87%;O3/O3a_01_manC,99.36%;O3/O3a_02_manB,99.12%;Extra_genes_wbbY/wbbZ_02_wbbZ,100.0%
GCF_000971075.1_ASM97107v1_genomic	O1v1	Good	?-*	100.00%	91.24%	n/a	7 / 9 (77.8%)	OL101_01_rfbB,92.96%;OL101_04_rfbC,97.3%;OL101_05_wbbL,98.92%;OL101_06_wzm,98.92%;OL101_07_wzt,99.32%;OL101_08_wbbB,95.71%;OL101_09_glycosylhydrolase,92.16%	OL101_02_rfbA;OL101_03_rfbD	0		0 / 9 (0%)		2	O12_01_rfbB,97.75%;OL103_01_rmlC,93.55%
GCF_000981845.1_ASM98184v1_genomic	O1v1	Very high		100.00%	97.88%	+13 bp	7 / 7 (100%)	O1/O2v1_01_wzm,100.0%;O1/O2v1_02_wzt,99.6%;O1/O2v1_03_wbbM,99.37%;O1/O2v1_04_glf,97.92%;O1/O2v1_05_wbbN,98.32%;O1/O2v1_06_wbbO,99.21%;O1/O2v1_07_kfoC,95.72%		0		0 / 7 (0%)		4	Extra_genes_wbbY/wbbZ_01_wbbY,99.33%;O3b_01_manC,100.0%;O3/O3a_02_manB,99.12%;Extra_genes_wbbY/wbbZ_02_wbbZ,99.63%
GCF_000981955.1_ASM98195v1_genomic	O1v1	Very high		100.00%	97.85%	-2 bp	7 / 7 (100%)	O1/O2v1_01_wzm,99.61%;O1/O2v1_02_wzt,99.6%;O1/O2v1_03_wbbM,99.21%;O1/O2v1_04_glf,98.44%;O1/O2v1_05_wbbN,97.32%;O1/O2v1_06_wbbO,98.68%;O1/O2v1_07_kfoC,96.81%		0		0 / 7 (0%)		4	Extra_genes_wbbY/wbbZ_01_wbbY,99.46%;O3b_01_manC,99.79%;O3/O3a_02_manB,98.9%;Extra_genes_wbbY/wbbZ_02_wbbZ,100.0%
GCF_000982045.1_ASM98204v1_genomic	O1v1	Very high		100.00%	98.47%	0 bp	10 / 10 (100%)	O1/O2v2_01_wzm,100.0%;O1/O2v2_02_wzt,99.19%;O1/O2v2_03_wbbM,98.73%;O1/O2v2_04_glf,99.74%;O1/O2v2_05_wbbN,98.32%;O1/O2v2_06_wbbO,98.94%;O1/O2v2_07_kfoC,99.01%;O1/O2v2_08_gmlC,97.33%;O1/O2v2_09_gmlB,99.39%;O1/O2v2_10_gmlA,100.0%		0		0 / 10 (0%)		0
GCF_000982085.1_ASM98208v1_genomic	O1v1	Good	?-	100.00%	97.87%	n/a	6 / 7 (85.7%)	O1/O2v1_01_wzm,99.61%;O1/O2v1_02_wzt,99.6%;O1/O2v1_03_wbbM,99.37%;O1/O2v1_04_glf,98.44%;O1/O2v1_05_wbbN,97.32%;O1/O2v1_07_kfoC,96.81%	O1/O2v1_06_wbbO	0		0 / 7 (0%)		4	Extra_genes_wbbY/wbbZ_01_wbbY,99.46%;O3b_01_manC,99.79%;O3/O3a_02_manB,98.9%;Extra_genes_wbbY/wbbZ_02_wbbZ,100.0%
GCF_000982205.1_ASM98220v1_genomic	O1v1	Very high		100.00%	99.27%	-2 bp	10 / 10 (100%)	O1/O2v2_01_wzm,100.0%;O1/O2v2_02_wzt,99.6%;O1/O2v2_03_wbbM,100.0%;O1/O2v2_04_glf,99.22%;O1/O2v2_05_wbbN,98.99%;O1/O2v2_06_wbbO,100.0%;O1/O2v2_07_kfoC,98.76%;O1/O2v2_08_gmlC,98.97%;O1/O2v2_09_gmlB,99.69%;O1/O2v2_10_gmlA,100.0%		0		0 / 10 (0%)		4	Extra_genes_wbbY/wbbZ_01_wbbY,99.33%;O3b_01_manC,99.79%;O3/O3a_02_manB,98.68%;Extra_genes_wbbY/wbbZ_02_wbbZ,99.63%
GCF_000982215.1_ASM98221v1_genomic	O1v1	Very high		100.00%	97.87%	-2 bp	7 / 7 (100%)	O1/O2v1_01_wzm,99.61%;O1/O2v1_02_wzt,99.6%;O1/O2v1_03_wbbM,99.37%;O1/O2v1_04_glf,98.44%;O1/O2v1_05_wbbN,97.32%;O1/O2v1_06_wbbO,98.68%;O1/O2v1_07_kfoC,96.81%		0		0 / 7 (0%)		4	Extra_genes_wbbY/wbbZ_01_wbbY,99.46%;O3b_01_manC,99.79%;O3/O3a_02_manB,98.9%;Extra_genes_wbbY/wbbZ_02_wbbZ,100.0%
GCF_001008725.1_ASM100872v1_genomic	O1v1	Very high		100.00%	98.38%	0 bp	10 / 10 (100%)	O1/O2v2_01_wzm,100.0%;O1/O2v2_02_wzt,99.19%;O1/O2v2_03_wbbM,98.58%;O1/O2v2_04_glf,98.96%;O1/O2v2_05_wbbN,98.99%;O1/O2v2_06_wbbO,99.47%;O1/O2v2_07_kfoC,99.01%;O1/O2v2_08_gmlC,97.33%;O1/O2v2_09_gmlB,99.39%;O1/O2v2_10_gmlA,100.0%		0		0 / 10 (0%)		4	O12_01_rfbB,98.31%;OL101_03_rfbD,98.99%;OL101_02_rfbA,98.28%;OL101_04_rfbC,97.84%
GCF_001022035.1_ASM102203v1_genomic	O1v1	Very high		100.00%	99.05%	0 bp	8 / 8 (100%)	O3b_01_manC,100.0%;O3b_02_manB,99.78%;O3b_03_wzm,99.24%;O3b_04_wzt,99.77%;O3b_05_wbdD,99.71%;O3b_06_wbdA,99.64%;O3b_07_wbdB,99.21%;O3b_08_wbdC,100.0%		0		0 / 8 (0%)		0
GCF_001022175.1_ASM102217v1_genomic	O1v1	Very high		100.00%	99.38%	0 bp	10 / 10 (100%)	O1/O2v2_01_wzm,100.0%;O1/O2v2_02_wzt,99.6%;O1/O2v2_03_wbbM,99.53%;O1/O2v2_04_glf,98.7%;O1/O2v2_05_wbbN,98.99%;O1/O2v2_06_wbbO,99.73%;O1/O2v2_07_kfoC,99.26%;O1/O2v2_08_gmlC,100.0%;O1/O2v2_09_gmlB,100.0%;O1/O2v2_10_gmlA,100.0%		0		0 / 10 (0%)		0
GCF_001022235.1_ASM102223v1_genomic	O1v1	Very high		100.00%	98.37%	0 bp	10 / 10 (100%)	O1/O2v2_01_wzm,100.0%;O1/O2v2_02_wzt,99.19%;O1/O2v2_03_wbbM,98.42%;O1/O2v2_04_glf,98.96%;O1/O2v2_05_wbbN,98.99%;O1/O2v2_06_wbbO,99.47%;O1/O2v2_07_kfoC,99.01%;O1/O2v2_08_gmlC,97.33%;O1/O2v2_09_gmlB,99.39%;O1/O2v2_10_gmlA,100.0%		0		0 / 10 (0%)		4	O12_01_rfbB,98.31%;OL101_03_rfbD,98.99%;OL101_02_rfbA,98.28%;OL101_04_rfbC,97.84%
GCF_001030715.1_Kleb_oxyt_CHS153_V1_genomic	O1v1	Very high		100.00%	98.38%	0 bp	10 / 10 (100%)	O1/O2v2_01_wzm,100.0%;O1/O2v2_02_wzt,99.19%;O1/O2v2_03_wbbM,98.58%;O1/O2v2_04_glf,98.96%;O1/O2v2_05_wbbN,98.99%;O1/O2v2_06_wbbO,99.47%;O1/O2v2_07_kfoC,99.01%;O1/O2v2_08_gmlC,97.33%;O1/O2v2_09_gmlB,99.39%;O1/O2v2_10_gmlA,100.0%		0		0 / 10 (0%)		4	O12_01_rfbB,98.31%;OL101_03_rfbD,98.99%;OL101_02_rfbA,98.28%;OL101_04_rfbC,97.84%
GCF_001030745.1_Kleb_oxyt_CHS222_V1_genomic	O1v1	Very high		100.00%	98.38%	0 bp	10 / 10 (100%)	O1/O2v2_01_wzm,100.0%;O1/O2v2_02_wzt,99.19%;O1/O2v2_03_wbbM,98.58%;O1/O2v2_04_glf,98.96%;O1/O2v2_05_wbbN,98.99%;O1/O2v2_06_wbbO,99.47%;O1/O2v2_07_kfoC,99.01%;O1/O2v2_08_gmlC,97.33%;O1/O2v2_09_gmlB,99.39%;O1/O2v2_10_gmlA,100.0%		0		0 / 10 (0%)		4	O12_01_rfbB,98.31%;OL101_03_rfbD,98.99%;OL101_02_rfbA,98.28%;OL101_04_rfbC,97.84%
GCF_001030795.1_Kleb_pneu_CHS81_V1_genomic	O1v1	Very high		100.00%	98.38%	0 bp	10 / 10 (100%)	O1/O2v2_01_wzm,100.0%;O1/O2v2_02_wzt,99.19%;O1/O2v2_03_wbbM,98.58%;O1/O2v2_04_glf,98.96%;O1/O2v2_05_wbbN,98.99%;O1/O2v2_06_wbbO,99.47%;O1/O2v2_07_kfoC,99.01%;O1/O2v2_08_gmlC,97.33%;O1/O2v2_09_gmlB,99.39%;O1/O2v2_10_gmlA,100.0%		0		0 / 10 (0%)		4	O12_01_rfbB,98.31%;OL101_03_rfbD,98.99%;OL101_02_rfbA,98.28%;OL101_04_rfbC,97.84%
GCF_001030825.1_Kleb_pneu_CHS82_V1_genomic	O1v1	Very high		100.00%	98.38%	0 bp	10 / 10 (100%)	O1/O2v2_01_wzm,100.0%;O1/O2v2_02_wzt,99.19%;O1/O2v2_03_wbbM,98.58%;O1/O2v2_04_glf,98.96%;O1/O2v2_05_wbbN,98.99%;O1/O2v2_06_wbbO,99.47%;O1/O2v2_07_kfoC,99.01%;O1/O2v2_08_gmlC,97.33%;O1/O2v2_09_gmlB,99.39%;O1/O2v2_10_gmlA,100.0%		0		0 / 10 (0%)		4	O12_01_rfbB,98.31%;OL101_03_rfbD,98.65%;OL101_02_rfbA,98.28%;OL101_04_rfbC,97.84%
GCF_001030835.1_Kleb_pneu_CHS83_V1_genomic	O1v1	Very high		100.00%	98.38%	0 bp	10 / 10 (100%)	O1/O2v2_01_wzm,100.0%;O1/O2v2_02_wzt,99.19%;O1/O2v2_03_wbbM,98.58%;O1/O2v2_04_glf,98.96%;O1/O2v2_05_wbbN,98.99%;O1/O2v2_06_wbbO,99.47%;O1/O2v2_07_kfoC,99.01%;O1/O2v2_08_gmlC,97.33%;O1/O2v2_09_gmlB,99.39%;O1/O2v2_10_gmlA,100.0%		0		0 / 10 (0%)		4	O12_01_rfbB,98.31%;OL101_03_rfbD,98.99%;OL101_02_rfbA,98.28%;OL101_04_rfbC,97.84%
GCF_001030845.1_Kleb_pneu_CHS84_V1_genomic	O1v1	Very high		100.00%	98.38%	0 bp	10 / 10 (100%)	O1/O2v2_01_wzm,100.0%;O1/O2v2_02_wzt,99.19%;O1/O2v2_03_wbbM,98.58%;O1/O2v2_04_glf,98.96%;O1/O2v2_05_wbbN,98.99%;O1/O2v2_06_wbbO,99.47%;O1/O2v2_07_kfoC,99.01%;O1/O2v2_08_gmlC,97.33%;O1/O2v2_09_gmlB,99.39%;O1/O2v2_10_gmlA,100.0%		0		0 / 10 (0%)		4	O12_01_rfbB,98.31%;OL101_03_rfbD,98.99%;OL101_02_rfbA,98.28%;OL101_04_rfbC,97.84%
GCF_001030875.1_Kleb_pneu_CHS85_V1_genomic	O1v1	Very high		100.00%	98.38%	0 bp	10 / 10 (100%)	O1/O2v2_01_wzm,100.0%;O1/O2v2_02_wzt,99.19%;O1/O2v2_03_wbbM,98.58%;O1/O2v2_04_glf,98.96%;O1/O2v2_05_wbbN,98.99%;O1/O2v2_06_wbbO,99.47%;O1/O2v2_07_kfoC,99.01%;O1/O2v2_08_gmlC,97.33%;O1/O2v2_09_gmlB,99.39%;O1/O2v2_10_gmlA,100.0%		0		0 / 10 (0%)		4	O12_01_rfbB,98.31%;OL101_03_rfbD,98.99%;OL101_02_rfbA,98.28%;OL101_04_rfbC,97.84%
GCF_001030905.1_Kleb_pneu_CHS88_V1_genomic	O1v1	Very high		100.00%	98.38%	0 bp	10 / 10 (100%)	O1/O2v2_01_wzm,100.0%;O1/O2v2_02_wzt,99.19%;O1/O2v2_03_wbbM,98.58%;O1/O2v2_04_glf,98.96%;O1/O2v2_05_wbbN,98.99%;O1/O2v2_06_wbbO,99.47%;O1/O2v2_07_kfoC,99.01%;O1/O2v2_08_gmlC,97.33%;O1/O2v2_09_gmlB,99.39%;O1/O2v2_10_gmlA,100.0%		0		0 / 10 (0%)		4	O12_01_rfbB,98.31%;OL101_03_rfbD,98.99%;OL101_02_rfbA,98.28%;OL101_04_rfbC,97.84%
GCF_001030915.1_Kleb_pneu_CHS89_V1_genomic	O1v1	Very high		100.00%	98.38%	0 bp	10 / 10 (100%)	O1/O2v2_01_wzm,100.0%;O1/O2v2_02_wzt,99.19%;O1/O2v2_03_wbbM,98.58%;O1/O2v2_04_glf,98.96%;O1/O2v2_05_wbbN,98.99%;O1/O2v2_06_wbbO,99.47%;O1/O2v2_07_kfoC,99.01%;O1/O2v2_08_gmlC,97.33%;O1/O2v2_09_gmlB,99.39%;O1/O2v2_10_gmlA,100.0%		0		0 / 10 (0%)		4	O12_01_rfbB,98.31%;OL101_03_rfbD,98.99%;OL101_02_rfbA,98.28%;OL101_04_rfbC,97.84%
GCF_001030935.1_Kleb_pneu_CHS90_V1_genomic	O1v1	Very high		100.00%	98.38%	0 bp	10 / 10 (100%)	O1/O2v2_01_wzm,100.0%;O1/O2v2_02_wzt,99.19%;O1/O2v2_03_wbbM,98.58%;O1/O2v2_04_glf,98.96%;O1/O2v2_05_wbbN,98.99%;O1/O2v2_06_wbbO,99.47%;O1/O2v2_07_kfoC,99.01%;O1/O2v2_08_gmlC,97.33%;O1/O2v2_09_gmlB,99.39%;O1/O2v2_10_gmlA,100.0%		0		0 / 10 (0%)		4	O12_01_rfbB,98.31%;OL101_03_rfbD,98.99%;OL101_02_rfbA,98.28%;OL101_04_rfbC,97.84%
GCF_001030945.1_Kleb_pneu_CHS91_V1_genomic	O1v1	High	-	100.00%	98.37%	+777 bp	9 / 10 (90%)	O1/O2v2_01_wzm,100.0%;O1/O2v2_02_wzt,99.19%;O1/O2v2_03_wbbM,98.58%;O1/O2v2_04_glf,98.96%;O1/O2v2_05_wbbN,98.99%;O1/O2v2_07_kfoC,99.01%;O1/O2v2_08_gmlC,97.33%;O1/O2v2_09_gmlB,99.39%;O1/O2v2_10_gmlA,100.0%	O1/O2v2_06_wbbO	0		0 / 10 (0%)		4	O12_01_rfbB,98.31%;OL101_03_rfbD,98.99%;OL101_02_rfbA,98.28%;OL101_04_rfbC,97.84%
GCF_001030985.1_Kleb_pneu_CHS92_V1_genomic	O1v1	Very high		100.00%	98.38%	0 bp	10 / 10 (100%)	O1/O2v2_01_wzm,100.0%;O1/O2v2_02_wzt,99.19%;O1/O2v2_03_wbbM,98.58%;O1/O2v2_04_glf,98.96%;O1/O2v2_05_wbbN,98.99%;O1/O2v2_06_wbbO,99.47%;O1/O2v2_07_kfoC,99.01%;O1/O2v2_08_gmlC,97.33%;O1/O2v2_09_gmlB,99.39%;O1/O2v2_10_gmlA,100.0%		0		0 / 10 (0%)		4	O12_01_rfbB,98.31%;OL101_03_rfbD,98.99%;OL101_02_rfbA,98.28%;OL101_04_rfbC,97.84%
GCF_001030995.1_Kleb_pneu_CHS93_V1_genomic	O1v1	Very high		100.00%	99.05%	0 bp	8 / 8 (100%)	O3b_01_manC,100.0%;O3b_02_manB,99.78%;O3b_03_wzm,99.24%;O3b_04_wzt,99.77%;O3b_05_wbdD,99.71%;O3b_06_wbdA,99.64%;O3b_07_wbdB,99.21%;O3b_08_wbdC,100.0%		0		0 / 8 (0%)		0
GCF_001031015.1_Kleb_pneu_CHS94_V1_genomic	O1v1	Very high		100.00%	98.38%	0 bp	10 / 10 (100%)	O1/O2v2_01_wzm,100.0%;O1/O2v2_02_wzt,99.19%;O1/O2v2_03_wbbM,98.58%;O1/O2v2_04_glf,98.96%;O1/O2v2_05_wbbN,98.99%;O1/O2v2_06_wbbO,99.47%;O1/O2v2_07_kfoC,99.01%;O1/O2v2_08_gmlC,97.33%;O1/O2v2_09_gmlB,99.39%;O1/O2v2_10_gmlA,100.0%		0		0 / 10 (0%)		4	O12_01_rfbB,98.31%;OL101_03_rfbD,98.99%;OL101_02_rfbA,98.28%;OL101_04_rfbC,97.84%
GCF_001031025.1_Kleb_pneu_CHS95_V1_genomic	O1v1	Very high		100.00%	98.38%	0 bp	10 / 10 (100%)	O1/O2v2_01_wzm,100.0%;O1/O2v2_02_wzt,99.19%;O1/O2v2_03_wbbM,98.58%;O1/O2v2_04_glf,98.96%;O1/O2v2_05_wbbN,98.99%;O1/O2v2_06_wbbO,99.47%;O1/O2v2_07_kfoC,99.01%;O1/O2v2_08_gmlC,97.33%;O1/O2v2_09_gmlB,99.39%;O1/O2v2_10_gmlA,100.0%		0		0 / 10 (0%)		4	O12_01_rfbB,98.31%;OL101_03_rfbD,98.99%;OL101_02_rfbA,98.28%;OL101_04_rfbC,97.84%
GCF_001031065.1_Kleb_pneu_CHS96_V1_genomic	O1v1	Very high		100.00%	98.38%	0 bp	10 / 10 (100%)	O1/O2v2_01_wzm,100.0%;O1/O2v2_02_wzt,99.19%;O1/O2v2_03_wbbM,98.58%;O1/O2v2_04_glf,98.96%;O1/O2v2_05_wbbN,98.99%;O1/O2v2_06_wbbO,99.47%;O1/O2v2_07_kfoC,99.01%;O1/O2v2_08_gmlC,97.33%;O1/O2v2_09_gmlB,99.39%;O1/O2v2_10_gmlA,100.0%		0		0 / 10 (0%)		4	O12_01_rfbB,98.31%;OL101_03_rfbD,98.99%;OL101_02_rfbA,98.28%;OL101_04_rfbC,97.84%
GCF_001031075.1_Kleb_pneu_CHS97_V1_genomic	O1v1	Very high		100.00%	98.38%	0 bp	10 / 10 (100%)	O1/O2v2_01_wzm,100.0%;O1/O2v2_02_wzt,99.19%;O1/O2v2_03_wbbM,98.58%;O1/O2v2_04_glf,98.96%;O1/O2v2_05_wbbN,98.99%;O1/O2v2_06_wbbO,99.47%;O1/O2v2_07_kfoC,99.01%;O1/O2v2_08_gmlC,97.33%;O1/O2v2_09_gmlB,99.39%;O1/O2v2_10_gmlA,100.0%		0		0 / 10 (0%)		4	O12_01_rfbB,98.31%;OL101_03_rfbD,98.99%;OL101_02_rfbA,98.28%;OL101_04_rfbC,97.84%
GCF_001031095.1_Kleb_pneu_CHS98_V1_genomic	O1v1	Good	-	81.01%	98.43%	0 bp	5 / 7 (71.4%)	O1/O2v1_01_wzm,100.0%;O1/O2v1_02_wzt,100.0%;O1/O2v1_03_wbbM,98.89%;O1/O2v1_04_glf,98.7%;O1/O2v1_05_wbbN,98.66%	O1/O2v1_06_wbbO;O1/O2v1_07_kfoC	0		0 / 7 (0%)		4	O12_01_rfbB,98.31%;OL101_03_rfbD,98.99%;OL101_02_rfbA,98.28%;OL101_04_rfbC,97.84%
GCF_001031105.1_Kleb_pneu_CHS99_V1_genomic	O1v1	High	-	100.00%	98.38%	+1200 bp	9 / 10 (90%)	O1/O2v2_01_wzm,100.0%;O1/O2v2_03_wbbM,98.58%;O1/O2v2_04_glf,98.96%;O1/O2v2_05_wbbN,98.99%;O1/O2v2_06_wbbO,99.47%;O1/O2v2_07_kfoC,99.01%;O1/O2v2_08_gmlC,97.33%;O1/O2v2_09_gmlB,99.39%;O1/O2v2_10_gmlA,100.0%	O1/O2v2_02_wzt	0		0 / 10 (0%)		4	O12_01_rfbB,98.31%;OL101_03_rfbD,98.99%;OL101_02_rfbA,98.28%;OL101_04_rfbC,97.84%
GCF_001031145.1_Kleb_pneu_CHS100_V1_genomic	O1v1	Very high		100.00%	98.38%	0 bp	10 / 10 (100%)	O1/O2v2_01_wzm,100.0%;O1/O2v2_02_wzt,99.19%;O1/O2v2_03_wbbM,98.58%;O1/O2v2_04_glf,98.96%;O1/O2v2_05_wbbN,98.99%;O1/O2v2_06_wbbO,99.47%;O1/O2v2_07_kfoC,99.01%;O1/O2v2_08_gmlC,97.33%;O1/O2v2_09_gmlB,99.39%;O1/O2v2_10_gmlA,100.0%		0		0 / 10 (0%)		4	O12_01_rfbB,98.31%;OL101_03_rfbD,98.99%;OL101_02_rfbA,98.28%;OL101_04_rfbC,97.84%
GCF_001031155.1_Kleb_pneu_CHS101_V1_genomic	O1v1	Very high		100.00%	98.38%	0 bp	10 / 10 (100%)	O1/O2v2_01_wzm,100.0%;O1/O2v2_02_wzt,99.19%;O1/O2v2_03_wbbM,98.58%;O1/O2v2_04_glf,98.96%;O1/O2v2_05_wbbN,98.99%;O1/O2v2_06_wbbO,99.47%;O1/O2v2_07_kfoC,99.01%;O1/O2v2_08_gmlC,97.33%;O1/O2v2_09_gmlB,99.39%;O1/O2v2_10_gmlA,100.0%		0		0 / 10 (0%)		4	O12_01_rfbB,98.31%;OL101_03_rfbD,98.99%;OL101_02_rfbA,98.28%;OL101_04_rfbC,97.84%
GCF_001031175.1_Kleb_pneu_CHS102_V1_genomic	O1v1	Very high		100.00%	98.38%	0 bp	10 / 10 (100%)	O1/O2v2_01_wzm,100.0%;O1/O2v2_02_wzt,99.19%;O1/O2v2_03_wbbM,98.58%;O1/O2v2_04_glf,98.96%;O1/O2v2_05_wbbN,98.99%;O1/O2v2_06_wbbO,99.47%;O1/O2v2_07_kfoC,99.01%;O1/O2v2_08_gmlC,97.33%;O1/O2v2_09_gmlB,99.39%;O1/O2v2_10_gmlA,100.0%		0		0 / 10 (0%)		4	O12_01_rfbB,98.31%;OL101_03_rfbD,98.99%;OL101_02_rfbA,98.28%;OL101_04_rfbC,97.84%
GCF_001031185.1_Kleb_pneu_CHS104_V1_genomic	O1v1	Very high		100.00%	98.38%	0 bp	10 / 10 (100%)	O1/O2v2_01_wzm,100.0%;O1/O2v2_02_wzt,99.19%;O1/O2v2_03_wbbM,98.58%;O1/O2v2_04_glf,98.96%;O1/O2v2_05_wbbN,98.99%;O1/O2v2_06_wbbO,99.47%;O1/O2v2_07_kfoC,99.01%;O1/O2v2_08_gmlC,97.33%;O1/O2v2_09_gmlB,99.39%;O1/O2v2_10_gmlA,100.0%		0		0 / 10 (0%)		4	O12_01_rfbB,98.31%;OL101_03_rfbD,98.99%;OL101_02_rfbA,97.93%;OL101_04_rfbC,97.84%
GCF_001031225.1_Kleb_pneu_CHS105_V1_genomic	O1v1	High	-	100.00%	98.38%	+1200 bp	9 / 10 (90%)	O1/O2v2_01_wzm,100.0%;O1/O2v2_02_wzt,99.19%;O1/O2v2_04_glf,98.96%;O1/O2v2_05_wbbN,98.99%;O1/O2v2_06_wbbO,99.47%;O1/O2v2_07_kfoC,99.01%;O1/O2v2_08_gmlC,97.33%;O1/O2v2_09_gmlB,99.39%;O1/O2v2_10_gmlA,100.0%	O1/O2v2_03_wbbM	0		0 / 10 (0%)		4	O12_01_rfbB,98.31%;OL101_03_rfbD,98.99%;OL101_02_rfbA,98.28%;OL101_04_rfbC,97.84%
GCF_001031235.1_Kleb_pneu_CHS106_V1_genomic	O1v1	Very high		100.00%	98.38%	0 bp	10 / 10 (100%)	O1/O2v2_01_wzm,100.0%;O1/O2v2_02_wzt,99.19%;O1/O2v2_03_wbbM,98.58%;O1/O2v2_04_glf,98.96%;O1/O2v2_05_wbbN,98.99%;O1/O2v2_06_wbbO,99.47%;O1/O2v2_07_kfoC,99.01%;O1/O2v2_08_gmlC,97.33%;O1/O2v2_09_gmlB,99.39%;O1/O2v2_10_gmlA,100.0%		0		0 / 10 (0%)		4	O12_01_rfbB,98.31%;OL101_03_rfbD,98.99%;OL101_02_rfbA,98.28%;OL101_04_rfbC,97.84%
GCF_001031245.1_Kleb_pneu_CHS107_V1_genomic	O1v1	Very high		100.00%	98.92%	+1 bp	7 / 7 (100%)	O1/O2v1_01_wzm,99.61%;O1/O2v1_02_wzt,100.0%;O1/O2v1_03_wbbM,99.68%;O1/O2v1_04_glf,98.44%;O1/O2v1_05_wbbN,100.0%;O1/O2v1_06_wbbO,98.94%;O1/O2v1_07_kfoC,98.41%		0		0 / 7 (0%)		2	O3b_01_manC,99.79%;O3/O3a_02_manB,98.68%
GCF_001031265.1_Kleb_pneu_CHS109_V1_genomic	O1v1	Very high		100.00%	98.38%	0 bp	10 / 10 (100%)	O1/O2v2_01_wzm,100.0%;O1/O2v2_02_wzt,99.19%;O1/O2v2_03_wbbM,98.58%;O1/O2v2_04_glf,98.96%;O1/O2v2_05_wbbN,98.99%;O1/O2v2_06_wbbO,99.47%;O1/O2v2_07_kfoC,99.01%;O1/O2v2_08_gmlC,97.33%;O1/O2v2_09_gmlB,99.39%;O1/O2v2_10_gmlA,100.0%		0		0 / 10 (0%)		4	O12_01_rfbB,98.31%;OL101_03_rfbD,98.99%;OL101_02_rfbA,98.28%;OL101_04_rfbC,97.84%
GCF_001031305.1_Kleb_pneu_CHS110_V1_genomic	O1v1	Very high		100.00%	98.38%	0 bp	10 / 10 (100%)	O1/O2v2_01_wzm,100.0%;O1/O2v2_02_wzt,99.19%;O1/O2v2_03_wbbM,98.58%;O1/O2v2_04_glf,98.96%;O1/O2v2_05_wbbN,98.99%;O1/O2v2_06_wbbO,99.47%;O1/O2v2_07_kfoC,99.01%;O1/O2v2_08_gmlC,97.33%;O1/O2v2_09_gmlB,99.39%;O1/O2v2_10_gmlA,100.0%		0		0 / 10 (0%)		4	O12_01_rfbB,98.31%;OL101_03_rfbD,98.99%;OL101_02_rfbA,98.28%;OL101_04_rfbC,97.84%
GCF_001031315.1_Kleb_pneu_CHS111_V1_genomic	O1v1	Very high		100.00%	98.37%	0 bp	10 / 10 (100%)	O1/O2v2_01_wzm,100.0%;O1/O2v2_02_wzt,99.19%;O1/O2v2_03_wbbM,98.58%;O1/O2v2_04_glf,98.96%;O1/O2v2_05_wbbN,98.99%;O1/O2v2_06_wbbO,99.47%;O1/O2v2_07_kfoC,98.76%;O1/O2v2_08_gmlC,97.33%;O1/O2v2_09_gmlB,99.39%;O1/O2v2_10_gmlA,100.0%		0		0 / 10 (0%)		4	O12_01_rfbB,98.31%;OL101_03_rfbD,98.99%;OL101_02_rfbA,98.28%;OL101_04_rfbC,97.84%
GCF_001031325.1_Kleb_pneu_CHS112_V1_genomic	O1v1	Very high		100.00%	98.37%	0 bp	10 / 10 (100%)	O1/O2v2_01_wzm,100.0%;O1/O2v2_02_wzt,99.19%;O1/O2v2_03_wbbM,98.58%;O1/O2v2_04_glf,98.96%;O1/O2v2_05_wbbN,98.32%;O1/O2v2_06_wbbO,99.73%;O1/O2v2_07_kfoC,99.01%;O1/O2v2_08_gmlC,97.13%;O1/O2v2_09_gmlB,99.08%;O1/O2v2_10_gmlA,100.0%		0		0 / 10 (0%)		4	Extra_genes_wbbY/wbbZ_01_wbbY,99.6%;O3/O3a_01_manC,99.58%;O3/O3a_02_manB,99.12%;Extra_genes_wbbY/wbbZ_02_wbbZ,99.63%
GCF_001031345.1_Kleb_pneu_CHS113_V1_genomic	O1v1	Very high		100.00%	98.38%	0 bp	10 / 10 (100%)	O1/O2v2_01_wzm,100.0%;O1/O2v2_02_wzt,99.19%;O1/O2v2_03_wbbM,98.58%;O1/O2v2_04_glf,98.96%;O1/O2v2_05_wbbN,98.99%;O1/O2v2_06_wbbO,99.47%;O1/O2v2_07_kfoC,99.01%;O1/O2v2_08_gmlC,97.33%;O1/O2v2_09_gmlB,99.39%;O1/O2v2_10_gmlA,100.0%		0		0 / 10 (0%)		4	O12_01_rfbB,98.31%;OL101_03_rfbD,98.99%;OL101_02_rfbA,98.28%;OL101_04_rfbC,97.84%
GCF_001031385.1_Kleb_pneu_CHS114_V1_genomic	O1v1	Very high		100.00%	98.38%	0 bp	10 / 10 (100%)	O1/O2v2_01_wzm,100.0%;O1/O2v2_02_wzt,99.19%;O1/O2v2_03_wbbM,98.58%;O1/O2v2_04_glf,98.96%;O1/O2v2_05_wbbN,98.99%;O1/O2v2_06_wbbO,99.47%;O1/O2v2_07_kfoC,99.01%;O1/O2v2_08_gmlC,97.33%;O1/O2v2_09_gmlB,99.39%;O1/O2v2_10_gmlA,100.0%		0		0 / 10 (0%)		4	O12_01_rfbB,98.31%;OL101_03_rfbD,98.99%;OL101_02_rfbA,98.28%;OL101_04_rfbC,97.84%
GCF_001031395.1_Kleb_pneu_CHS115_V1_genomic	O1v1	Very high		100.00%	98.38%	0 bp	10 / 10 (100%)	O1/O2v2_01_wzm,100.0%;O1/O2v2_02_wzt,99.19%;O1/O2v2_03_wbbM,98.58%;O1/O2v2_04_glf,98.96%;O1/O2v2_05_wbbN,98.99%;O1/O2v2_06_wbbO,99.47%;O1/O2v2_07_kfoC,99.01%;O1/O2v2_08_gmlC,97.33%;O1/O2v2_09_gmlB,99.39%;O1/O2v2_10_gmlA,100.0%		0		0 / 10 (0%)		4	O12_01_rfbB,98.31%;OL101_03_rfbD,98.99%;OL101_02_rfbA,98.28%;OL101_04_rfbC,97.84%
GCF_001031405.1_Kleb_pneu_CHS116_V1_genomic	O1v1	Very high		100.00%	98.38%	0 bp	10 / 10 (100%)	O1/O2v2_01_wzm,100.0%;O1/O2v2_02_wzt,99.19%;O1/O2v2_03_wbbM,98.58%;O1/O2v2_04_glf,98.96%;O1/O2v2_05_wbbN,98.99%;O1/O2v2_06_wbbO,99.47%;O1/O2v2_07_kfoC,99.01%;O1/O2v2_08_gmlC,97.33%;O1/O2v2_09_gmlB,99.39%;O1/O2v2_10_gmlA,100.0%		0		0 / 10 (0%)		4	O12_01_rfbB,98.31%;OL101_03_rfbD,98.99%;OL101_02_rfbA,98.28%;OL101_04_rfbC,97.84%
GCF_001031415.1_Kleb_pneu_CHS117_V1_genomic	O1v1	Very high		100.00%	98.38%	0 bp	10 / 10 (100%)	O1/O2v2_01_wzm,100.0%;O1/O2v2_02_wzt,99.19%;O1/O2v2_03_wbbM,98.58%;O1/O2v2_04_glf,98.96%;O1/O2v2_05_wbbN,98.99%;O1/O2v2_06_wbbO,99.47%;O1/O2v2_07_kfoC,99.01%;O1/O2v2_08_gmlC,97.33%;O1/O2v2_09_gmlB,99.39%;O1/O2v2_10_gmlA,100.0%		0		0 / 10 (0%)		4	O12_01_rfbB,98.31%;OL101_03_rfbD,98.99%;OL101_02_rfbA,98.28%;OL101_04_rfbC,97.84%
GCF_001031465.1_Kleb_pneu_CHS118_V1_genomic	O1v1	Very high		100.00%	98.38%	0 bp	10 / 10 (100%)	O1/O2v2_01_wzm,100.0%;O1/O2v2_02_wzt,99.19%;O1/O2v2_03_wbbM,98.58%;O1/O2v2_04_glf,98.96%;O1/O2v2_05_wbbN,98.99%;O1/O2v2_06_wbbO,99.47%;O1/O2v2_07_kfoC,99.01%;O1/O2v2_08_gmlC,97.33%;O1/O2v2_09_gmlB,99.39%;O1/O2v2_10_gmlA,100.0%		0		0 / 10 (0%)		4	O12_01_rfbB,98.31%;OL101_03_rfbD,98.99%;OL101_02_rfbA,98.28%;OL101_04_rfbC,97.84%
GCF_001031475.1_Kleb_pneu_CHS121_V1_genomic	O1v1	Very high		100.00%	99.70%	+1 bp	6 / 6 (100%)	O4_01_hydrolase,99.67%;O4_02_hypothetical,99.75%;O4_03_hypothetical,99.58%;O4_04_wzt,100.0%;O4_05_wzm,98.77%;O4_06_glycosyltransferase,99.74%		0		0 / 6 (0%)		4	O12_01_rfbB,98.31%;OL101_03_rfbD,98.65%;OL101_02_rfbA,97.92%;O12_04_rfbC,96.76%
GCF_001031485.1_Kleb_pneu_CHS122_V1_genomic	O1v1	High	-	100.00%	98.37%	-1 bp	9 / 10 (90%)	O1/O2v2_01_wzm,100.0%;O1/O2v2_02_wzt,99.19%;O1/O2v2_03_wbbM,98.58%;O1/O2v2_04_glf,98.96%;O1/O2v2_05_wbbN,98.99%;O1/O2v2_07_kfoC,99.01%;O1/O2v2_08_gmlC,97.33%;O1/O2v2_09_gmlB,99.39%;O1/O2v2_10_gmlA,100.0%	O1/O2v2_06_wbbO	0		0 / 10 (0%)		4	O12_01_rfbB,98.31%;OL101_03_rfbD,98.99%;OL101_02_rfbA,98.28%;OL101_04_rfbC,97.84%
GCF_001031515.1_Kleb_pneu_CHS123_V1_genomic	O1v1	Very high		100.00%	98.37%	0 bp	10 / 10 (100%)	O1/O2v2_01_wzm,100.0%;O1/O2v2_02_wzt,99.19%;O1/O2v2_03_wbbM,98.42%;O1/O2v2_04_glf,98.96%;O1/O2v2_05_wbbN,98.99%;O1/O2v2_06_wbbO,99.47%;O1/O2v2_07_kfoC,99.01%;O1/O2v2_08_gmlC,97.33%;O1/O2v2_09_gmlB,99.39%;O1/O2v2_10_gmlA,100.0%		0		0 / 10 (0%)		4	O12_01_rfbB,98.31%;OL101_03_rfbD,98.99%;OL101_02_rfbA,98.28%;OL101_04_rfbC,97.84%
GCF_001031545.1_Kleb_pneu_CHS126_V1_genomic	O1v1	Very high		100.00%	98.38%	0 bp	10 / 10 (100%)	O1/O2v2_01_wzm,100.0%;O1/O2v2_02_wzt,99.19%;O1/O2v2_03_wbbM,98.58%;O1/O2v2_04_glf,98.96%;O1/O2v2_05_wbbN,98.99%;O1/O2v2_06_wbbO,99.47%;O1/O2v2_07_kfoC,99.01%;O1/O2v2_08_gmlC,97.33%;O1/O2v2_09_gmlB,99.39%;O1/O2v2_10_gmlA,100.0%		0		0 / 10 (0%)		4	O12_01_rfbB,98.31%;OL101_03_rfbD,98.99%;OL101_02_rfbA,98.28%;OL101_04_rfbC,97.84%
GCF_001031555.1_Kleb_pneu_CHS125_V1_genomic	O1v1	Very high		100.00%	98.38%	0 bp	10 / 10 (100%)	O1/O2v2_01_wzm,100.0%;O1/O2v2_02_wzt,99.19%;O1/O2v2_03_wbbM,98.58%;O1/O2v2_04_glf,98.96%;O1/O2v2_05_wbbN,98.99%;O1/O2v2_06_wbbO,99.47%;O1/O2v2_07_kfoC,99.01%;O1/O2v2_08_gmlC,97.33%;O1/O2v2_09_gmlB,99.39%;O1/O2v2_10_gmlA,100.0%		0		0 / 10 (0%)		4	O12_01_rfbB,98.31%;OL101_03_rfbD,98.99%;OL101_02_rfbA,98.28%;OL101_04_rfbC,97.84%
GCF_001031565.1_Kleb_pneu_CHS127_V1_genomic	O1v1	Very high		100.00%	98.38%	0 bp	10 / 10 (100%)	O1/O2v2_01_wzm,100.0%;O1/O2v2_02_wzt,99.19%;O1/O2v2_03_wbbM,98.58%;O1/O2v2_04_glf,98.96%;O1/O2v2_05_wbbN,98.99%;O1/O2v2_06_wbbO,99.47%;O1/O2v2_07_kfoC,99.01%;O1/O2v2_08_gmlC,97.33%;O1/O2v2_09_gmlB,99.39%;O1/O2v2_10_gmlA,100.0%		0		0 / 10 (0%)		4	O12_01_rfbB,98.31%;OL101_03_rfbD,98.99%;OL101_02_rfbA,98.28%;OL101_04_rfbC,97.84%
GCF_001031595.1_Kleb_pneu_CHS128_V1_genomic	O1v1	Very high		100.00%	98.38%	0 bp	10 / 10 (100%)	O1/O2v2_01_wzm,100.0%;O1/O2v2_02_wzt,99.19%;O1/O2v2_03_wbbM,98.58%;O1/O2v2_04_glf,98.96%;O1/O2v2_05_wbbN,98.99%;O1/O2v2_06_wbbO,99.47%;O1/O2v2_07_kfoC,99.01%;O1/O2v2_08_gmlC,97.33%;O1/O2v2_09_gmlB,99.39%;O1/O2v2_10_gmlA,100.0%		0		0 / 10 (0%)		4	O12_01_rfbB,98.31%;OL101_03_rfbD,98.99%;OL101_02_rfbA,98.28%;OL101_04_rfbC,97.84%
GCF_001031625.1_Kleb_pneu_CHS129_V1_genomic	O1v1	Very high		100.00%	98.38%	0 bp	10 / 10 (100%)	O1/O2v2_01_wzm,100.0%;O1/O2v2_02_wzt,99.19%;O1/O2v2_03_wbbM,98.58%;O1/O2v2_04_glf,98.96%;O1/O2v2_05_wbbN,98.99%;O1/O2v2_06_wbbO,99.47%;O1/O2v2_07_kfoC,99.01%;O1/O2v2_08_gmlC,97.33%;O1/O2v2_09_gmlB,99.39%;O1/O2v2_10_gmlA,100.0%		0		0 / 10 (0%)		4	O12_01_rfbB,98.03%;OL101_03_rfbD,98.99%;OL101_02_rfbA,98.28%;OL101_04_rfbC,97.84%
GCF_001031635.1_Kleb_pneu_CHS131_V1_genomic	O1v1	Very high		100.00%	98.37%	0 bp	10 / 10 (100%)	O1/O2v2_01_wzm,100.0%;O1/O2v2_02_wzt,99.19%;O1/O2v2_03_wbbM,98.42%;O1/O2v2_04_glf,98.96%;O1/O2v2_05_wbbN,98.99%;O1/O2v2_06_wbbO,99.47%;O1/O2v2_07_kfoC,99.01%;O1/O2v2_08_gmlC,97.33%;O1/O2v2_09_gmlB,99.39%;O1/O2v2_10_gmlA,100.0%		0		0 / 10 (0%)		4	O12_01_rfbB,98.31%;OL101_03_rfbD,98.99%;OL101_02_rfbA,98.28%;OL101_04_rfbC,97.84%
GCF_001031645.1_Kleb_pneu_CHS132_V1_genomic	O1v1	Very high		100.00%	98.38%	0 bp	10 / 10 (100%)	O1/O2v2_01_wzm,100.0%;O1/O2v2_02_wzt,99.19%;O1/O2v2_03_wbbM,98.58%;O1/O2v2_04_glf,98.96%;O1/O2v2_05_wbbN,98.99%;O1/O2v2_06_wbbO,99.47%;O1/O2v2_07_kfoC,99.01%;O1/O2v2_08_gmlC,97.33%;O1/O2v2_09_gmlB,99.39%;O1/O2v2_10_gmlA,100.0%		0		0 / 10 (0%)		4	O12_01_rfbB,98.31%;OL101_03_rfbD,98.99%;OL101_02_rfbA,98.28%;OL101_04_rfbC,97.84%
GCF_001031675.1_Kleb_pneu_CHS133_V1_genomic	O1v1	Very high		100.00%	98.38%	0 bp	10 / 10 (100%)	O1/O2v2_01_wzm,100.0%;O1/O2v2_02_wzt,99.19%;O1/O2v2_03_wbbM,98.58%;O1/O2v2_04_glf,98.96%;O1/O2v2_05_wbbN,98.99%;O1/O2v2_06_wbbO,99.47%;O1/O2v2_07_kfoC,99.01%;O1/O2v2_08_gmlC,97.33%;O1/O2v2_09_gmlB,99.39%;O1/O2v2_10_gmlA,100.0%		0		0 / 10 (0%)		4	O12_01_rfbB,98.31%;OL101_03_rfbD,98.99%;OL101_02_rfbA,98.28%;OL101_04_rfbC,97.84%
GCF_001031705.1_Kleb_pneu_CHS134_V1_genomic	O1v1	Very high		100.00%	98.37%	+1200 bp	10 / 10 (100%)	O1/O2v2_01_wzm,100.0%;O1/O2v2_02_wzt,99.19%;O1/O2v2_03_wbbM,98.42%;O1/O2v2_04_glf,98.96%;O1/O2v2_05_wbbN,98.99%;O1/O2v2_06_wbbO,99.47%;O1/O2v2_07_kfoC,99.01%;O1/O2v2_08_gmlC,97.33%;O1/O2v2_09_gmlB,99.37%;O1/O2v2_10_gmlA,100.0%		0		0 / 10 (0%)		4	O12_01_rfbB,98.31%;OL101_03_rfbD,98.99%;OL101_02_rfbA,98.28%;OL101_04_rfbC,97.84%
GCF_001031715.1_Kleb_pneu_CHS135_V1_genomic	O1v1	Very high		100.00%	98.38%	0 bp	10 / 10 (100%)	O1/O2v2_01_wzm,100.0%;O1/O2v2_02_wzt,99.19%;O1/O2v2_03_wbbM,98.58%;O1/O2v2_04_glf,98.96%;O1/O2v2_05_wbbN,98.99%;O1/O2v2_06_wbbO,99.47%;O1/O2v2_07_kfoC,99.01%;O1/O2v2_08_gmlC,97.33%;O1/O2v2_09_gmlB,99.39%;O1/O2v2_10_gmlA,100.0%		0		0 / 10 (0%)		4	O12_01_rfbB,98.31%;OL101_03_rfbD,98.99%;OL101_02_rfbA,98.28%;OL101_04_rfbC,97.84%
GCF_001031725.1_Kleb_pneu_CHS137_V1_genomic	O1v1	Good	-	88.61%	98.35%	0 bp	8 / 10 (80%)	O1/O2v2_03_wbbM,98.58%;O1/O2v2_04_glf,98.96%;O1/O2v2_05_wbbN,98.99%;O1/O2v2_06_wbbO,99.47%;O1/O2v2_07_kfoC,99.01%;O1/O2v2_08_gmlC,97.33%;O1/O2v2_09_gmlB,99.39%;O1/O2v2_10_gmlA,100.0%	O1/O2v2_01_wzm;O1/O2v2_02_wzt	0		0 / 10 (0%)		4	O12_01_rfbB,98.31%;OL101_03_rfbD,98.99%;OL101_02_rfbA,98.28%;OL101_04_rfbC,97.84%
GCF_001031745.1_Kleb_pneu_CHS138_V1_genomic	O1v1	Very high		100.00%	98.38%	0 bp	10 / 10 (100%)	O1/O2v2_01_wzm,100.0%;O1/O2v2_02_wzt,99.19%;O1/O2v2_03_wbbM,98.58%;O1/O2v2_04_glf,98.96%;O1/O2v2_05_wbbN,98.99%;O1/O2v2_06_wbbO,99.47%;O1/O2v2_07_kfoC,99.01%;O1/O2v2_08_gmlC,97.33%;O1/O2v2_09_gmlB,99.39%;O1/O2v2_10_gmlA,100.0%		0		0 / 10 (0%)		4	O12_01_rfbB,98.31%;OL101_03_rfbD,98.99%;OL101_02_rfbA,98.28%;OL101_04_rfbC,97.84%
GCF_001031785.1_Kleb_pneu_CHS139_V1_genomic	O1v1	Very high		100.00%	98.38%	+777 bp	10 / 10 (100%)	O1/O2v2_01_wzm,100.0%;O1/O2v2_02_wzt,99.19%;O1/O2v2_03_wbbM,98.25%;O1/O2v2_04_glf,98.96%;O1/O2v2_05_wbbN,98.99%;O1/O2v2_06_wbbO,99.47%;O1/O2v2_07_kfoC,99.01%;O1/O2v2_08_gmlC,97.33%;O1/O2v2_09_gmlB,99.39%;O1/O2v2_10_gmlA,100.0%		0		0 / 10 (0%)		4	O12_01_rfbB,98.31%;OL101_03_rfbD,98.99%;OL101_02_rfbA,98.28%;OL101_04_rfbC,97.84%
GCF_001031795.1_Kleb_pneu_CHS140_V1_genomic	O1v1	Very high		100.00%	98.55%	0 bp	7 / 7 (100%)	O1/O2v1_01_wzm,100.0%;O1/O2v1_02_wzt,99.6%;O1/O2v1_03_wbbM,99.37%;O1/O2v1_04_glf,99.22%;O1/O2v1_05_wbbN,98.32%;O1/O2v1_06_wbbO,99.21%;O1/O2v1_07_kfoC,98.63%		0		0 / 7 (0%)		4	Extra_genes_wbbY/wbbZ_01_wbbY,99.46%;O3/O3a_01_manC,99.58%;O3/O3a_02_manB,98.9%;Extra_genes_wbbY/wbbZ_02_wbbZ,99.63%
GCF_001031805.1_Kleb_pneu_CHS141_V1_genomic	O1v1	Very high		100.00%	98.38%	0 bp	10 / 10 (100%)	O1/O2v2_01_wzm,100.0%;O1/O2v2_02_wzt,99.19%;O1/O2v2_03_wbbM,98.58%;O1/O2v2_04_glf,98.96%;O1/O2v2_05_wbbN,98.99%;O1/O2v2_06_wbbO,99.47%;O1/O2v2_07_kfoC,99.01%;O1/O2v2_08_gmlC,97.33%;O1/O2v2_09_gmlB,99.39%;O1/O2v2_10_gmlA,100.0%		0		0 / 10 (0%)		4	O12_01_rfbB,98.31%;OL101_03_rfbD,98.99%;OL101_02_rfbA,98.28%;OL101_04_rfbC,97.84%
GCF_001031825.1_Kleb_pneu_CHS142_V1_genomic	O1v1	Very high		100.00%	98.38%	0 bp	10 / 10 (100%)	O1/O2v2_01_wzm,100.0%;O1/O2v2_02_wzt,99.19%;O1/O2v2_03_wbbM,98.58%;O1/O2v2_04_glf,98.96%;O1/O2v2_05_wbbN,98.99%;O1/O2v2_06_wbbO,99.47%;O1/O2v2_07_kfoC,99.01%;O1/O2v2_08_gmlC,97.33%;O1/O2v2_09_gmlB,99.39%;O1/O2v2_10_gmlA,100.0%		0		0 / 10 (0%)		4	O12_01_rfbB,98.31%;OL101_03_rfbD,98.99%;OL101_02_rfbA,98.28%;OL101_04_rfbC,97.84%
GCF_001031865.1_Kleb_pneu_CHS144_V1_genomic	O1v1	Very high		100.00%	98.48%	0 bp	10 / 10 (100%)	O1/O2v2_01_wzm,100.0%;O1/O2v2_02_wzt,99.19%;O1/O2v2_03_wbbM,98.73%;O1/O2v2_04_glf,99.74%;O1/O2v2_05_wbbN,98.32%;O1/O2v2_06_wbbO,99.2%;O1/O2v2_07_kfoC,99.01%;O1/O2v2_08_gmlC,97.33%;O1/O2v2_09_gmlB,99.39%;O1/O2v2_10_gmlA,100.0%		0		0 / 10 (0%)		0
GCF_001031875.1_Kleb_pneu_CHS145_V1_genomic	O1v1	Very high	*	100.00%	95.55%	0 bp	8 / 8 (100%)	O3/O3a_01_manC,99.79%;O3/O3a_02_manB,98.59%;O3/O3a_03_wzm,98.47%;O3/O3a_04_wzt,98.61%;O3/O3a_05_wbdD,94.64%;O3/O3a_06_wbdA,97.5%;O3/O3a_07_wbdB,100.0%;O3/O3a_08_wbdC,100.0%		0		0 / 8 (0%)		0
GCF_001031895.1_Kleb_pneu_CHS146_V1_genomic	O1v1	Perfect		100.00%	100.00%	0 bp	10 / 10 (100%)	O1/O2v2_01_wzm,100.0%;O1/O2v2_02_wzt,100.0%;O1/O2v2_03_wbbM,100.0%;O1/O2v2_04_glf,100.0%;O1/O2v2_05_wbbN,100.0%;O1/O2v2_06_wbbO,100.0%;O1/O2v2_07_kfoC,100.0%;O1/O2v2_08_gmlC,100.0%;O1/O2v2_09_gmlB,100.0%;O1/O2v2_10_gmlA,100.0%		0		0 / 10 (0%)		6	Extra_genes_wbbY/wbbZ_01_wbbY,99.46%;O12_01_rfbB,98.31%;OL101_03_rfbD,98.32%;OL101_02_rfbA,97.92%;Extra_genes_wbbY/wbbZ_02_wbbZ,99.63%;O12_04_rfbC,97.84%
GCF_001031905.1_Kleb_pneu_CHS147_V1_genomic	O1v1	Very high		100.00%	98.38%	0 bp	10 / 10 (100%)	O1/O2v2_01_wzm,100.0%;O1/O2v2_02_wzt,99.19%;O1/O2v2_03_wbbM,98.58%;O1/O2v2_04_glf,98.96%;O1/O2v2_05_wbbN,98.99%;O1/O2v2_06_wbbO,99.47%;O1/O2v2_07_kfoC,99.01%;O1/O2v2_08_gmlC,97.33%;O1/O2v2_09_gmlB,99.39%;O1/O2v2_10_gmlA,100.0%		0		0 / 10 (0%)		4	O12_01_rfbB,98.31%;OL101_03_rfbD,98.99%;OL101_02_rfbA,98.28%;OL101_04_rfbC,97.84%
GCF_001031945.1_Kleb_pneu_CHS148_V1_genomic	O1v1	Very high		100.00%	98.38%	0 bp	10 / 10 (100%)	O1/O2v2_01_wzm,100.0%;O1/O2v2_02_wzt,99.19%;O1/O2v2_03_wbbM,98.58%;O1/O2v2_04_glf,98.96%;O1/O2v2_05_wbbN,98.99%;O1/O2v2_06_wbbO,99.47%;O1/O2v2_07_kfoC,99.01%;O1/O2v2_08_gmlC,97.33%;O1/O2v2_09_gmlB,99.39%;O1/O2v2_10_gmlA,100.0%		0		0 / 10 (0%)		4	O12_01_rfbB,98.31%;OL101_03_rfbD,98.99%;OL101_02_rfbA,98.28%;OL101_04_rfbC,97.84%
GCF_001031955.1_Kleb_pneu_CHS150_V1_genomic	O1v1	Very high		100.00%	98.38%	0 bp	10 / 10 (100%)	O1/O2v2_01_wzm,100.0%;O1/O2v2_02_wzt,99.19%;O1/O2v2_03_wbbM,98.58%;O1/O2v2_04_glf,98.96%;O1/O2v2_05_wbbN,98.99%;O1/O2v2_06_wbbO,99.47%;O1/O2v2_07_kfoC,99.01%;O1/O2v2_08_gmlC,97.33%;O1/O2v2_09_gmlB,99.39%;O1/O2v2_10_gmlA,100.0%		0		0 / 10 (0%)		4	O12_01_rfbB,98.31%;OL101_03_rfbD,98.99%;OL101_02_rfbA,98.28%;OL101_04_rfbC,97.84%
GCF_001031965.1_Kleb_pneu_CHS149_V1_genomic	O1v1	Very high		100.00%	98.38%	0 bp	10 / 10 (100%)	O1/O2v2_01_wzm,100.0%;O1/O2v2_02_wzt,99.19%;O1/O2v2_03_wbbM,98.58%;O1/O2v2_04_glf,98.96%;O1/O2v2_05_wbbN,98.99%;O1/O2v2_06_wbbO,99.47%;O1/O2v2_07_kfoC,99.01%;O1/O2v2_08_gmlC,97.33%;O1/O2v2_09_gmlB,99.39%;O1/O2v2_10_gmlA,100.0%		0		0 / 10 (0%)		4	O12_01_rfbB,98.31%;OL101_03_rfbD,98.99%;OL101_02_rfbA,98.28%;OL101_04_rfbC,97.84%
GCF_001031995.1_Kleb_pneu_CHS151_V1_genomic	O1v1	Very high		100.00%	98.48%	0 bp	10 / 10 (100%)	O1/O2v2_01_wzm,100.0%;O1/O2v2_02_wzt,99.19%;O1/O2v2_03_wbbM,98.73%;O1/O2v2_04_glf,99.74%;O1/O2v2_05_wbbN,98.32%;O1/O2v2_06_wbbO,99.2%;O1/O2v2_07_kfoC,99.01%;O1/O2v2_08_gmlC,97.33%;O1/O2v2_09_gmlB,99.39%;O1/O2v2_10_gmlA,100.0%		0		0 / 10 (0%)		0
GCF_001032025.1_Kleb_pneu_CHS152_V1_genomic	O1v1	Very high		100.00%	98.38%	0 bp	10 / 10 (100%)	O1/O2v2_01_wzm,100.0%;O1/O2v2_02_wzt,99.19%;O1/O2v2_03_wbbM,98.58%;O1/O2v2_04_glf,98.96%;O1/O2v2_05_wbbN,98.99%;O1/O2v2_06_wbbO,99.47%;O1/O2v2_07_kfoC,99.01%;O1/O2v2_08_gmlC,97.33%;O1/O2v2_09_gmlB,99.39%;O1/O2v2_10_gmlA,100.0%		0		0 / 10 (0%)		4	O12_01_rfbB,98.31%;OL101_03_rfbD,98.99%;OL101_02_rfbA,98.28%;OL101_04_rfbC,97.84%
GCF_001032035.1_Kleb_pneu_CHS154_V1_genomic	O1v1	Very high		100.00%	98.38%	0 bp	10 / 10 (100%)	O1/O2v2_01_wzm,100.0%;O1/O2v2_02_wzt,99.19%;O1/O2v2_03_wbbM,98.58%;O1/O2v2_04_glf,98.96%;O1/O2v2_05_wbbN,98.99%;O1/O2v2_06_wbbO,99.47%;O1/O2v2_07_kfoC,99.01%;O1/O2v2_08_gmlC,97.33%;O1/O2v2_09_gmlB,99.39%;O1/O2v2_10_gmlA,100.0%		0		0 / 10 (0%)		4	O12_01_rfbB,98.31%;OL101_03_rfbD,98.99%;OL101_02_rfbA,98.28%;OL101_04_rfbC,97.84%
GCF_001032045.1_Kleb_pneu_CHS155_V1_genomic	O1v1	Very high		100.00%	98.38%	0 bp	10 / 10 (100%)	O1/O2v2_01_wzm,100.0%;O1/O2v2_02_wzt,99.19%;O1/O2v2_03_wbbM,98.58%;O1/O2v2_04_glf,98.96%;O1/O2v2_05_wbbN,98.99%;O1/O2v2_06_wbbO,99.47%;O1/O2v2_07_kfoC,99.01%;O1/O2v2_08_gmlC,97.33%;O1/O2v2_09_gmlB,99.39%;O1/O2v2_10_gmlA,100.0%		0		0 / 10 (0%)		4	O12_01_rfbB,98.31%;OL101_03_rfbD,98.99%;OL101_02_rfbA,98.28%;OL101_04_rfbC,97.84%
GCF_001032075.1_Kleb_pneu_CHS156_V1_genomic	O1v1	Very high		100.00%	98.38%	0 bp	10 / 10 (100%)	O1/O2v2_01_wzm,100.0%;O1/O2v2_02_wzt,99.19%;O1/O2v2_03_wbbM,98.58%;O1/O2v2_04_glf,98.96%;O1/O2v2_05_wbbN,98.99%;O1/O2v2_06_wbbO,99.47%;O1/O2v2_07_kfoC,99.01%;O1/O2v2_08_gmlC,97.33%;O1/O2v2_09_gmlB,99.39%;O1/O2v2_10_gmlA,100.0%		0		0 / 10 (0%)		4	O12_01_rfbB,98.31%;OL101_03_rfbD,98.99%;OL101_02_rfbA,98.28%;OL101_04_rfbC,97.84%
GCF_001032105.1_Kleb_pneu_CHS157_V1_genomic	O1v1	Very high		100.00%	98.38%	0 bp	10 / 10 (100%)	O1/O2v2_01_wzm,100.0%;O1/O2v2_02_wzt,99.19%;O1/O2v2_03_wbbM,98.58%;O1/O2v2_04_glf,98.96%;O1/O2v2_05_wbbN,98.99%;O1/O2v2_06_wbbO,99.47%;O1/O2v2_07_kfoC,99.01%;O1/O2v2_08_gmlC,97.33%;O1/O2v2_09_gmlB,99.39%;O1/O2v2_10_gmlA,100.0%		0		0 / 10 (0%)		4	O12_01_rfbB,98.31%;OL101_03_rfbD,98.99%;OL101_02_rfbA,98.28%;OL101_04_rfbC,97.84%
GCF_001032115.1_Kleb_pneu_CHS158_V1_genomic	O1v1	Very high		100.00%	98.38%	0 bp	10 / 10 (100%)	O1/O2v2_01_wzm,100.0%;O1/O2v2_02_wzt,99.19%;O1/O2v2_03_wbbM,98.58%;O1/O2v2_04_glf,98.96%;O1/O2v2_05_wbbN,98.99%;O1/O2v2_06_wbbO,99.47%;O1/O2v2_07_kfoC,99.01%;O1/O2v2_08_gmlC,97.33%;O1/O2v2_09_gmlB,99.39%;O1/O2v2_10_gmlA,100.0%		0		0 / 10 (0%)		4	O12_01_rfbB,98.31%;OL101_03_rfbD,98.99%;OL101_02_rfbA,98.28%;OL101_04_rfbC,97.84%
GCF_001032125.1_Kleb_pneu_CHS159_V1_genomic	O1v1	Very high		100.00%	98.71%	0 bp	7 / 7 (100%)	O1/O2v1_01_wzm,100.0%;O1/O2v1_02_wzt,99.6%;O1/O2v1_03_wbbM,99.37%;O1/O2v1_04_glf,98.18%;O1/O2v1_05_wbbN,97.99%;O1/O2v1_06_wbbO,98.94%;O1/O2v1_07_kfoC,98.63%		0		0 / 7 (0%)		2	O3b_01_manC,99.79%;O3/O3a_02_manB,98.68%
GCF_001032145.1_Kleb_pneu_CHS160_V1_genomic	O1v1	Very high		100.00%	98.38%	0 bp	10 / 10 (100%)	O1/O2v2_01_wzm,100.0%;O1/O2v2_02_wzt,99.19%;O1/O2v2_03_wbbM,98.58%;O1/O2v2_04_glf,98.96%;O1/O2v2_05_wbbN,98.99%;O1/O2v2_06_wbbO,99.47%;O1/O2v2_07_kfoC,99.01%;O1/O2v2_08_gmlC,97.33%;O1/O2v2_09_gmlB,99.39%;O1/O2v2_10_gmlA,100.0%		0		0 / 10 (0%)		4	O12_01_rfbB,98.31%;OL101_03_rfbD,98.99%;OL101_02_rfbA,98.28%;OL101_04_rfbC,97.84%
GCF_001032185.1_Kleb_pneu_CHS161_V1_genomic	O1v1	High	-	100.00%	99.99%	+1 bp	9 / 10 (90%)	O1/O2v2_01_wzm,100.0%;O1/O2v2_02_wzt,100.0%;O1/O2v2_03_wbbM,100.0%;O1/O2v2_04_glf,100.0%;O1/O2v2_05_wbbN,100.0%;O1/O2v2_07_kfoC,100.0%;O1/O2v2_08_gmlC,100.0%;O1/O2v2_09_gmlB,100.0%;O1/O2v2_10_gmlA,100.0%	O1/O2v2_06_wbbO	0		0 / 10 (0%)		6	Extra_genes_wbbY/wbbZ_01_wbbY,99.46%;O12_01_rfbB,98.31%;OL101_03_rfbD,98.32%;OL101_02_rfbA,97.92%;Extra_genes_wbbY/wbbZ_02_wbbZ,99.63%;O12_04_rfbC,97.84%
GCF_001032195.1_Kleb_pneu_CHS163_V1_genomic	O1v1	Very high		100.00%	98.37%	+777 bp	10 / 10 (100%)	O1/O2v2_01_wzm,100.0%;O1/O2v2_02_wzt,99.19%;O1/O2v2_03_wbbM,98.25%;O1/O2v2_04_glf,98.96%;O1/O2v2_05_wbbN,98.99%;O1/O2v2_06_wbbO,99.47%;O1/O2v2_07_kfoC,98.76%;O1/O2v2_08_gmlC,97.33%;O1/O2v2_09_gmlB,99.39%;O1/O2v2_10_gmlA,100.0%		0		0 / 10 (0%)		4	O12_01_rfbB,98.31%;OL101_03_rfbD,98.99%;OL101_02_rfbA,98.28%;OL101_04_rfbC,97.84%
GCF_001032205.1_Kleb_pneu_CHS162_V1_genomic	O1v1	Very high		100.00%	98.52%	0 bp	10 / 10 (100%)	O1/O2v2_01_wzm,99.61%;O1/O2v2_02_wzt,99.19%;O1/O2v2_03_wbbM,99.05%;O1/O2v2_04_glf,98.7%;O1/O2v2_05_wbbN,98.99%;O1/O2v2_06_wbbO,99.73%;O1/O2v2_07_kfoC,99.01%;O1/O2v2_08_gmlC,97.33%;O1/O2v2_09_gmlB,99.39%;O1/O2v2_10_gmlA,100.0%		0		0 / 10 (0%)		2	O3/O3a_01_manC,98.52%;O3/O3a_02_manB,99.12%
GCF_001032225.1_Kleb_pneu_CHS164_V1_genomic	O1v1	Very high		100.00%	98.38%	0 bp	10 / 10 (100%)	O1/O2v2_01_wzm,100.0%;O1/O2v2_02_wzt,99.19%;O1/O2v2_03_wbbM,98.58%;O1/O2v2_04_glf,98.96%;O1/O2v2_05_wbbN,98.99%;O1/O2v2_06_wbbO,99.47%;O1/O2v2_07_kfoC,99.01%;O1/O2v2_08_gmlC,97.33%;O1/O2v2_09_gmlB,99.39%;O1/O2v2_10_gmlA,100.0%		0		0 / 10 (0%)		4	O12_01_rfbB,98.31%;OL101_03_rfbD,98.99%;OL101_02_rfbA,98.28%;OL101_04_rfbC,97.84%
GCF_001032265.1_Kleb_pneu_CHS165_V1_genomic	O1v1	High	-	100.00%	98.38%	+1200 bp	9 / 10 (90%)	O1/O2v2_01_wzm,100.0%;O1/O2v2_02_wzt,99.19%;O1/O2v2_03_wbbM,98.58%;O1/O2v2_04_glf,98.96%;O1/O2v2_05_wbbN,98.99%;O1/O2v2_06_wbbO,99.47%;O1/O2v2_08_gmlC,97.33%;O1/O2v2_09_gmlB,99.39%;O1/O2v2_10_gmlA,100.0%	O1/O2v2_07_kfoC	0		0 / 10 (0%)		4	O12_01_rfbB,98.31%;OL101_03_rfbD,98.99%;OL101_02_rfbA,98.28%;OL101_04_rfbC,97.84%
GCF_001032275.1_Kleb_pneu_CHS166_V1_genomic	O1v1	Very high		100.00%	98.38%	0 bp	10 / 10 (100%)	O1/O2v2_01_wzm,100.0%;O1/O2v2_02_wzt,99.19%;O1/O2v2_03_wbbM,98.58%;O1/O2v2_04_glf,98.96%;O1/O2v2_05_wbbN,98.99%;O1/O2v2_06_wbbO,99.47%;O1/O2v2_07_kfoC,99.01%;O1/O2v2_08_gmlC,97.33%;O1/O2v2_09_gmlB,99.39%;O1/O2v2_10_gmlA,100.0%		0		0 / 10 (0%)		4	O12_01_rfbB,98.31%;OL101_03_rfbD,98.99%;OL101_02_rfbA,98.28%;OL101_04_rfbC,97.84%
GCF_001032285.1_Kleb_pneu_CHS167_V1_genomic	O1v1	Very high		100.00%	98.38%	0 bp	10 / 10 (100%)	O1/O2v2_01_wzm,100.0%;O1/O2v2_02_wzt,99.19%;O1/O2v2_03_wbbM,98.58%;O1/O2v2_04_glf,98.96%;O1/O2v2_05_wbbN,98.99%;O1/O2v2_06_wbbO,99.47%;O1/O2v2_07_kfoC,99.01%;O1/O2v2_08_gmlC,97.33%;O1/O2v2_09_gmlB,99.39%;O1/O2v2_10_gmlA,100.0%		0		0 / 10 (0%)		4	O12_01_rfbB,98.31%;OL101_03_rfbD,98.99%;OL101_02_rfbA,98.28%;OL101_04_rfbC,97.84%
GCF_001032305.1_Kleb_pneu_CHS168_V1_genomic	O1v1	Very high		100.00%	98.38%	0 bp	10 / 10 (100%)	O1/O2v2_01_wzm,100.0%;O1/O2v2_02_wzt,99.19%;O1/O2v2_03_wbbM,98.58%;O1/O2v2_04_glf,98.96%;O1/O2v2_05_wbbN,98.99%;O1/O2v2_06_wbbO,99.47%;O1/O2v2_07_kfoC,99.01%;O1/O2v2_08_gmlC,97.33%;O1/O2v2_09_gmlB,99.39%;O1/O2v2_10_gmlA,100.0%		0		0 / 10 (0%)		4	O12_01_rfbB,98.31%;OL101_03_rfbD,98.99%;OL101_02_rfbA,98.28%;OL101_04_rfbC,97.84%
GCF_001032345.1_Kleb_pneu_CHS169_V1_genomic	O1v1	Good	-	80.40%	98.42%	0 bp	7 / 10 (70%)	O1/O2v2_04_glf,98.96%;O1/O2v2_05_wbbN,98.99%;O1/O2v2_06_wbbO,99.47%;O1/O2v2_07_kfoC,98.76%;O1/O2v2_08_gmlC,97.33%;O1/O2v2_09_gmlB,99.39%;O1/O2v2_10_gmlA,100.0%	O1/O2v2_01_wzm;O1/O2v2_02_wzt;O1/O2v2_03_wbbM	0		0 / 10 (0%)		4	O12_01_rfbB,98.31%;OL101_03_rfbD,98.99%;OL101_02_rfbA,98.28%;OL101_04_rfbC,97.84%
GCF_001032355.1_Kleb_pneu_CHS170_V1_genomic	O1v1	Very high		100.00%	98.38%	0 bp	10 / 10 (100%)	O1/O2v2_01_wzm,100.0%;O1/O2v2_02_wzt,99.19%;O1/O2v2_03_wbbM,98.58%;O1/O2v2_04_glf,98.96%;O1/O2v2_05_wbbN,98.99%;O1/O2v2_06_wbbO,99.47%;O1/O2v2_07_kfoC,99.01%;O1/O2v2_08_gmlC,97.33%;O1/O2v2_09_gmlB,99.39%;O1/O2v2_10_gmlA,100.0%		0		0 / 10 (0%)		4	O12_01_rfbB,98.31%;OL101_03_rfbD,98.99%;OL101_02_rfbA,98.28%;OL101_04_rfbC,97.84%
GCF_001032365.1_Kleb_pneu_CHS172_V1_genomic	O1v1	Very high		100.00%	98.38%	0 bp	10 / 10 (100%)	O1/O2v2_01_wzm,100.0%;O1/O2v2_02_wzt,99.19%;O1/O2v2_03_wbbM,98.58%;O1/O2v2_04_glf,98.96%;O1/O2v2_05_wbbN,98.99%;O1/O2v2_06_wbbO,99.47%;O1/O2v2_07_kfoC,99.01%;O1/O2v2_08_gmlC,97.33%;O1/O2v2_09_gmlB,99.39%;O1/O2v2_10_gmlA,100.0%		0		0 / 10 (0%)		4	O12_01_rfbB,98.31%;OL101_03_rfbD,98.99%;OL101_02_rfbA,98.28%;OL101_04_rfbC,97.84%
GCF_001032375.1_Kleb_pneu_CHS173_V1_genomic	O1v1	Very high		100.00%	98.38%	0 bp	10 / 10 (100%)	O1/O2v2_01_wzm,100.0%;O1/O2v2_02_wzt,99.19%;O1/O2v2_03_wbbM,98.58%;O1/O2v2_04_glf,98.96%;O1/O2v2_05_wbbN,98.99%;O1/O2v2_06_wbbO,99.47%;O1/O2v2_07_kfoC,99.01%;O1/O2v2_08_gmlC,97.33%;O1/O2v2_09_gmlB,99.39%;O1/O2v2_10_gmlA,100.0%		0		0 / 10 (0%)		4	O12_01_rfbB,98.31%;OL101_03_rfbD,98.99%;OL101_02_rfbA,98.28%;OL101_04_rfbC,97.84%
GCF_001032425.1_Kleb_pneu_CHS174_V1_genomic	O1v1	Very high		100.00%	98.69%	0 bp	7 / 7 (100%)	O1/O2v1_01_wzm,100.0%;O1/O2v1_02_wzt,99.6%;O1/O2v1_03_wbbM,99.53%;O1/O2v1_04_glf,98.7%;O1/O2v1_05_wbbN,100.0%;O1/O2v1_06_wbbO,99.21%;O1/O2v1_07_kfoC,98.63%		0		0 / 7 (0%)		4	Extra_genes_wbbY/wbbZ_01_wbbY,99.46%;O3b_01_manC,99.79%;O3/O3a_02_manB,98.9%;Extra_genes_wbbY/wbbZ_02_wbbZ,100.0%
GCF_001032435.1_Kleb_pneu_CHS176_V1_genomic	O1v1	Very high		100.00%	98.38%	0 bp	10 / 10 (100%)	O1/O2v2_01_wzm,100.0%;O1/O2v2_02_wzt,99.19%;O1/O2v2_03_wbbM,98.58%;O1/O2v2_04_glf,98.96%;O1/O2v2_05_wbbN,98.99%;O1/O2v2_06_wbbO,99.47%;O1/O2v2_07_kfoC,99.01%;O1/O2v2_08_gmlC,97.33%;O1/O2v2_09_gmlB,99.39%;O1/O2v2_10_gmlA,100.0%		0		0 / 10 (0%)		4	O12_01_rfbB,98.31%;OL101_03_rfbD,98.99%;OL101_02_rfbA,98.28%;OL101_04_rfbC,97.84%
GCF_001032445.1_Kleb_pneu_CHS177_V1_genomic	O1v1	Very high		100.00%	98.38%	0 bp	10 / 10 (100%)	O1/O2v2_01_wzm,100.0%;O1/O2v2_02_wzt,99.19%;O1/O2v2_03_wbbM,98.58%;O1/O2v2_04_glf,98.96%;O1/O2v2_05_wbbN,98.99%;O1/O2v2_06_wbbO,99.47%;O1/O2v2_07_kfoC,99.01%;O1/O2v2_08_gmlC,97.33%;O1/O2v2_09_gmlB,99.39%;O1/O2v2_10_gmlA,100.0%		0		0 / 10 (0%)		4	O12_01_rfbB,98.31%;OL101_03_rfbD,98.99%;OL101_02_rfbA,98.28%;OL101_04_rfbC,97.84%
GCF_001032455.1_Kleb_pneu_CHS179_V1_genomic	O1v1	Very high		100.00%	98.38%	0 bp	10 / 10 (100%)	O1/O2v2_01_wzm,100.0%;O1/O2v2_02_wzt,99.19%;O1/O2v2_03_wbbM,98.58%;O1/O2v2_04_glf,98.96%;O1/O2v2_05_wbbN,98.99%;O1/O2v2_06_wbbO,99.47%;O1/O2v2_07_kfoC,99.01%;O1/O2v2_08_gmlC,97.33%;O1/O2v2_09_gmlB,99.39%;O1/O2v2_10_gmlA,100.0%		0		0 / 10 (0%)		4	O12_01_rfbB,98.31%;OL101_03_rfbD,98.99%;OL101_02_rfbA,98.28%;OL101_04_rfbC,97.84%
GCF_001032505.1_Kleb_pneu_CHS181_V1_genomic	O1v1	Very high		100.00%	98.38%	0 bp	10 / 10 (100%)	O1/O2v2_01_wzm,100.0%;O1/O2v2_02_wzt,99.19%;O1/O2v2_03_wbbM,98.58%;O1/O2v2_04_glf,98.96%;O1/O2v2_05_wbbN,98.99%;O1/O2v2_06_wbbO,99.47%;O1/O2v2_07_kfoC,99.01%;O1/O2v2_08_gmlC,97.33%;O1/O2v2_09_gmlB,99.39%;O1/O2v2_10_gmlA,100.0%		0		0 / 10 (0%)		4	O12_01_rfbB,98.31%;OL101_03_rfbD,98.99%;OL101_02_rfbA,98.28%;OL101_04_rfbC,97.84%
GCF_001032525.1_Kleb_pneu_CHS182_V1_genomic	O1v1	Good	-	80.40%	98.42%	0 bp	7 / 10 (70%)	O1/O2v2_04_glf,98.96%;O1/O2v2_05_wbbN,98.99%;O1/O2v2_06_wbbO,99.47%;O1/O2v2_07_kfoC,98.76%;O1/O2v2_08_gmlC,97.33%;O1/O2v2_09_gmlB,99.39%;O1/O2v2_10_gmlA,100.0%	O1/O2v2_01_wzm;O1/O2v2_02_wzt;O1/O2v2_03_wbbM	0		0 / 10 (0%)		4	O12_01_rfbB,98.31%;OL101_03_rfbD,98.99%;OL101_02_rfbA,98.28%;OL101_04_rfbC,97.84%
GCF_001032535.1_Kleb_pneu_CHS183_V1_genomic	O1v1	Very high		100.00%	98.38%	0 bp	10 / 10 (100%)	O1/O2v2_01_wzm,100.0%;O1/O2v2_02_wzt,99.19%;O1/O2v2_03_wbbM,98.58%;O1/O2v2_04_glf,98.96%;O1/O2v2_05_wbbN,98.99%;O1/O2v2_06_wbbO,99.47%;O1/O2v2_07_kfoC,99.01%;O1/O2v2_08_gmlC,97.33%;O1/O2v2_09_gmlB,99.39%;O1/O2v2_10_gmlA,100.0%		0		0 / 10 (0%)		4	O12_01_rfbB,98.31%;OL101_03_rfbD,98.99%;OL101_02_rfbA,98.28%;OL101_04_rfbC,97.84%
GCF_001032545.1_Kleb_pneu_CHS184_V1_genomic	O1v1	Very high		100.00%	98.38%	0 bp	10 / 10 (100%)	O1/O2v2_01_wzm,100.0%;O1/O2v2_02_wzt,99.19%;O1/O2v2_03_wbbM,98.58%;O1/O2v2_04_glf,98.96%;O1/O2v2_05_wbbN,98.99%;O1/O2v2_06_wbbO,99.47%;O1/O2v2_07_kfoC,99.01%;O1/O2v2_08_gmlC,97.33%;O1/O2v2_09_gmlB,99.39%;O1/O2v2_10_gmlA,100.0%		0		0 / 10 (0%)		4	O12_01_rfbB,98.31%;OL101_03_rfbD,98.99%;OL101_02_rfbA,98.28%;OL101_04_rfbC,97.84%
GCF_001032585.1_Kleb_pneu_CHS185_V1_genomic	O1v1	Very high		100.00%	98.38%	0 bp	10 / 10 (100%)	O1/O2v2_01_wzm,100.0%;O1/O2v2_02_wzt,99.19%;O1/O2v2_03_wbbM,98.58%;O1/O2v2_04_glf,98.96%;O1/O2v2_05_wbbN,98.99%;O1/O2v2_06_wbbO,99.47%;O1/O2v2_07_kfoC,99.01%;O1/O2v2_08_gmlC,97.33%;O1/O2v2_09_gmlB,99.39%;O1/O2v2_10_gmlA,100.0%		0		0 / 10 (0%)		4	O12_01_rfbB,98.31%;OL101_03_rfbD,98.99%;OL101_02_rfbA,98.28%;OL101_04_rfbC,97.84%
GCF_001032605.1_Kleb_pneu_CHS186_V1_genomic	O1v1	Very high		100.00%	98.38%	0 bp	10 / 10 (100%)	O1/O2v2_01_wzm,100.0%;O1/O2v2_02_wzt,99.19%;O1/O2v2_03_wbbM,98.58%;O1/O2v2_04_glf,98.96%;O1/O2v2_05_wbbN,98.99%;O1/O2v2_06_wbbO,99.47%;O1/O2v2_07_kfoC,99.01%;O1/O2v2_08_gmlC,97.33%;O1/O2v2_09_gmlB,99.39%;O1/O2v2_10_gmlA,100.0%		0		0 / 10 (0%)		4	O12_01_rfbB,98.31%;OL101_03_rfbD,98.99%;OL101_02_rfbA,98.28%;OL101_04_rfbC,97.84%
GCF_001032615.1_Kleb_pneu_CHS189_V1_genomic	O1v1	Very high		100.00%	98.38%	0 bp	10 / 10 (100%)	O1/O2v2_01_wzm,100.0%;O1/O2v2_02_wzt,99.19%;O1/O2v2_03_wbbM,98.58%;O1/O2v2_04_glf,98.96%;O1/O2v2_05_wbbN,98.99%;O1/O2v2_06_wbbO,99.47%;O1/O2v2_07_kfoC,99.01%;O1/O2v2_08_gmlC,97.33%;O1/O2v2_09_gmlB,99.39%;O1/O2v2_10_gmlA,100.0%		0		0 / 10 (0%)		4	O12_01_rfbB,98.31%;OL101_03_rfbD,98.99%;OL101_02_rfbA,98.28%;OL101_04_rfbC,97.84%
GCF_001032625.1_Kleb_pneu_CHS191_V1_genomic	O1v1	Very high		100.00%	98.38%	0 bp	10 / 10 (100%)	O1/O2v2_01_wzm,100.0%;O1/O2v2_02_wzt,99.19%;O1/O2v2_03_wbbM,98.58%;O1/O2v2_04_glf,98.96%;O1/O2v2_05_wbbN,98.99%;O1/O2v2_06_wbbO,99.47%;O1/O2v2_07_kfoC,99.01%;O1/O2v2_08_gmlC,97.33%;O1/O2v2_09_gmlB,99.39%;O1/O2v2_10_gmlA,100.0%		0		0 / 10 (0%)		4	O12_01_rfbB,98.31%;OL101_03_rfbD,98.99%;OL101_02_rfbA,98.28%;OL101_04_rfbC,97.84%
GCF_001032665.1_Kleb_pneu_CHS192_V1_genomic	O1v1	Very high		100.00%	98.38%	0 bp	10 / 10 (100%)	O1/O2v2_01_wzm,100.0%;O1/O2v2_02_wzt,99.19%;O1/O2v2_03_wbbM,98.58%;O1/O2v2_04_glf,98.96%;O1/O2v2_05_wbbN,98.99%;O1/O2v2_06_wbbO,99.47%;O1/O2v2_07_kfoC,99.01%;O1/O2v2_08_gmlC,97.33%;O1/O2v2_09_gmlB,99.39%;O1/O2v2_10_gmlA,100.0%		0		0 / 10 (0%)		4	O12_01_rfbB,98.31%;OL101_03_rfbD,98.99%;OL101_02_rfbA,98.28%;OL101_04_rfbC,97.84%
GCF_001032685.1_Kleb_pneu_CHS194_V1_genomic	O1v1	Very high		100.00%	98.48%	0 bp	10 / 10 (100%)	O1/O2v2_01_wzm,100.0%;O1/O2v2_02_wzt,99.19%;O1/O2v2_03_wbbM,98.73%;O1/O2v2_04_glf,99.74%;O1/O2v2_05_wbbN,98.32%;O1/O2v2_06_wbbO,99.2%;O1/O2v2_07_kfoC,99.01%;O1/O2v2_08_gmlC,97.33%;O1/O2v2_09_gmlB,99.39%;O1/O2v2_10_gmlA,100.0%		0		0 / 10 (0%)		0
GCF_001032695.1_Kleb_pneu_CHS195_V1_genomic	O1v1	Very high		100.00%	98.38%	0 bp	10 / 10 (100%)	O1/O2v2_01_wzm,100.0%;O1/O2v2_02_wzt,99.19%;O1/O2v2_03_wbbM,98.58%;O1/O2v2_04_glf,98.96%;O1/O2v2_05_wbbN,98.99%;O1/O2v2_06_wbbO,99.47%;O1/O2v2_07_kfoC,99.01%;O1/O2v2_08_gmlC,97.33%;O1/O2v2_09_gmlB,99.39%;O1/O2v2_10_gmlA,100.0%		0		0 / 10 (0%)		4	O12_01_rfbB,98.31%;OL101_03_rfbD,98.99%;OL101_02_rfbA,98.28%;OL101_04_rfbC,97.84%
GCF_001032705.1_Kleb_pneu_CHS197_V1_genomic	O1v1	Very high		100.00%	98.38%	0 bp	10 / 10 (100%)	O1/O2v2_01_wzm,100.0%;O1/O2v2_02_wzt,99.19%;O1/O2v2_03_wbbM,98.58%;O1/O2v2_04_glf,98.96%;O1/O2v2_05_wbbN,98.99%;O1/O2v2_06_wbbO,99.47%;O1/O2v2_07_kfoC,99.01%;O1/O2v2_08_gmlC,97.33%;O1/O2v2_09_gmlB,99.39%;O1/O2v2_10_gmlA,100.0%		0		0 / 10 (0%)		4	O12_01_rfbB,98.31%;OL101_03_rfbD,98.99%;OL101_02_rfbA,98.28%;OL101_04_rfbC,97.84%
GCF_001032765.1_Kleb_pneu_CHS200_V1_genomic	O1v1	Very high		100.00%	98.38%	0 bp	10 / 10 (100%)	O1/O2v2_01_wzm,100.0%;O1/O2v2_02_wzt,99.19%;O1/O2v2_03_wbbM,98.58%;O1/O2v2_04_glf,98.96%;O1/O2v2_05_wbbN,98.99%;O1/O2v2_06_wbbO,99.47%;O1/O2v2_07_kfoC,99.01%;O1/O2v2_08_gmlC,97.33%;O1/O2v2_09_gmlB,99.39%;O1/O2v2_10_gmlA,100.0%		0		0 / 10 (0%)		4	O12_01_rfbB,98.31%;OL101_03_rfbD,98.99%;OL101_02_rfbA,98.28%;OL101_04_rfbC,97.84%
GCF_001032775.1_Kleb_pneu_CHS201_V1_genomic	O1v1	Very high		99.79%	98.93%	0 bp	8 / 8 (100%)	O3b_01_manC,99.79%;O3b_02_manB,99.35%;O3b_03_wzm,99.24%;O3b_04_wzt,99.54%;O3b_05_wbdD,99.71%;O3b_06_wbdA,99.41%;O3b_07_wbdB,99.21%;O3b_08_wbdC,98.65%		0		0 / 8 (0%)		0
GCF_001032795.1_Kleb_pneu_CHS202_V1_genomic	O1v1	Very high		100.00%	98.38%	0 bp	10 / 10 (100%)	O1/O2v2_01_wzm,100.0%;O1/O2v2_02_wzt,99.19%;O1/O2v2_03_wbbM,98.58%;O1/O2v2_04_glf,98.96%;O1/O2v2_05_wbbN,98.99%;O1/O2v2_06_wbbO,99.47%;O1/O2v2_07_kfoC,99.01%;O1/O2v2_08_gmlC,97.33%;O1/O2v2_09_gmlB,99.39%;O1/O2v2_10_gmlA,100.0%		0		0 / 10 (0%)		4	O12_01_rfbB,98.31%;OL101_03_rfbD,98.99%;OL101_02_rfbA,98.28%;OL101_04_rfbC,97.84%
GCF_001032815.1_Kleb_pneu_CHS205_V1_genomic	O1v1	Very high		100.00%	98.38%	0 bp	10 / 10 (100%)	O1/O2v2_01_wzm,100.0%;O1/O2v2_02_wzt,99.19%;O1/O2v2_03_wbbM,98.58%;O1/O2v2_04_glf,98.96%;O1/O2v2_05_wbbN,98.99%;O1/O2v2_06_wbbO,99.47%;O1/O2v2_07_kfoC,99.01%;O1/O2v2_08_gmlC,97.33%;O1/O2v2_09_gmlB,99.39%;O1/O2v2_10_gmlA,100.0%		0		0 / 10 (0%)		4	O12_01_rfbB,98.31%;OL101_03_rfbD,98.99%;OL101_02_rfbA,98.28%;OL101_04_rfbC,97.84%
GCF_001032845.1_Kleb_pneu_CHS206_V1_genomic	O1v1	Very high		100.00%	98.79%	0 bp	10 / 10 (100%)	O1/O2v2_01_wzm,100.0%;O1/O2v2_02_wzt,99.6%;O1/O2v2_03_wbbM,99.37%;O1/O2v2_04_glf,99.22%;O1/O2v2_05_wbbN,98.99%;O1/O2v2_06_wbbO,99.73%;O1/O2v2_07_kfoC,99.26%;O1/O2v2_08_gmlC,97.95%;O1/O2v2_09_gmlB,99.08%;O1/O2v2_10_gmlA,100.0%		0		0 / 10 (0%)		4	Extra_genes_wbbY/wbbZ_01_wbbY,99.6%;O3b_01_manC,100.0%;O3/O3a_02_manB,98.9%;Extra_genes_wbbY/wbbZ_02_wbbZ,100.0%
GCF_001032855.1_Kleb_pneu_CHS207_V1_genomic	O1v1	Very high		100.00%	98.38%	0 bp	10 / 10 (100%)	O1/O2v2_01_wzm,100.0%;O1/O2v2_02_wzt,99.19%;O1/O2v2_03_wbbM,98.58%;O1/O2v2_04_glf,98.96%;O1/O2v2_05_wbbN,98.99%;O1/O2v2_06_wbbO,99.47%;O1/O2v2_07_kfoC,99.01%;O1/O2v2_08_gmlC,97.33%;O1/O2v2_09_gmlB,99.39%;O1/O2v2_10_gmlA,100.0%		0		0 / 10 (0%)		4	O12_01_rfbB,98.31%;OL101_03_rfbD,98.99%;OL101_02_rfbA,98.28%;OL101_04_rfbC,97.84%
GCF_001032875.1_Kleb_pneu_CHS208_V1_genomic	O1v1	Very high		100.00%	99.05%	0 bp	8 / 8 (100%)	O3b_01_manC,100.0%;O3b_02_manB,99.78%;O3b_03_wzm,99.24%;O3b_04_wzt,99.77%;O3b_05_wbdD,99.71%;O3b_06_wbdA,99.64%;O3b_07_wbdB,99.21%;O3b_08_wbdC,100.0%		0		0 / 8 (0%)		0
GCF_001032895.1_Kleb_pneu_CHS209_V1_genomic	O1v1	Very high		100.00%	98.38%	0 bp	10 / 10 (100%)	O1/O2v2_01_wzm,100.0%;O1/O2v2_02_wzt,99.19%;O1/O2v2_03_wbbM,98.58%;O1/O2v2_04_glf,98.96%;O1/O2v2_05_wbbN,98.99%;O1/O2v2_06_wbbO,99.47%;O1/O2v2_07_kfoC,99.01%;O1/O2v2_08_gmlC,97.33%;O1/O2v2_09_gmlB,99.39%;O1/O2v2_10_gmlA,100.0%		0		0 / 10 (0%)		4	O12_01_rfbB,98.31%;OL101_03_rfbD,98.99%;OL101_02_rfbA,98.28%;OL101_04_rfbC,97.84%
GCF_001032925.1_Kleb_pneu_CHS210_V1_genomic	O1v1	Very high		100.00%	98.38%	0 bp	10 / 10 (100%)	O1/O2v2_01_wzm,100.0%;O1/O2v2_02_wzt,99.19%;O1/O2v2_03_wbbM,98.58%;O1/O2v2_04_glf,98.96%;O1/O2v2_05_wbbN,98.99%;O1/O2v2_06_wbbO,99.47%;O1/O2v2_07_kfoC,99.01%;O1/O2v2_08_gmlC,97.33%;O1/O2v2_09_gmlB,99.39%;O1/O2v2_10_gmlA,100.0%		0		0 / 10 (0%)		4	O12_01_rfbB,98.31%;OL101_03_rfbD,98.99%;OL101_02_rfbA,98.28%;OL101_04_rfbC,97.84%
GCF_001032935.1_Kleb_pneu_CHS211_V1_genomic	O1v1	Very high		100.00%	99.05%	0 bp	8 / 8 (100%)	O3b_01_manC,100.0%;O3b_02_manB,99.78%;O3b_03_wzm,99.24%;O3b_04_wzt,99.77%;O3b_05_wbdD,99.71%;O3b_06_wbdA,99.64%;O3b_07_wbdB,99.21%;O3b_08_wbdC,100.0%		0		0 / 8 (0%)		0
GCF_001032965.1_Kleb_pneu_CHS213_V1_genomic	O1v1	Very high		100.00%	98.38%	0 bp	10 / 10 (100%)	O1/O2v2_01_wzm,100.0%;O1/O2v2_02_wzt,99.19%;O1/O2v2_03_wbbM,98.58%;O1/O2v2_04_glf,98.96%;O1/O2v2_05_wbbN,98.99%;O1/O2v2_06_wbbO,99.47%;O1/O2v2_07_kfoC,99.01%;O1/O2v2_08_gmlC,97.33%;O1/O2v2_09_gmlB,99.39%;O1/O2v2_10_gmlA,100.0%		0		0 / 10 (0%)		4	O12_01_rfbB,98.31%;OL101_03_rfbD,98.99%;OL101_02_rfbA,98.28%;OL101_04_rfbC,97.84%
GCF_001032975.1_Kleb_pneu_CHS214_V1_genomic	O1v1	Good	-	80.40%	98.42%	0 bp	7 / 10 (70%)	O1/O2v2_04_glf,98.96%;O1/O2v2_05_wbbN,98.99%;O1/O2v2_06_wbbO,99.47%;O1/O2v2_07_kfoC,98.76%;O1/O2v2_08_gmlC,97.33%;O1/O2v2_09_gmlB,99.39%;O1/O2v2_10_gmlA,100.0%	O1/O2v2_01_wzm;O1/O2v2_02_wzt;O1/O2v2_03_wbbM	0		0 / 10 (0%)		4	O12_01_rfbB,98.31%;OL101_03_rfbD,98.99%;OL101_02_rfbA,98.28%;OL101_04_rfbC,97.84%
GCF_001033005.1_Kleb_pneu_CHS215_V1_genomic	O1v1	Good	-	80.40%	98.42%	0 bp	7 / 10 (70%)	O1/O2v2_04_glf,98.96%;O1/O2v2_05_wbbN,98.99%;O1/O2v2_06_wbbO,99.47%;O1/O2v2_07_kfoC,98.76%;O1/O2v2_08_gmlC,97.33%;O1/O2v2_09_gmlB,99.39%;O1/O2v2_10_gmlA,100.0%	O1/O2v2_01_wzm;O1/O2v2_02_wzt;O1/O2v2_03_wbbM	0		0 / 10 (0%)		4	O12_01_rfbB,98.31%;OL101_03_rfbD,98.99%;OL101_02_rfbA,98.28%;OL101_04_rfbC,97.84%
GCF_001033015.1_Kleb_pneu_CHS216_V1_genomic	O1v1	Good	-	80.40%	98.42%	0 bp	7 / 10 (70%)	O1/O2v2_04_glf,98.96%;O1/O2v2_05_wbbN,98.99%;O1/O2v2_06_wbbO,99.47%;O1/O2v2_07_kfoC,98.76%;O1/O2v2_08_gmlC,97.33%;O1/O2v2_09_gmlB,99.39%;O1/O2v2_10_gmlA,100.0%	O1/O2v2_01_wzm;O1/O2v2_02_wzt;O1/O2v2_03_wbbM	0		0 / 10 (0%)		4	O12_01_rfbB,98.31%;OL101_03_rfbD,98.99%;OL101_02_rfbA,98.28%;OL101_04_rfbC,97.84%
GCF_001033045.1_Kleb_pneu_CHS217_V1_genomic	O1v1	Very high		100.00%	98.38%	0 bp	10 / 10 (100%)	O1/O2v2_01_wzm,100.0%;O1/O2v2_02_wzt,99.19%;O1/O2v2_03_wbbM,98.58%;O1/O2v2_04_glf,98.96%;O1/O2v2_05_wbbN,98.99%;O1/O2v2_06_wbbO,99.47%;O1/O2v2_07_kfoC,99.01%;O1/O2v2_08_gmlC,97.33%;O1/O2v2_09_gmlB,99.39%;O1/O2v2_10_gmlA,100.0%		0		0 / 10 (0%)		4	O12_01_rfbB,98.31%;OL101_03_rfbD,98.99%;OL101_02_rfbA,98.28%;OL101_04_rfbC,97.84%
GCF_001033055.1_Kleb_pneu_CHS218_V1_genomic	O1v1	Good	-	80.40%	98.42%	0 bp	7 / 10 (70%)	O1/O2v2_04_glf,98.96%;O1/O2v2_05_wbbN,98.99%;O1/O2v2_06_wbbO,99.47%;O1/O2v2_07_kfoC,98.76%;O1/O2v2_08_gmlC,97.33%;O1/O2v2_09_gmlB,99.39%;O1/O2v2_10_gmlA,100.0%	O1/O2v2_01_wzm;O1/O2v2_02_wzt;O1/O2v2_03_wbbM	0		0 / 10 (0%)		4	O12_01_rfbB,98.31%;OL101_03_rfbD,98.99%;OL101_02_rfbA,98.28%;OL101_04_rfbC,97.84%
GCF_001033085.1_Kleb_pneu_CHS219_V1_genomic	O1v1	Good	-	80.40%	98.42%	0 bp	7 / 10 (70%)	O1/O2v2_04_glf,98.96%;O1/O2v2_05_wbbN,98.99%;O1/O2v2_06_wbbO,99.47%;O1/O2v2_07_kfoC,98.76%;O1/O2v2_08_gmlC,97.33%;O1/O2v2_09_gmlB,99.39%;O1/O2v2_10_gmlA,100.0%	O1/O2v2_01_wzm;O1/O2v2_02_wzt;O1/O2v2_03_wbbM	0		0 / 10 (0%)		4	O12_01_rfbB,98.31%;OL101_03_rfbD,98.99%;OL101_02_rfbA,98.28%;OL101_04_rfbC,97.84%
GCF_001033095.1_Kleb_pneu_CHS220_V1_genomic	O1v1	Very high		100.00%	98.38%	0 bp	10 / 10 (100%)	O1/O2v2_01_wzm,100.0%;O1/O2v2_02_wzt,99.19%;O1/O2v2_03_wbbM,98.58%;O1/O2v2_04_glf,98.96%;O1/O2v2_05_wbbN,98.99%;O1/O2v2_06_wbbO,99.47%;O1/O2v2_07_kfoC,99.01%;O1/O2v2_08_gmlC,97.33%;O1/O2v2_09_gmlB,99.39%;O1/O2v2_10_gmlA,100.0%		0		0 / 10 (0%)		4	O12_01_rfbB,98.31%;OL101_03_rfbD,98.99%;OL101_02_rfbA,98.28%;OL101_04_rfbC,97.84%
GCF_001033125.1_Kleb_pneu_CHS221_V1_genomic	O1v1	Very high		100.00%	98.38%	0 bp	10 / 10 (100%)	O1/O2v2_01_wzm,100.0%;O1/O2v2_02_wzt,99.19%;O1/O2v2_03_wbbM,98.58%;O1/O2v2_04_glf,98.96%;O1/O2v2_05_wbbN,98.99%;O1/O2v2_06_wbbO,99.47%;O1/O2v2_07_kfoC,99.01%;O1/O2v2_08_gmlC,97.33%;O1/O2v2_09_gmlB,99.39%;O1/O2v2_10_gmlA,100.0%		0		0 / 10 (0%)		4	O12_01_rfbB,98.31%;OL101_03_rfbD,98.99%;OL101_02_rfbA,98.28%;OL101_04_rfbC,97.84%
GCF_001033135.1_Kleb_pneu_CHS223_V1_genomic	O1v1	Very high		100.00%	98.38%	0 bp	10 / 10 (100%)	O1/O2v2_01_wzm,100.0%;O1/O2v2_02_wzt,99.19%;O1/O2v2_03_wbbM,98.58%;O1/O2v2_04_glf,98.96%;O1/O2v2_05_wbbN,98.99%;O1/O2v2_06_wbbO,99.47%;O1/O2v2_07_kfoC,99.01%;O1/O2v2_08_gmlC,97.33%;O1/O2v2_09_gmlB,99.39%;O1/O2v2_10_gmlA,100.0%		0		0 / 10 (0%)		4	O12_01_rfbB,98.31%;OL101_03_rfbD,98.99%;OL101_02_rfbA,98.28%;OL101_04_rfbC,97.84%
GCF_001033165.1_Kleb_pneu_CHS224_V1_genomic	O1v1	Very high		100.00%	98.38%	0 bp	10 / 10 (100%)	O1/O2v2_01_wzm,100.0%;O1/O2v2_02_wzt,99.19%;O1/O2v2_03_wbbM,98.58%;O1/O2v2_04_glf,98.96%;O1/O2v2_05_wbbN,98.99%;O1/O2v2_06_wbbO,99.47%;O1/O2v2_07_kfoC,99.01%;O1/O2v2_08_gmlC,97.33%;O1/O2v2_09_gmlB,99.39%;O1/O2v2_10_gmlA,100.0%		0		0 / 10 (0%)		4	O12_01_rfbB,98.31%;OL101_03_rfbD,98.99%;OL101_02_rfbA,98.28%;OL101_04_rfbC,97.84%
GCF_001033175.1_Kleb_pneu_CHS225_V1_genomic	O1v1	Very high		100.00%	98.38%	0 bp	10 / 10 (100%)	O1/O2v2_01_wzm,100.0%;O1/O2v2_02_wzt,99.19%;O1/O2v2_03_wbbM,98.58%;O1/O2v2_04_glf,98.96%;O1/O2v2_05_wbbN,98.99%;O1/O2v2_06_wbbO,99.47%;O1/O2v2_07_kfoC,99.01%;O1/O2v2_08_gmlC,97.33%;O1/O2v2_09_gmlB,99.39%;O1/O2v2_10_gmlA,100.0%		0		0 / 10 (0%)		4	O12_01_rfbB,98.31%;OL101_03_rfbD,98.99%;OL101_02_rfbA,98.28%;OL101_04_rfbC,97.84%
GCF_001033205.1_Kleb_pneu_CHS226_V1_genomic	O1v1	Very high		100.00%	98.33%	+6 bp	10 / 10 (100%)	O1/O2v2_01_wzm,100.0%;O1/O2v2_02_wzt,99.19%;O1/O2v2_03_wbbM,98.58%;O1/O2v2_04_glf,98.96%;O1/O2v2_05_wbbN,98.99%;O1/O2v2_06_wbbO,99.47%;O1/O2v2_07_kfoC,98.52%;O1/O2v2_08_gmlC,97.33%;O1/O2v2_09_gmlB,99.39%;O1/O2v2_10_gmlA,100.0%		0		0 / 10 (0%)		4	O12_01_rfbB,98.31%;OL101_03_rfbD,98.99%;OL101_02_rfbA,98.28%;OL101_04_rfbC,97.84%
GCF_001033215.1_Kleb_pneu_CHS228_V1_genomic	O1v1	Very high		100.00%	98.38%	0 bp	10 / 10 (100%)	O1/O2v2_01_wzm,100.0%;O1/O2v2_02_wzt,99.19%;O1/O2v2_03_wbbM,98.58%;O1/O2v2_04_glf,98.96%;O1/O2v2_05_wbbN,98.99%;O1/O2v2_06_wbbO,99.47%;O1/O2v2_07_kfoC,99.01%;O1/O2v2_08_gmlC,97.33%;O1/O2v2_09_gmlB,99.39%;O1/O2v2_10_gmlA,100.0%		0		0 / 10 (0%)		4	O12_01_rfbB,98.31%;OL101_03_rfbD,98.99%;OL101_02_rfbA,98.28%;OL101_04_rfbC,97.84%
GCF_001033245.1_Kleb_pneu_CHS229_V1_genomic	O1v1	Very high		100.00%	99.05%	0 bp	8 / 8 (100%)	O3b_01_manC,100.0%;O3b_02_manB,99.78%;O3b_03_wzm,99.24%;O3b_04_wzt,99.77%;O3b_05_wbdD,99.71%;O3b_06_wbdA,99.64%;O3b_07_wbdB,99.21%;O3b_08_wbdC,100.0%		0		0 / 8 (0%)		0
GCF_001033255.1_Kleb_pneu_CHS230_V1_genomic	O1v1	Very high		100.00%	98.38%	0 bp	10 / 10 (100%)	O1/O2v2_01_wzm,100.0%;O1/O2v2_02_wzt,99.19%;O1/O2v2_03_wbbM,98.58%;O1/O2v2_04_glf,98.96%;O1/O2v2_05_wbbN,98.99%;O1/O2v2_06_wbbO,99.47%;O1/O2v2_07_kfoC,99.01%;O1/O2v2_08_gmlC,97.33%;O1/O2v2_09_gmlB,99.39%;O1/O2v2_10_gmlA,100.0%		0		0 / 10 (0%)		4	O12_01_rfbB,98.31%;OL101_03_rfbD,98.99%;OL101_02_rfbA,98.28%;OL101_04_rfbC,97.84%
GCF_001033285.1_Kleb_pneu_CHS231_V1_genomic	O1v1	Very high		100.00%	98.38%	0 bp	10 / 10 (100%)	O1/O2v2_01_wzm,100.0%;O1/O2v2_02_wzt,99.19%;O1/O2v2_03_wbbM,98.58%;O1/O2v2_04_glf,98.96%;O1/O2v2_05_wbbN,98.99%;O1/O2v2_06_wbbO,99.47%;O1/O2v2_07_kfoC,99.01%;O1/O2v2_08_gmlC,97.33%;O1/O2v2_09_gmlB,99.39%;O1/O2v2_10_gmlA,100.0%		0		0 / 10 (0%)		4	O12_01_rfbB,98.31%;OL101_03_rfbD,98.99%;OL101_02_rfbA,98.28%;OL101_04_rfbC,97.84%
GCF_001033295.1_Kleb_pneu_CHS232_V1_genomic	O1v1	Very high		100.00%	98.38%	0 bp	10 / 10 (100%)	O1/O2v2_01_wzm,100.0%;O1/O2v2_02_wzt,99.19%;O1/O2v2_03_wbbM,98.58%;O1/O2v2_04_glf,98.96%;O1/O2v2_05_wbbN,98.99%;O1/O2v2_06_wbbO,99.47%;O1/O2v2_07_kfoC,99.01%;O1/O2v2_08_gmlC,97.33%;O1/O2v2_09_gmlB,99.39%;O1/O2v2_10_gmlA,100.0%		0		0 / 10 (0%)		4	O12_01_rfbB,98.31%;OL101_03_rfbD,98.99%;OL101_02_rfbA,98.28%;OL101_04_rfbC,97.84%
GCF_001033305.1_Kleb_pneu_CHS234_V1_genomic	O1v1	Very high		100.00%	98.37%	0 bp	10 / 10 (100%)	O1/O2v2_01_wzm,100.0%;O1/O2v2_02_wzt,99.19%;O1/O2v2_03_wbbM,98.42%;O1/O2v2_04_glf,98.96%;O1/O2v2_05_wbbN,98.99%;O1/O2v2_06_wbbO,99.47%;O1/O2v2_07_kfoC,99.01%;O1/O2v2_08_gmlC,97.33%;O1/O2v2_09_gmlB,99.39%;O1/O2v2_10_gmlA,100.0%		0		0 / 10 (0%)		4	O12_01_rfbB,98.31%;OL101_03_rfbD,98.99%;OL101_02_rfbA,98.28%;OL101_04_rfbC,97.84%
GCF_001033335.1_Kleb_pneu_CHS235_V1_genomic	O1v1	High	-	100.00%	98.38%	+1200 bp	9 / 10 (90%)	O1/O2v2_01_wzm,100.0%;O1/O2v2_02_wzt,99.19%;O1/O2v2_03_wbbM,98.58%;O1/O2v2_04_glf,98.96%;O1/O2v2_05_wbbN,98.99%;O1/O2v2_07_kfoC,99.01%;O1/O2v2_08_gmlC,97.33%;O1/O2v2_09_gmlB,99.39%;O1/O2v2_10_gmlA,100.0%	O1/O2v2_06_wbbO	0		0 / 10 (0%)		4	O12_01_rfbB,98.31%;OL101_03_rfbD,98.99%;OL101_02_rfbA,98.28%;OL101_04_rfbC,97.84%
GCF_001033365.1_Kleb_pneu_CHS236_V1_genomic	O1v1	Very high		100.00%	98.38%	0 bp	10 / 10 (100%)	O1/O2v2_01_wzm,100.0%;O1/O2v2_02_wzt,99.19%;O1/O2v2_03_wbbM,98.58%;O1/O2v2_04_glf,98.96%;O1/O2v2_05_wbbN,98.99%;O1/O2v2_06_wbbO,99.47%;O1/O2v2_07_kfoC,99.01%;O1/O2v2_08_gmlC,97.33%;O1/O2v2_09_gmlB,99.39%;O1/O2v2_10_gmlA,100.0%		0		0 / 10 (0%)		4	O12_01_rfbB,98.31%;OL101_03_rfbD,98.99%;OL101_02_rfbA,98.28%;OL101_04_rfbC,97.84%
GCF_001033375.1_Kleb_pneu_CHS237_V1_genomic	O1v1	Very high		100.00%	98.38%	0 bp	10 / 10 (100%)	O1/O2v2_01_wzm,100.0%;O1/O2v2_02_wzt,99.19%;O1/O2v2_03_wbbM,98.58%;O1/O2v2_04_glf,98.96%;O1/O2v2_05_wbbN,98.99%;O1/O2v2_06_wbbO,99.47%;O1/O2v2_07_kfoC,99.01%;O1/O2v2_08_gmlC,97.33%;O1/O2v2_09_gmlB,99.39%;O1/O2v2_10_gmlA,100.0%		0		0 / 10 (0%)		4	O12_01_rfbB,98.31%;OL101_03_rfbD,98.99%;OL101_02_rfbA,98.28%;OL101_04_rfbC,97.84%
GCF_001033385.1_Kleb_pneu_BWH53_V1_genomic	O1v1	Very high		100.00%	98.37%	0 bp	10 / 10 (100%)	O1/O2v2_01_wzm,100.0%;O1/O2v2_02_wzt,99.19%;O1/O2v2_03_wbbM,98.58%;O1/O2v2_04_glf,98.96%;O1/O2v2_05_wbbN,98.99%;O1/O2v2_06_wbbO,99.47%;O1/O2v2_07_kfoC,98.76%;O1/O2v2_08_gmlC,97.33%;O1/O2v2_09_gmlB,99.39%;O1/O2v2_10_gmlA,100.0%		0		0 / 10 (0%)		4	O12_01_rfbB,98.31%;OL101_03_rfbD,98.99%;OL101_02_rfbA,98.28%;OL101_04_rfbC,97.84%
GCF_001033415.1_Kleb_pneu_BWH58_V1_genomic	O1v1	Very high		100.00%	99.08%	0 bp	8 / 8 (100%)	O3b_01_manC,99.79%;O3b_02_manB,99.78%;O3b_03_wzm,98.47%;O3b_04_wzt,99.77%;O3b_05_wbdD,99.71%;O3b_06_wbdA,99.64%;O3b_07_wbdB,99.74%;O3b_08_wbdC,100.0%		0		0 / 8 (0%)		0
GCF_001033445.1_Kleb_pneu_BWH62_V1_genomic	O1v1	Very high		100.00%	99.20%	0 bp	10 / 10 (100%)	O1/O2v2_01_wzm,100.0%;O1/O2v2_02_wzt,99.6%;O1/O2v2_03_wbbM,99.52%;O1/O2v2_04_glf,98.7%;O1/O2v2_05_wbbN,98.99%;O1/O2v2_06_wbbO,100.0%;O1/O2v2_07_kfoC,99.5%;O1/O2v2_08_gmlC,99.38%;O1/O2v2_09_gmlB,99.39%;O1/O2v2_10_gmlA,99.21%		0		0 / 10 (0%)		4	Extra_genes_wbbY/wbbZ_01_wbbY,99.7%;O3/O3a_01_manC,99.58%;O3/O3a_02_manB,99.12%;Extra_genes_wbbY/wbbZ_02_wbbZ,100.0%
GCF_001033455.1_Kleb_pneu_MGH81_V1_genomic	O1v1	Very high		100.00%	98.52%	0 bp	7 / 7 (100%)	O1/O2v1_01_wzm,100.0%;O1/O2v1_02_wzt,99.6%;O1/O2v1_03_wbbM,99.37%;O1/O2v1_04_glf,99.22%;O1/O2v1_05_wbbN,98.32%;O1/O2v1_06_wbbO,99.21%;O1/O2v1_07_kfoC,98.63%		0		0 / 7 (0%)		4	Extra_genes_wbbY/wbbZ_01_wbbY,99.6%;O3b_01_manC,100.0%;O3/O3a_02_manB,98.9%;Extra_genes_wbbY/wbbZ_02_wbbZ,99.63%
GCF_001033465.1_Kleb_pneu_MGH82_V1_genomic	O1v1	High	*	100.00%	94.56%	0 bp	6 / 6 (100%)	OL103_01_rmlC,98.44%;OL103_02_wzm,99.62%;OL103_03_wzt,98.02%;OL103_04_hydrolase,94.28%;OL103_05_spsA,97.72%;OL103_06_wbbL,98.16%		0		0 / 6 (0%)		7	O12_01_rfbB,98.31%;O12_01_rfbB,98.31%;OL101_03_rfbD,98.65%;OL101_03_rfbD,98.65%;OL101_02_rfbA,98.26%;OL101_02_rfbA,98.26%;O12_04_rfbC,97.3%
GCF_001033505.1_Kleb_pneu_MGH84_V1_genomic	O1v1	Very high		100.00%	98.99%	-2 bp	10 / 10 (100%)	O1/O2v2_01_wzm,100.0%;O1/O2v2_02_wzt,99.6%;O1/O2v2_03_wbbM,99.68%;O1/O2v2_04_glf,98.96%;O1/O2v2_05_wbbN,98.99%;O1/O2v2_06_wbbO,99.47%;O1/O2v2_07_kfoC,99.01%;O1/O2v2_08_gmlC,97.95%;O1/O2v2_09_gmlB,99.69%;O1/O2v2_10_gmlA,100.0%		0		0 / 10 (0%)		4	Extra_genes_wbbY/wbbZ_01_wbbY,99.33%;O3b_01_manC,99.58%;O3/O3a_02_manB,99.12%;Extra_genes_wbbY/wbbZ_02_wbbZ,99.63%
GCF_001033525.1_Kleb_pneu_MGH89_V1_genomic	O1v1	Very high		100.00%	99.70%	+1 bp	6 / 6 (100%)	O4_01_hydrolase,99.67%;O4_02_hypothetical,99.24%;O4_03_hypothetical,99.72%;O4_04_wzt,100.0%;O4_05_wzm,98.77%;O4_06_glycosyltransferase,99.74%		0		0 / 6 (0%)		0
GCF_001033535.1_Kleb_pneu_MGH90_V1_genomic	O1v1	Very high		100.00%	98.37%	0 bp	10 / 10 (100%)	O1/O2v2_01_wzm,100.0%;O1/O2v2_02_wzt,99.19%;O1/O2v2_03_wbbM,98.58%;O1/O2v2_04_glf,98.96%;O1/O2v2_05_wbbN,98.32%;O1/O2v2_06_wbbO,99.73%;O1/O2v2_07_kfoC,99.01%;O1/O2v2_08_gmlC,97.13%;O1/O2v2_09_gmlB,99.08%;O1/O2v2_10_gmlA,100.0%		0		0 / 10 (0%)		4	Extra_genes_wbbY/wbbZ_01_wbbY,99.46%;O3/O3a_01_manC,99.58%;O3/O3a_02_manB,99.12%;Extra_genes_wbbY/wbbZ_02_wbbZ,99.63%
GCF_001033565.1_Kleb_pneu_MGH91_V1_genomic	O1v1	Very high		100.00%	98.38%	0 bp	10 / 10 (100%)	O1/O2v2_01_wzm,100.0%;O1/O2v2_02_wzt,99.19%;O1/O2v2_03_wbbM,98.58%;O1/O2v2_04_glf,98.96%;O1/O2v2_05_wbbN,98.99%;O1/O2v2_06_wbbO,99.47%;O1/O2v2_07_kfoC,99.01%;O1/O2v2_08_gmlC,97.33%;O1/O2v2_09_gmlB,99.39%;O1/O2v2_10_gmlA,100.0%		0		0 / 10 (0%)		4	O12_01_rfbB,98.31%;OL101_03_rfbD,98.99%;OL101_02_rfbA,98.28%;OL101_04_rfbC,97.84%
GCF_001033585.1_Kleb_pneu_MGH93_V1_genomic	O1v1	Good	-	99.00%	98.61%	+2083 bp	6 / 7 (85.7%)	O1/O2v1_01_wzm,100.0%;O1/O2v1_02_wzt,100.0%;O1/O2v1_03_wbbM,99.21%;O1/O2v1_04_glf,97.92%;O1/O2v1_05_wbbN,97.32%;O1/O2v1_07_kfoC,99.54%	O1/O2v1_06_wbbO	0		0 / 7 (0%)		6	O3b_01_manC,100.0%;O3/O3a_02_manB,98.68%;O12_01_rfbB,97.75%;OL101_03_rfbD,98.65%;OL101_02_rfbA,96.88%;O12_04_rfbC,96.76%
GCF_001033615.1_Kleb_pneu_MGH94_V1_genomic	O1v1	Very high		100.00%	99.13%	-2 bp	10 / 10 (100%)	O1/O2v2_01_wzm,100.0%;O1/O2v2_02_wzt,99.6%;O1/O2v2_03_wbbM,99.37%;O1/O2v2_04_glf,98.44%;O1/O2v2_05_wbbN,98.66%;O1/O2v2_06_wbbO,100.0%;O1/O2v2_07_kfoC,99.01%;O1/O2v2_08_gmlC,98.56%;O1/O2v2_09_gmlB,99.69%;O1/O2v2_10_gmlA,100.0%		0		0 / 10 (0%)		4	Extra_genes_wbbY/wbbZ_01_wbbY,99.6%;O3b_01_manC,99.58%;O3/O3a_02_manB,99.12%;Extra_genes_wbbY/wbbZ_02_wbbZ,100.0%
GCF_001033645.1_Kleb_pneu_MGH95_V1_genomic	O1v1	Very high		100.00%	98.48%	0 bp	10 / 10 (100%)	O1/O2v2_01_wzm,100.0%;O1/O2v2_02_wzt,99.19%;O1/O2v2_03_wbbM,98.73%;O1/O2v2_04_glf,99.74%;O1/O2v2_05_wbbN,98.32%;O1/O2v2_06_wbbO,99.2%;O1/O2v2_07_kfoC,99.01%;O1/O2v2_08_gmlC,97.33%;O1/O2v2_09_gmlB,99.39%;O1/O2v2_10_gmlA,100.0%		0		0 / 10 (0%)		0
GCF_001033675.1_Kleb_pneu_MGH97_V1_genomic	O1v1	High	-	100.00%	98.54%	-1 bp	9 / 10 (90%)	O1/O2v2_01_wzm,100.0%;O1/O2v2_02_wzt,99.19%;O1/O2v2_03_wbbM,98.58%;O1/O2v2_04_glf,99.22%;O1/O2v2_05_wbbN,98.32%;O1/O2v2_06_wbbO,99.73%;O1/O2v2_07_kfoC,99.26%;O1/O2v2_09_gmlB,98.78%;O1/O2v2_10_gmlA,98.41%	O1/O2v2_08_gmlC	0		0 / 10 (0%)		2	Extra_genes_wbbY/wbbZ_01_wbbY,99.46%;Extra_genes_wbbY/wbbZ_02_wbbZ,100.0%
GCF_001033685.1_Kleb_pneu_MGH98_V1_genomic	O1v1	None	?-*	72.76%	83.91%	n/a	3 / 8 (37.5%)	OL104_02_manB,91.23%;OL104_07_wbdB,90.58%;OL104_08_wbdC,88.17%	OL104_01_manC;OL104_03_wzm;OL104_04_wzt;OL104_05_wbdD;OL104_06_wbdA	0		0 / 8 (0%)		0
GCF_001033725.1_Kleb_pneu_MGH101_V1_genomic	O1v1	None	-	42.18%	98.51%	0 bp	3 / 7 (42.9%)	O1/O2v1_01_wzm,100.0%;O1/O2v1_02_wzt,100.0%;O1/O2v1_03_wbbM,99.15%	O1/O2v1_04_glf;O1/O2v1_05_wbbN;O1/O2v1_06_wbbO;O1/O2v1_07_kfoC	0		0 / 7 (0%)		4	Extra_genes_wbbY/wbbZ_01_wbbY,99.6%;O3/O3a_01_manC,99.58%;O3/O3a_02_manB,99.12%;Extra_genes_wbbY/wbbZ_02_wbbZ,99.63%
GCF_001033745.1_Kleb_pneu_MGH102_V1_genomic	O1v1	High	*	100.00%	94.94%	-15 bp	9 / 9 (100%)	OL101_01_rfbB,97.46%;OL101_02_rfbA,97.92%;OL101_03_rfbD,98.32%;OL101_04_rfbC,96.76%;OL101_05_wbbL,98.92%;OL101_06_wzm,98.92%;OL101_07_wzt,99.32%;OL101_08_wbbB,95.71%;OL101_09_glycosylhydrolase,92.51%		0		0 / 9 (0%)		3	O12_01_rfbB,98.31%;OL101_03_rfbD,98.65%;O12_04_rfbC,95.68%
GCF_001033755.1_Kleb_pneu_MGH111_V1_genomic	O1v1	Very high		100.00%	98.52%	0 bp	7 / 7 (100%)	O1/O2v1_01_wzm,100.0%;O1/O2v1_02_wzt,99.6%;O1/O2v1_03_wbbM,99.37%;O1/O2v1_04_glf,99.22%;O1/O2v1_05_wbbN,98.32%;O1/O2v1_06_wbbO,99.21%;O1/O2v1_07_kfoC,98.63%		0		0 / 7 (0%)		4	Extra_genes_wbbY/wbbZ_01_wbbY,99.6%;O3b_01_manC,100.0%;O3/O3a_02_manB,98.9%;Extra_genes_wbbY/wbbZ_02_wbbZ,99.63%
GCF_001033765.1_Kleb_pneu_MGH112_V1_genomic	O1v1	Very high		100.00%	98.57%	-1 bp	7 / 7 (100%)	O1/O2v1_01_wzm,100.0%;O1/O2v1_02_wzt,100.0%;O1/O2v1_03_wbbM,99.84%;O1/O2v1_04_glf,99.48%;O1/O2v1_05_wbbN,97.99%;O1/O2v1_06_wbbO,97.88%;O1/O2v1_07_kfoC,98.41%		0		0 / 7 (0%)		2	O3b_01_manC,99.79%;O3/O3a_02_manB,98.9%
GCF_001033835.1_Kleb_pneu_MGH115_V1_genomic	O1v1	Very high		100.00%	98.52%	0 bp	7 / 7 (100%)	O1/O2v1_01_wzm,100.0%;O1/O2v1_02_wzt,99.6%;O1/O2v1_03_wbbM,99.37%;O1/O2v1_04_glf,99.22%;O1/O2v1_05_wbbN,98.32%;O1/O2v1_06_wbbO,99.21%;O1/O2v1_07_kfoC,98.63%		0		0 / 7 (0%)		4	Extra_genes_wbbY/wbbZ_01_wbbY,99.6%;O3b_01_manC,100.0%;O3/O3a_02_manB,98.9%;Extra_genes_wbbY/wbbZ_02_wbbZ,99.63%
GCF_001033845.1_Kleb_pneu_MGH116_V1_genomic	O1v1	Very high		100.00%	99.27%	-2 bp	10 / 10 (100%)	O1/O2v2_01_wzm,100.0%;O1/O2v2_02_wzt,99.6%;O1/O2v2_03_wbbM,100.0%;O1/O2v2_04_glf,99.22%;O1/O2v2_05_wbbN,98.99%;O1/O2v2_06_wbbO,100.0%;O1/O2v2_07_kfoC,98.76%;O1/O2v2_08_gmlC,98.97%;O1/O2v2_09_gmlB,99.69%;O1/O2v2_10_gmlA,100.0%		0		0 / 10 (0%)		4	Extra_genes_wbbY/wbbZ_01_wbbY,99.33%;O3b_01_manC,99.79%;O3/O3a_02_manB,98.68%;Extra_genes_wbbY/wbbZ_02_wbbZ,99.63%
GCF_001033885.1_Kleb_pneu_MGH117_V1_genomic	O1v1	Very high		100.00%	98.52%	0 bp	7 / 7 (100%)	O1/O2v1_01_wzm,100.0%;O1/O2v1_02_wzt,99.6%;O1/O2v1_03_wbbM,99.37%;O1/O2v1_04_glf,99.22%;O1/O2v1_05_wbbN,98.32%;O1/O2v1_06_wbbO,99.21%;O1/O2v1_07_kfoC,98.63%		0		0 / 7 (0%)		4	Extra_genes_wbbY/wbbZ_01_wbbY,99.6%;O3b_01_manC,100.0%;O3/O3a_02_manB,98.9%;Extra_genes_wbbY/wbbZ_02_wbbZ,99.63%
GCF_001033895.1_Kleb_pneu_MGH118_V1_genomic	O1v1	Very high		100.00%	99.37%	0 bp	8 / 8 (100%)	O3b_01_manC,99.79%;O3b_02_manB,99.78%;O3b_03_wzm,99.24%;O3b_04_wzt,100.0%;O3b_05_wbdD,99.85%;O3b_06_wbdA,99.64%;O3b_07_wbdB,99.48%;O3b_08_wbdC,100.0%		0		0 / 8 (0%)		0
GCF_001033925.1_Kleb_pneu_MGH124_V1_genomic	O1v1	Very high		100.00%	99.99%	0 bp	7 / 7 (100%)	O1/O2v1_01_wzm,100.0%;O1/O2v1_02_wzt,100.0%;O1/O2v1_03_wbbM,100.0%;O1/O2v1_04_glf,100.0%;O1/O2v1_05_wbbN,100.0%;O1/O2v1_06_wbbO,100.0%;O1/O2v1_07_kfoC,100.0%		0		0 / 7 (0%)		4	Extra_genes_wbbY/wbbZ_01_wbbY,99.6%;O3b_01_manC,100.0%;O3/O3a_02_manB,98.9%;Extra_genes_wbbY/wbbZ_02_wbbZ,99.63%
GCF_001033965.1_Kleb_pneu_MGH125_V1_genomic	O1v1	Very high		100.00%	98.38%	0 bp	10 / 10 (100%)	O1/O2v2_01_wzm,100.0%;O1/O2v2_02_wzt,99.19%;O1/O2v2_03_wbbM,98.58%;O1/O2v2_04_glf,98.96%;O1/O2v2_05_wbbN,98.99%;O1/O2v2_06_wbbO,99.47%;O1/O2v2_07_kfoC,99.01%;O1/O2v2_08_gmlC,97.33%;O1/O2v2_09_gmlB,99.39%;O1/O2v2_10_gmlA,100.0%		0		0 / 10 (0%)		4	O12_01_rfbB,98.31%;OL101_03_rfbD,98.99%;OL101_02_rfbA,98.28%;OL101_04_rfbC,97.84%
GCF_001033975.1_Kleb_pneu_MGH126_V1_genomic	O1v1	Very high		100.00%	98.00%	-2 bp	7 / 7 (100%)	O1/O2v1_01_wzm,100.0%;O1/O2v1_02_wzt,99.6%;O1/O2v1_03_wbbM,99.37%;O1/O2v1_04_glf,97.92%;O1/O2v1_05_wbbN,98.32%;O1/O2v1_06_wbbO,99.21%;O1/O2v1_07_kfoC,96.36%		0		0 / 7 (0%)		6	Extra_genes_wbbY/wbbZ_01_wbbY,99.6%;O12_01_rfbB,98.31%;OL101_03_rfbD,98.65%;OL101_02_rfbA,97.92%;Extra_genes_wbbY/wbbZ_02_wbbZ,100.0%;O12_04_rfbC,97.84%
GCF_001033995.1_Kleb_pneu_BIDMC85_V1_genomic	O1v1	Very high		100.00%	99.13%	-2 bp	10 / 10 (100%)	O1/O2v2_01_wzm,100.0%;O1/O2v2_02_wzt,99.6%;O1/O2v2_03_wbbM,99.37%;O1/O2v2_04_glf,98.44%;O1/O2v2_05_wbbN,98.66%;O1/O2v2_06_wbbO,100.0%;O1/O2v2_07_kfoC,99.01%;O1/O2v2_08_gmlC,98.56%;O1/O2v2_09_gmlB,99.69%;O1/O2v2_10_gmlA,100.0%		0		0 / 10 (0%)		4	Extra_genes_wbbY/wbbZ_01_wbbY,99.6%;O3b_01_manC,99.58%;O3/O3a_02_manB,99.12%;Extra_genes_wbbY/wbbZ_02_wbbZ,100.0%
GCF_001034005.1_Kleb_pneu_BIDMC86_V1_genomic	O1v1	Very high		100.00%	99.13%	-2 bp	10 / 10 (100%)	O1/O2v2_01_wzm,100.0%;O1/O2v2_02_wzt,99.6%;O1/O2v2_03_wbbM,99.37%;O1/O2v2_04_glf,98.44%;O1/O2v2_05_wbbN,98.66%;O1/O2v2_06_wbbO,100.0%;O1/O2v2_07_kfoC,99.01%;O1/O2v2_08_gmlC,98.56%;O1/O2v2_09_gmlB,99.69%;O1/O2v2_10_gmlA,100.0%		0		0 / 10 (0%)		4	Extra_genes_wbbY/wbbZ_01_wbbY,99.6%;O3b_01_manC,99.58%;O3/O3a_02_manB,99.12%;Extra_genes_wbbY/wbbZ_02_wbbZ,100.0%
GCF_001034055.1_Kleb_pneu_BIDMC89_V1_genomic	O1v1	Very high		100.00%	98.43%	0 bp	7 / 7 (100%)	O1/O2v1_01_wzm,99.61%;O1/O2v1_02_wzt,100.0%;O1/O2v1_03_wbbM,99.37%;O1/O2v1_04_glf,98.7%;O1/O2v1_05_wbbN,97.99%;O1/O2v1_06_wbbO,98.15%;O1/O2v1_07_kfoC,98.86%		0		0 / 7 (0%)		4	Extra_genes_wbbY/wbbZ_01_wbbY,99.33%;O3/O3a_01_manC,99.58%;O3/O3a_02_manB,98.9%;Extra_genes_wbbY/wbbZ_02_wbbZ,99.63%
GCF_001034085.1_Kleb_pneu_BIDMC91_V1_genomic	O1v1	Very high		100.00%	99.71%	+1067 bp	6 / 6 (100%)	O4_01_hydrolase,99.5%;O4_02_hypothetical,99.75%;O4_03_hypothetical,99.85%;O4_04_wzt,100.0%;O4_05_wzm,98.77%;O4_06_glycosyltransferase,99.48%		0		0 / 6 (0%)		4	O12_01_rfbB,98.31%;O12_03_rfbD,98.99%;OL101_02_rfbA,97.57%;O12_04_rfbC,97.84%
GCF_001034135.1_Kleb_pneu_BIDMC96_V1_genomic	O1v1	High	-*	100.00%	94.37%	-1 bp	7 / 8 (87.5%)	O5_02_manB,99.56%;O5_03_wzm,99.25%;O5_04_wzt,98.52%;O5_05_wbdD,94.37%;O5_06_wbdA,95.39%;O5_07_wbdB,99.74%;O5_08_wbdC,100.0%	O5_01_manC	0		0 / 8 (0%)		0
GCF_001034155.1_Kleb_pneu_UCI70_V1_genomic	O1v1	High	-	100.00%	98.81%	+1065 bp	6 / 7 (85.7%)	O1/O2v1_01_wzm,100.0%;O1/O2v1_02_wzt,100.0%;O1/O2v1_03_wbbM,99.37%;O1/O2v1_04_glf,98.18%;O1/O2v1_05_wbbN,100.0%;O1/O2v1_07_kfoC,98.18%	O1/O2v1_06_wbbO	0		0 / 7 (0%)		0
GCF_001034165.1_Kleb_pneu_UCI75_V1_genomic	O1v1	High	-	100.00%	98.36%	+777 bp	9 / 10 (90%)	O1/O2v2_01_wzm,100.0%;O1/O2v2_02_wzt,99.19%;O1/O2v2_03_wbbM,98.26%;O1/O2v2_04_glf,98.96%;O1/O2v2_05_wbbN,98.99%;O1/O2v2_06_wbbO,99.47%;O1/O2v2_08_gmlC,97.33%;O1/O2v2_09_gmlB,99.39%;O1/O2v2_10_gmlA,100.0%	O1/O2v2_07_kfoC	0		0 / 10 (0%)		4	O12_01_rfbB,98.31%;OL101_03_rfbD,98.99%;OL101_02_rfbA,98.28%;OL101_04_rfbC,97.84%
GCF_001034205.1_Kleb_pneu_UCI76_V1_genomic	O1v1	Very high		100.00%	99.76%	+1 bp	6 / 6 (100%)	O4_01_hydrolase,99.83%;O4_02_hypothetical,99.75%;O4_03_hypothetical,99.86%;O4_04_wzt,100.0%;O4_05_wzm,98.77%;O4_06_glycosyltransferase,99.74%		0		0 / 6 (0%)		4	O12_01_rfbB,97.46%;OL101_03_rfbD,98.65%;OL101_02_rfbA,97.57%;O12_04_rfbC,97.84%
GCF_001034215.1_Kleb_pneu_UCI81_V1_genomic	O1v1	High	-	100.00%	98.37%	+777 bp	9 / 10 (90%)	O1/O2v2_01_wzm,100.0%;O1/O2v2_02_wzt,99.19%;O1/O2v2_03_wbbM,98.58%;O1/O2v2_04_glf,98.96%;O1/O2v2_05_wbbN,98.99%;O1/O2v2_06_wbbO,99.47%;O1/O2v2_08_gmlC,97.33%;O1/O2v2_09_gmlB,99.39%;O1/O2v2_10_gmlA,100.0%	O1/O2v2_07_kfoC	0		0 / 10 (0%)		4	O12_01_rfbB,98.31%;OL101_03_rfbD,98.99%;OL101_02_rfbA,98.28%;OL101_04_rfbC,97.84%
GCF_001034235.1_Kleb_pneu_UCI82_V1_genomic	O1v1	Very high		100.00%	98.76%	0 bp	7 / 7 (100%)	O1/O2v1_01_wzm,100.0%;O1/O2v1_02_wzt,100.0%;O1/O2v1_03_wbbM,99.37%;O1/O2v1_04_glf,98.18%;O1/O2v1_05_wbbN,100.0%;O1/O2v1_06_wbbO,98.94%;O1/O2v1_07_kfoC,99.09%		0		0 / 7 (0%)		2	O3b_01_manC,100.0%;O3/O3a_02_manB,99.12%
GCF_001034245.1_Kleb_pneu_UCI91_V1_genomic	O1v1	High	-	100.00%	98.37%	+777 bp	9 / 10 (90%)	O1/O2v2_01_wzm,100.0%;O1/O2v2_02_wzt,99.19%;O1/O2v2_03_wbbM,98.58%;O1/O2v2_04_glf,98.96%;O1/O2v2_05_wbbN,98.99%;O1/O2v2_06_wbbO,99.47%;O1/O2v2_08_gmlC,97.33%;O1/O2v2_09_gmlB,99.39%;O1/O2v2_10_gmlA,100.0%	O1/O2v2_07_kfoC	0		0 / 10 (0%)		4	O12_01_rfbB,98.31%;OL101_03_rfbD,98.99%;OL101_02_rfbA,98.28%;OL101_04_rfbC,97.84%
GCF_001034285.1_Kleb_pneu_UCI92_V1_genomic	O1v1	Very high		100.00%	98.28%	0 bp	7 / 7 (100%)	O1/O2v1_01_wzm,100.0%;O1/O2v1_02_wzt,99.19%;O1/O2v1_03_wbbM,99.05%;O1/O2v1_04_glf,98.18%;O1/O2v1_05_wbbN,97.99%;O1/O2v1_06_wbbO,99.21%;O1/O2v1_07_kfoC,98.41%		0		0 / 7 (0%)		6	Extra_genes_wbbY/wbbZ_01_wbbY,99.6%;O12_01_rfbB,98.03%;OL101_03_rfbD,98.65%;OL101_02_rfbA,97.92%;Extra_genes_wbbY/wbbZ_02_wbbZ,99.63%;O12_04_rfbC,97.84%
GCF_001034295.1_Kleb_pneu_UCI93_V1_genomic	O1v1	High	-	100.00%	98.37%	+777 bp	9 / 10 (90%)	O1/O2v2_01_wzm,100.0%;O1/O2v2_02_wzt,99.19%;O1/O2v2_03_wbbM,98.58%;O1/O2v2_04_glf,98.96%;O1/O2v2_05_wbbN,98.99%;O1/O2v2_06_wbbO,99.47%;O1/O2v2_08_gmlC,97.33%;O1/O2v2_09_gmlB,99.39%;O1/O2v2_10_gmlA,100.0%	O1/O2v2_07_kfoC	0		0 / 10 (0%)		4	O12_01_rfbB,98.31%;OL101_03_rfbD,98.99%;OL101_02_rfbA,98.28%;OL101_04_rfbC,97.84%
GCF_001034305.1_Kleb_pneu_UCI94_V1_genomic	O1v1	Very high		100.00%	99.30%	0 bp	8 / 8 (100%)	O3b_01_manC,99.79%;O3b_02_manB,99.78%;O3b_03_wzm,99.24%;O3b_04_wzt,99.54%;O3b_05_wbdD,99.85%;O3b_06_wbdA,99.76%;O3b_07_wbdB,99.74%;O3b_08_wbdC,100.0%		0		0 / 8 (0%)		2	O3/O3a_01_manC,100.0%;O3/O3a_02_manB,99.12%
GCF_001034325.1_Kleb_pneu_UCI95_V1_genomic	O1v1	Very high		100.00%	98.38%	0 bp	10 / 10 (100%)	O1/O2v2_01_wzm,100.0%;O1/O2v2_02_wzt,99.19%;O1/O2v2_03_wbbM,98.58%;O1/O2v2_04_glf,98.96%;O1/O2v2_05_wbbN,98.99%;O1/O2v2_06_wbbO,99.47%;O1/O2v2_07_kfoC,99.01%;O1/O2v2_08_gmlC,97.33%;O1/O2v2_09_gmlB,99.39%;O1/O2v2_10_gmlA,100.0%		0		0 / 10 (0%)		4	O12_01_rfbB,98.31%;OL101_03_rfbD,98.99%;OL101_02_rfbA,98.28%;OL101_04_rfbC,97.84%
GCF_001034365.1_Kleb_pneu_UCI96_V1_genomic	O1v1	None	-	41.85%	99.24%	-4000 bp	3 / 7 (42.9%)	O1/O2v1_01_wzm,97.53%;O1/O2v1_06_wbbO,99.21%;O1/O2v1_07_kfoC,98.63%	O1/O2v1_02_wzt;O1/O2v1_03_wbbM;O1/O2v1_04_glf;O1/O2v1_05_wbbN	0		0 / 7 (0%)		4	Extra_genes_wbbY/wbbZ_01_wbbY,99.6%;O3b_01_manC,100.0%;O3/O3a_02_manB,98.9%;Extra_genes_wbbY/wbbZ_02_wbbZ,99.63%
GCF_001038365.1_ASM103836v1_genomic	O1v1	Very high		100.00%	98.24%	0 bp	7 / 7 (100%)	O1/O2v1_01_wzm,100.0%;O1/O2v1_02_wzt,99.6%;O1/O2v1_03_wbbM,99.53%;O1/O2v1_04_glf,97.4%;O1/O2v1_05_wbbN,98.32%;O1/O2v1_06_wbbO,98.94%;O1/O2v1_07_kfoC,98.86%		0		0 / 7 (0%)		2	Extra_genes_wbbY/wbbZ_01_wbbY,99.19%;Extra_genes_wbbY/wbbZ_02_wbbZ,99.63%
GCF_001052475.1_ASM105247v1_genomic	O1v1	Very high		100.00%	98.41%	0 bp	7 / 7 (100%)	O1/O2v1_01_wzm,100.0%;O1/O2v1_02_wzt,99.6%;O1/O2v1_03_wbbM,99.37%;O1/O2v1_04_glf,98.18%;O1/O2v1_05_wbbN,97.99%;O1/O2v1_06_wbbO,99.47%;O1/O2v1_07_kfoC,98.63%		0		0 / 7 (0%)		4	Extra_genes_wbbY/wbbZ_01_wbbY,99.87%;O3b_01_manC,100.0%;O3/O3a_02_manB,98.9%;Extra_genes_wbbY/wbbZ_02_wbbZ,99.63%
GCF_001052515.1_ASM105251v1_genomic	O1v1	Very high		100.00%	98.49%	0 bp	10 / 10 (100%)	O1/O2v2_01_wzm,100.0%;O1/O2v2_02_wzt,99.19%;O1/O2v2_03_wbbM,98.89%;O1/O2v2_04_glf,98.96%;O1/O2v2_05_wbbN,98.99%;O1/O2v2_06_wbbO,99.47%;O1/O2v2_07_kfoC,98.51%;O1/O2v2_08_gmlC,97.33%;O1/O2v2_09_gmlB,99.39%;O1/O2v2_10_gmlA,100.0%		0		0 / 10 (0%)		2	OL104_01_manC,91.31%;O3/O3a_02_manB,92.75%
GCF_001055015.1_ASM105501v1_genomic	O1v1	Very high		100.00%	99.20%	0 bp	10 / 10 (100%)	O1/O2v2_01_wzm,100.0%;O1/O2v2_02_wzt,99.6%;O1/O2v2_03_wbbM,99.52%;O1/O2v2_04_glf,98.96%;O1/O2v2_05_wbbN,98.99%;O1/O2v2_06_wbbO,100.0%;O1/O2v2_07_kfoC,99.75%;O1/O2v2_08_gmlC,99.38%;O1/O2v2_09_gmlB,99.39%;O1/O2v2_10_gmlA,99.21%		0		0 / 10 (0%)		3	O3/O3a_01_manC,99.58%;O3/O3a_02_manB,99.12%;Extra_genes_wbbY/wbbZ_02_wbbZ,100.0%
GCF_001056275.1_ASM105627v1_genomic	O1v1	Very high		100.00%	99.20%	0 bp	10 / 10 (100%)	O1/O2v2_01_wzm,100.0%;O1/O2v2_02_wzt,99.6%;O1/O2v2_03_wbbM,99.52%;O1/O2v2_04_glf,98.96%;O1/O2v2_05_wbbN,98.99%;O1/O2v2_06_wbbO,100.0%;O1/O2v2_07_kfoC,99.75%;O1/O2v2_08_gmlC,99.38%;O1/O2v2_09_gmlB,99.39%;O1/O2v2_10_gmlA,99.21%		0		0 / 10 (0%)		3	O3/O3a_01_manC,99.58%;O3/O3a_02_manB,99.12%;Extra_genes_wbbY/wbbZ_02_wbbZ,100.0%
GCF_001056485.1_ASM105648v1_genomic	O1v1	Very high		100.00%	98.07%	-2 bp	7 / 7 (100%)	O1/O2v1_01_wzm,100.0%;O1/O2v1_02_wzt,99.6%;O1/O2v1_03_wbbM,99.05%;O1/O2v1_04_glf,98.44%;O1/O2v1_05_wbbN,99.33%;O1/O2v1_06_wbbO,98.94%;O1/O2v1_07_kfoC,96.81%		0		0 / 7 (0%)		4	Extra_genes_wbbY/wbbZ_01_wbbY,99.46%;O3/O3a_01_manC,100.0%;O3/O3a_02_manB,98.68%;Extra_genes_wbbY/wbbZ_02_wbbZ,100.0%
GCF_001058365.1_ASM105836v1_genomic	O1v1	Good	?-*	100.00%	97.57%	n/a	7 / 8 (87.5%)	O3b_01_manC,94.74%;O3b_03_wzm,99.24%;O3b_04_wzt,100.0%;O3b_05_wbdD,99.85%;O3b_06_wbdA,99.88%;O3b_07_wbdB,99.74%;O3b_08_wbdC,100.0%	O3b_02_manB	0		0 / 8 (0%)		5	O3b_01_manC,99.78%;O12_01_rfbB,94.37%;OL101_02_rfbA,96.21%;OL102_03_rfbD,93.6%;OL102_04_rfbC,92.97%
GCF_001060105.1_ASM106010v1_genomic	O1v1	Good	?	100.00%	99.30%	n/a	8 / 8 (100%)	O3b_01_manC,99.57%;O3b_02_manB,99.77%;O3b_03_wzm,99.24%;O3b_04_wzt,99.77%;O3b_05_wbdD,99.71%;O3b_06_wbdA,99.64%;O3b_07_wbdB,99.74%;O3b_08_wbdC,100.0%		0		0 / 8 (0%)		0
GCF_001060275.1_ASM106027v1_genomic	O1v1	Good	?-*	100.00%	91.79%	n/a	7 / 9 (77.8%)	OL101_03_rfbD,98.65%;OL101_04_rfbC,96.55%;OL101_05_wbbL,98.92%;OL101_06_wzm,98.92%;OL101_07_wzt,99.32%;OL101_08_wbbB,95.63%;OL101_09_glycosylhydrolase,92.69%	OL101_01_rfbB;OL101_02_rfbA	0		0 / 9 (0%)		0
GCF_001060495.1_ASM106049v1_genomic	O1v1	Very high		100.00%	98.35%	0 bp	7 / 7 (100%)	O1/O2v1_01_wzm,100.0%;O1/O2v1_02_wzt,99.6%;O1/O2v1_03_wbbM,99.37%;O1/O2v1_04_glf,98.18%;O1/O2v1_05_wbbN,98.32%;O1/O2v1_06_wbbO,98.94%;O1/O2v1_07_kfoC,98.63%		0		0 / 7 (0%)		4	Extra_genes_wbbY/wbbZ_01_wbbY,99.46%;O3b_01_manC,99.79%;O3/O3a_02_manB,99.12%;Extra_genes_wbbY/wbbZ_02_wbbZ,100.0%
GCF_001060895.1_ASM106089v1_genomic	O1v1	Very high		100.00%	98.62%	-1 bp	7 / 7 (100%)	O1/O2v1_01_wzm,100.0%;O1/O2v1_02_wzt,99.6%;O1/O2v1_03_wbbM,99.53%;O1/O2v1_04_glf,98.7%;O1/O2v1_05_wbbN,100.0%;O1/O2v1_06_wbbO,98.68%;O1/O2v1_07_kfoC,99.54%		0		0 / 7 (0%)		4	Extra_genes_wbbY/wbbZ_01_wbbY,99.87%;O3b_01_manC,99.58%;O3/O3a_02_manB,99.12%;Extra_genes_wbbY/wbbZ_02_wbbZ,99.63%
GCF_001061315.1_ASM106131v1_genomic	O1v1	Very high		100.00%	98.41%	0 bp	7 / 7 (100%)	O1/O2v1_01_wzm,100.0%;O1/O2v1_02_wzt,99.6%;O1/O2v1_03_wbbM,99.37%;O1/O2v1_04_glf,98.18%;O1/O2v1_05_wbbN,97.99%;O1/O2v1_06_wbbO,99.47%;O1/O2v1_07_kfoC,98.63%		0		0 / 7 (0%)		4	Extra_genes_wbbY/wbbZ_01_wbbY,99.87%;O3b_01_manC,100.0%;O3/O3a_02_manB,98.9%;Extra_genes_wbbY/wbbZ_02_wbbZ,99.63%
GCF_001061605.1_ASM106160v1_genomic	O1v1	Very high		100.00%	98.30%	0 bp	10 / 10 (100%)	O1/O2v2_01_wzm,100.0%;O1/O2v2_02_wzt,99.19%;O1/O2v2_03_wbbM,98.42%;O1/O2v2_04_glf,99.22%;O1/O2v2_05_wbbN,97.65%;O1/O2v2_06_wbbO,99.73%;O1/O2v2_07_kfoC,98.51%;O1/O2v2_08_gmlC,97.74%;O1/O2v2_09_gmlB,99.39%;O1/O2v2_10_gmlA,99.21%		0		0 / 10 (0%)		0
GCF_001061725.1_ASM106172v1_genomic	O1v1	Good	?	100.00%	99.30%	n/a	8 / 8 (100%)	O3b_01_manC,99.57%;O3b_02_manB,99.77%;O3b_03_wzm,99.24%;O3b_04_wzt,99.77%;O3b_05_wbdD,99.71%;O3b_06_wbdA,99.64%;O3b_07_wbdB,99.74%;O3b_08_wbdC,100.0%		0		0 / 8 (0%)		0
GCF_001061755.1_ASM106175v1_genomic	O1v1	Good	?-	100.00%	98.43%	n/a	9 / 10 (90%)	O1/O2v2_01_wzm,100.0%;O1/O2v2_02_wzt,99.19%;O1/O2v2_03_wbbM,98.58%;O1/O2v2_04_glf,99.22%;O1/O2v2_05_wbbN,98.32%;O1/O2v2_07_kfoC,98.51%;O1/O2v2_08_gmlC,97.95%;O1/O2v2_09_gmlB,99.01%;O1/O2v2_10_gmlA,100.0%	O1/O2v2_06_wbbO	0		0 / 10 (0%)		0
GCF_001061805.1_ASM106180v1_genomic	O1v1	Very high		100.00%	98.43%	0 bp	10 / 10 (100%)	O1/O2v2_01_wzm,100.0%;O1/O2v2_02_wzt,99.19%;O1/O2v2_03_wbbM,98.58%;O1/O2v2_04_glf,99.22%;O1/O2v2_05_wbbN,98.32%;O1/O2v2_06_wbbO,99.73%;O1/O2v2_07_kfoC,98.51%;O1/O2v2_08_gmlC,97.95%;O1/O2v2_09_gmlB,99.08%;O1/O2v2_10_gmlA,100.0%		0		0 / 10 (0%)		0
GCF_001062535.1_ASM106253v1_genomic	O1v1	Very high		100.00%	98.78%	0 bp	10 / 10 (100%)	O1/O2v2_01_wzm,100.0%;O1/O2v2_02_wzt,99.6%;O1/O2v2_03_wbbM,99.21%;O1/O2v2_04_glf,99.22%;O1/O2v2_05_wbbN,98.99%;O1/O2v2_06_wbbO,99.73%;O1/O2v2_07_kfoC,99.26%;O1/O2v2_08_gmlC,97.95%;O1/O2v2_09_gmlB,99.08%;O1/O2v2_10_gmlA,100.0%		0		0 / 10 (0%)		4	Extra_genes_wbbY/wbbZ_01_wbbY,99.87%;O3b_01_manC,100.0%;O3/O3a_02_manB,98.9%;Extra_genes_wbbY/wbbZ_02_wbbZ,100.0%
GCF_001062915.1_ASM106291v1_genomic	O1v1	Very high		100.00%	98.13%	-1 bp	7 / 7 (100%)	O1/O2v1_01_wzm,99.61%;O1/O2v1_02_wzt,99.6%;O1/O2v1_03_wbbM,99.53%;O1/O2v1_04_glf,98.96%;O1/O2v1_05_wbbN,97.99%;O1/O2v1_06_wbbO,97.88%;O1/O2v1_07_kfoC,99.54%		0		0 / 7 (0%)		4	Extra_genes_wbbY/wbbZ_01_wbbY,99.6%;O3/O3a_01_manC,99.58%;O3/O3a_02_manB,98.68%;Extra_genes_wbbY/wbbZ_02_wbbZ,99.63%
GCF_001063525.1_ASM106352v1_genomic	O1v1	Very high		100.00%	97.66%	-2 bp	7 / 7 (100%)	O1/O2v1_01_wzm,100.0%;O1/O2v1_02_wzt,98.79%;O1/O2v1_03_wbbM,99.21%;O1/O2v1_04_glf,98.7%;O1/O2v1_05_wbbN,97.65%;O1/O2v1_06_wbbO,98.68%;O1/O2v1_07_kfoC,96.81%		0		0 / 7 (0%)		6	Extra_genes_wbbY/wbbZ_01_wbbY,99.6%;O12_01_rfbB,98.31%;OL101_03_rfbD,98.65%;OL101_02_rfbA,97.57%;Extra_genes_wbbY/wbbZ_02_wbbZ,100.0%;O12_04_rfbC,97.84%
GCF_001063755.1_ASM106375v1_genomic	O1v1	Good	?-	99.89%	98.48%	n/a	9 / 10 (90%)	O1/O2v2_01_wzm,99.61%;O1/O2v2_02_wzt,99.19%;O1/O2v2_03_wbbM,98.58%;O1/O2v2_04_glf,99.22%;O1/O2v2_05_wbbN,98.99%;O1/O2v2_07_kfoC,99.5%;O1/O2v2_08_gmlC,97.54%;O1/O2v2_09_gmlB,99.08%;O1/O2v2_10_gmlA,100.0%	O1/O2v2_06_wbbO	0		0 / 10 (0%)		4	Extra_genes_wbbY/wbbZ_01_wbbY,99.33%;O3b_01_manC,100.0%;O3/O3a_02_manB,99.12%;Extra_genes_wbbY/wbbZ_02_wbbZ,99.63%
GCF_001063935.1_ASM106393v1_genomic	O1v1	Very high		100.00%	98.87%	-2 bp	7 / 7 (100%)	O1/O2v1_01_wzm,100.0%;O1/O2v1_02_wzt,100.0%;O1/O2v1_03_wbbM,99.84%;O1/O2v1_04_glf,99.48%;O1/O2v1_05_wbbN,98.32%;O1/O2v1_06_wbbO,99.21%;O1/O2v1_07_kfoC,98.41%		0		0 / 7 (0%)		2	O3b_01_manC,100.0%;O3/O3a_02_manB,98.9%
GCF_001064035.1_ASM106403v1_genomic	O1v1	Low	?+	99.79%	98.78%	n/a	8 / 8 (100%)	O3b_01_manC,100.0%;O3b_02_manB,99.13%;O3b_03_wzm,98.85%;O3b_04_wzt,99.31%;O3b_05_wbdD,99.56%;O3b_06_wbdA,99.52%;O3b_07_wbdB,98.69%;O3b_08_wbdC,99.44%		2	O3b_01_manC,100.0%;O3/O3a_02_manB,99.33%	0 / 8 (0%)		4	O3b_01_manC,100.0%;O3/O3a_02_manB,98.46%;O3b_01_manC,100.0%;O3/O3a_02_manB,99.33%
GCF_001064955.1_ASM106495v1_genomic	O1v1	Low	?+	100.00%	99.14%	n/a	8 / 8 (100%)	O3b_01_manC,99.79%;O3b_02_manB,99.57%;O3b_03_wzm,99.24%;O3b_04_wzt,99.54%;O3b_05_wbdD,99.85%;O3b_06_wbdA,99.76%;O3b_07_wbdB,99.48%;O3b_08_wbdC,100.0%		2	O3b_01_manC,99.78%;O3/O3a_02_manB,99.76%	0 / 8 (0%)		4	O3b_01_manC,99.79%;O3b_01_manC,99.78%;O3/O3a_02_manB,98.9%;O3/O3a_02_manB,99.76%
GCF_001065235.1_ASM106523v1_genomic	O1v1	Very high		100.00%	97.66%	-2 bp	7 / 7 (100%)	O1/O2v1_01_wzm,100.0%;O1/O2v1_02_wzt,98.79%;O1/O2v1_03_wbbM,99.21%;O1/O2v1_04_glf,98.7%;O1/O2v1_05_wbbN,97.65%;O1/O2v1_06_wbbO,98.68%;O1/O2v1_07_kfoC,96.81%		0		0 / 7 (0%)		6	Extra_genes_wbbY/wbbZ_01_wbbY,99.6%;O12_01_rfbB,98.31%;OL101_03_rfbD,98.65%;OL101_02_rfbA,97.57%;Extra_genes_wbbY/wbbZ_02_wbbZ,100.0%;O12_04_rfbC,97.84%
GCF_001065795.1_ASM106579v1_genomic	O1v1	Good	?-	100.00%	98.47%	n/a	9 / 10 (90%)	O1/O2v2_01_wzm,99.61%;O1/O2v2_02_wzt,99.19%;O1/O2v2_03_wbbM,98.58%;O1/O2v2_04_glf,99.22%;O1/O2v2_05_wbbN,98.99%;O1/O2v2_06_wbbO,99.47%;O1/O2v2_07_kfoC,99.5%;O1/O2v2_08_gmlC,97.54%;O1/O2v2_10_gmlA,100.0%	O1/O2v2_09_gmlB	0		0 / 10 (0%)		3	Extra_genes_wbbY/wbbZ_01_wbbY,99.33%;O3b_01_manC,100.0%;Extra_genes_wbbY/wbbZ_02_wbbZ,99.63%
GCF_001066095.1_ASM106609v1_genomic	O1v1	Very high	*	100.00%	95.48%	0 bp	8 / 8 (100%)	O3/O3a_01_manC,99.36%;O3/O3a_02_manB,100.0%;O3/O3a_03_wzm,98.47%;O3/O3a_04_wzt,98.61%;O3/O3a_05_wbdD,94.92%;O3/O3a_06_wbdA,97.38%;O3/O3a_07_wbdB,99.74%;O3/O3a_08_wbdC,100.0%		0		0 / 8 (0%)		4	O12_01_rfbB,98.31%;OL101_03_rfbD,98.32%;OL101_02_rfbA,97.92%;OL101_04_rfbC,96.76%
GCF_001066115.1_ASM106611v1_genomic	O1v1	Very high		100.00%	98.37%	0 bp	10 / 10 (100%)	O1/O2v2_01_wzm,100.0%;O1/O2v2_02_wzt,99.19%;O1/O2v2_03_wbbM,98.58%;O1/O2v2_04_glf,98.96%;O1/O2v2_05_wbbN,98.99%;O1/O2v2_06_wbbO,99.47%;O1/O2v2_07_kfoC,99.01%;O1/O2v2_08_gmlC,97.33%;O1/O2v2_09_gmlB,99.08%;O1/O2v2_10_gmlA,100.0%		0		0 / 10 (0%)		4	O12_01_rfbB,98.31%;OL101_03_rfbD,98.99%;OL101_02_rfbA,98.28%;OL101_04_rfbC,97.84%
GCF_001066155.1_ASM106615v1_genomic	O1v1	Very high		100.00%	99.52%	0 bp	10 / 10 (100%)	O1/O2v2_01_wzm,100.0%;O1/O2v2_02_wzt,99.6%;O1/O2v2_03_wbbM,99.21%;O1/O2v2_04_glf,98.96%;O1/O2v2_05_wbbN,98.99%;O1/O2v2_06_wbbO,99.73%;O1/O2v2_07_kfoC,100.0%;O1/O2v2_08_gmlC,100.0%;O1/O2v2_09_gmlB,100.0%;O1/O2v2_10_gmlA,100.0%		0		0 / 10 (0%)		4	Extra_genes_wbbY/wbbZ_01_wbbY,99.6%;O3b_01_manC,99.79%;O3/O3a_02_manB,99.12%;Extra_genes_wbbY/wbbZ_02_wbbZ,100.0%
GCF_001066165.1_ASM106616v1_genomic	O1v1	Very high		100.00%	99.52%	0 bp	10 / 10 (100%)	O1/O2v2_01_wzm,100.0%;O1/O2v2_02_wzt,99.6%;O1/O2v2_03_wbbM,99.21%;O1/O2v2_04_glf,98.96%;O1/O2v2_05_wbbN,98.99%;O1/O2v2_06_wbbO,99.73%;O1/O2v2_07_kfoC,100.0%;O1/O2v2_08_gmlC,100.0%;O1/O2v2_09_gmlB,100.0%;O1/O2v2_10_gmlA,100.0%		0		0 / 10 (0%)		4	Extra_genes_wbbY/wbbZ_01_wbbY,99.6%;O3b_01_manC,99.79%;O3/O3a_02_manB,99.12%;Extra_genes_wbbY/wbbZ_02_wbbZ,100.0%
GCF_001066415.1_ASM106641v1_genomic	O1v1	Very high		100.00%	99.52%	0 bp	10 / 10 (100%)	O1/O2v2_01_wzm,100.0%;O1/O2v2_02_wzt,99.6%;O1/O2v2_03_wbbM,99.21%;O1/O2v2_04_glf,98.96%;O1/O2v2_05_wbbN,98.99%;O1/O2v2_06_wbbO,99.73%;O1/O2v2_07_kfoC,100.0%;O1/O2v2_08_gmlC,100.0%;O1/O2v2_09_gmlB,100.0%;O1/O2v2_10_gmlA,100.0%		0		0 / 10 (0%)		4	Extra_genes_wbbY/wbbZ_01_wbbY,99.6%;O3b_01_manC,99.79%;O3/O3a_02_manB,99.12%;Extra_genes_wbbY/wbbZ_02_wbbZ,100.0%
GCF_001066585.1_ASM106658v1_genomic	O1v1	Very high		100.00%	98.71%	0 bp	10 / 10 (100%)	O1/O2v2_01_wzm,100.0%;O1/O2v2_02_wzt,99.6%;O1/O2v2_03_wbbM,98.73%;O1/O2v2_04_glf,98.96%;O1/O2v2_05_wbbN,98.99%;O1/O2v2_06_wbbO,99.73%;O1/O2v2_07_kfoC,98.76%;O1/O2v2_08_gmlC,97.54%;O1/O2v2_09_gmlB,99.08%;O1/O2v2_10_gmlA,100.0%		0		0 / 10 (0%)		6	Extra_genes_wbbY/wbbZ_01_wbbY,99.6%;O12_01_rfbB,98.03%;OL101_03_rfbD,98.32%;OL101_02_rfbA,97.92%;Extra_genes_wbbY/wbbZ_02_wbbZ,99.63%;O12_04_rfbC,97.3%
GCF_001066725.1_ASM106672v1_genomic	O1v1	Good	?-	100.00%	97.65%	n/a	6 / 7 (85.7%)	O1/O2v1_01_wzm,100.0%;O1/O2v1_02_wzt,98.79%;O1/O2v1_03_wbbM,99.21%;O1/O2v1_04_glf,98.7%;O1/O2v1_05_wbbN,97.65%;O1/O2v1_07_kfoC,96.81%	O1/O2v1_06_wbbO	0		0 / 7 (0%)		6	Extra_genes_wbbY/wbbZ_01_wbbY,99.6%;O12_01_rfbB,98.31%;OL101_03_rfbD,98.65%;OL101_02_rfbA,97.57%;Extra_genes_wbbY/wbbZ_02_wbbZ,100.0%;O12_04_rfbC,97.84%
GCF_001067135.1_ASM106713v1_genomic	O1v1	Very high		100.00%	99.52%	0 bp	10 / 10 (100%)	O1/O2v2_01_wzm,100.0%;O1/O2v2_02_wzt,99.6%;O1/O2v2_03_wbbM,99.21%;O1/O2v2_04_glf,98.96%;O1/O2v2_05_wbbN,98.99%;O1/O2v2_06_wbbO,99.73%;O1/O2v2_07_kfoC,100.0%;O1/O2v2_08_gmlC,100.0%;O1/O2v2_09_gmlB,100.0%;O1/O2v2_10_gmlA,100.0%		0		0 / 10 (0%)		3	Extra_genes_wbbY/wbbZ_01_wbbY,99.6%;O3b_01_manC,99.79%;Extra_genes_wbbY/wbbZ_02_wbbZ,100.0%
GCF_001067155.1_ASM106715v1_genomic	O1v1	Low	?-	92.80%	99.48%	n/a	7 / 10 (70%)	O1/O2v2_01_wzm,100.0%;O1/O2v2_02_wzt,99.6%;O1/O2v2_03_wbbM,99.21%;O1/O2v2_04_glf,98.96%;O1/O2v2_05_wbbN,98.99%;O1/O2v2_09_gmlB,100.0%;O1/O2v2_10_gmlA,100.0%	O1/O2v2_06_wbbO;O1/O2v2_07_kfoC;O1/O2v2_08_gmlC	0		0 / 10 (0%)		2	O3b_01_manC,99.79%;O3/O3a_02_manB,99.12%
GCF_001067575.1_ASM106757v1_genomic	O1v1	Very high		100.00%	98.82%	0 bp	7 / 7 (100%)	O1/O2v1_01_wzm,100.0%;O1/O2v1_02_wzt,99.6%;O1/O2v1_03_wbbM,99.21%;O1/O2v1_04_glf,98.7%;O1/O2v1_05_wbbN,99.66%;O1/O2v1_06_wbbO,99.21%;O1/O2v1_07_kfoC,100.0%		0		0 / 7 (0%)		4	Extra_genes_wbbY/wbbZ_01_wbbY,99.46%;O3b_01_manC,100.0%;O3/O3a_02_manB,98.9%;Extra_genes_wbbY/wbbZ_02_wbbZ,99.63%
GCF_001067895.1_ASM106789v1_genomic	O1v1	Very high		100.00%	99.96%	0 bp	7 / 7 (100%)	O1/O2v1_01_wzm,100.0%;O1/O2v1_02_wzt,100.0%;O1/O2v1_03_wbbM,100.0%;O1/O2v1_04_glf,100.0%;O1/O2v1_05_wbbN,100.0%;O1/O2v1_06_wbbO,100.0%;O1/O2v1_07_kfoC,100.0%		0		0 / 7 (0%)		3	O3b_01_manC,100.0%;O3/O3a_02_manB,98.68%;Extra_genes_wbbY/wbbZ_02_wbbZ,100.0%
GCF_001067955.1_ASM106795v1_genomic	O1v1	Very high		100.00%	99.96%	0 bp	7 / 7 (100%)	O1/O2v1_01_wzm,100.0%;O1/O2v1_02_wzt,100.0%;O1/O2v1_03_wbbM,100.0%;O1/O2v1_04_glf,100.0%;O1/O2v1_05_wbbN,100.0%;O1/O2v1_06_wbbO,100.0%;O1/O2v1_07_kfoC,100.0%		0		0 / 7 (0%)		4	Extra_genes_wbbY/wbbZ_01_wbbY,99.6%;O3b_01_manC,100.0%;O3/O3a_02_manB,98.68%;Extra_genes_wbbY/wbbZ_02_wbbZ,100.0%
GCF_001067975.1_ASM106797v1_genomic	O1v1	Very high		100.00%	99.96%	0 bp	7 / 7 (100%)	O1/O2v1_01_wzm,100.0%;O1/O2v1_02_wzt,100.0%;O1/O2v1_03_wbbM,100.0%;O1/O2v1_04_glf,100.0%;O1/O2v1_05_wbbN,100.0%;O1/O2v1_06_wbbO,100.0%;O1/O2v1_07_kfoC,100.0%		0		0 / 7 (0%)		4	Extra_genes_wbbY/wbbZ_01_wbbY,99.6%;O3b_01_manC,100.0%;O3/O3a_02_manB,98.68%;Extra_genes_wbbY/wbbZ_02_wbbZ,100.0%
GCF_001068035.1_ASM106803v1_genomic	O1v1	Good	?	100.00%	99.01%	n/a	8 / 8 (100%)	O3b_01_manC,99.78%;O3b_02_manB,99.77%;O3b_03_wzm,99.24%;O3b_04_wzt,99.54%;O3b_05_wbdD,99.71%;O3b_06_wbdA,99.76%;O3b_07_wbdB,99.21%;O3b_08_wbdC,100.0%		0		0 / 8 (0%)		0
GCF_001068335.1_ASM106833v1_genomic	O1v1	Very high		100.00%	99.96%	0 bp	7 / 7 (100%)	O1/O2v1_01_wzm,100.0%;O1/O2v1_02_wzt,100.0%;O1/O2v1_03_wbbM,100.0%;O1/O2v1_04_glf,100.0%;O1/O2v1_05_wbbN,100.0%;O1/O2v1_06_wbbO,100.0%;O1/O2v1_07_kfoC,100.0%		0		0 / 7 (0%)		4	Extra_genes_wbbY/wbbZ_01_wbbY,99.6%;O3b_01_manC,100.0%;O3/O3a_02_manB,98.68%;Extra_genes_wbbY/wbbZ_02_wbbZ,100.0%
GCF_001076675.1_ASM107667v1_genomic	O1v1	Very high		100.00%	99.18%	0 bp	8 / 8 (100%)	O3b_01_manC,100.0%;O3b_02_manB,99.57%;O3b_03_wzm,99.24%;O3b_04_wzt,99.77%;O3b_05_wbdD,99.56%;O3b_06_wbdA,99.76%;O3b_07_wbdB,99.21%;O3b_08_wbdC,100.0%		0		0 / 8 (0%)		0
GCF_001077215.1_ASM107721v1_genomic	O1v1	Very high		100.00%	99.96%	0 bp	7 / 7 (100%)	O1/O2v1_01_wzm,100.0%;O1/O2v1_02_wzt,100.0%;O1/O2v1_03_wbbM,100.0%;O1/O2v1_04_glf,100.0%;O1/O2v1_05_wbbN,100.0%;O1/O2v1_06_wbbO,100.0%;O1/O2v1_07_kfoC,100.0%		0		0 / 7 (0%)		4	Extra_genes_wbbY/wbbZ_01_wbbY,99.6%;O3b_01_manC,100.0%;O3/O3a_02_manB,98.68%;Extra_genes_wbbY/wbbZ_02_wbbZ,100.0%
GCF_001182385.1_KpVA-1_genomic	O1v1	Very high		100.00%	98.37%	0 bp	10 / 10 (100%)	O1/O2v2_01_wzm,100.0%;O1/O2v2_02_wzt,99.19%;O1/O2v2_03_wbbM,98.58%;O1/O2v2_04_glf,98.96%;O1/O2v2_05_wbbN,98.99%;O1/O2v2_06_wbbO,99.47%;O1/O2v2_07_kfoC,99.01%;O1/O2v2_08_gmlC,97.13%;O1/O2v2_09_gmlB,99.39%;O1/O2v2_10_gmlA,100.0%		0		0 / 10 (0%)		4	O12_01_rfbB,98.31%;OL101_03_rfbD,98.99%;OL101_02_rfbA,98.28%;OL101_04_rfbC,97.84%
GCF_001182405.1_KpVA-2_genomic	O1v1	Very high		100.00%	98.48%	0 bp	10 / 10 (100%)	O1/O2v2_01_wzm,100.0%;O1/O2v2_02_wzt,99.19%;O1/O2v2_03_wbbM,98.73%;O1/O2v2_04_glf,99.74%;O1/O2v2_05_wbbN,98.32%;O1/O2v2_06_wbbO,99.2%;O1/O2v2_07_kfoC,99.01%;O1/O2v2_08_gmlC,97.33%;O1/O2v2_09_gmlB,99.39%;O1/O2v2_10_gmlA,100.0%		0		0 / 10 (0%)		0
GCF_001182425.1_KpVA-3_genomic	O1v1	Very high		100.00%	98.48%	0 bp	10 / 10 (100%)	O1/O2v2_01_wzm,100.0%;O1/O2v2_02_wzt,99.19%;O1/O2v2_03_wbbM,98.73%;O1/O2v2_04_glf,99.74%;O1/O2v2_05_wbbN,98.32%;O1/O2v2_06_wbbO,99.2%;O1/O2v2_07_kfoC,99.01%;O1/O2v2_08_gmlC,97.33%;O1/O2v2_09_gmlB,99.39%;O1/O2v2_10_gmlA,100.0%		0		0 / 10 (0%)		0
GCF_001182445.1_KpVA-4_genomic	O1v1	Very high		100.00%	98.48%	0 bp	10 / 10 (100%)	O1/O2v2_01_wzm,100.0%;O1/O2v2_02_wzt,99.19%;O1/O2v2_03_wbbM,98.73%;O1/O2v2_04_glf,99.74%;O1/O2v2_05_wbbN,98.32%;O1/O2v2_06_wbbO,99.2%;O1/O2v2_07_kfoC,99.01%;O1/O2v2_08_gmlC,97.33%;O1/O2v2_09_gmlB,99.39%;O1/O2v2_10_gmlA,100.0%		0		0 / 10 (0%)		0
GCF_001182465.1_KpVA-5_genomic	O1v1	Very high		100.00%	98.38%	0 bp	10 / 10 (100%)	O1/O2v2_01_wzm,100.0%;O1/O2v2_02_wzt,99.19%;O1/O2v2_03_wbbM,98.58%;O1/O2v2_04_glf,98.96%;O1/O2v2_05_wbbN,98.99%;O1/O2v2_06_wbbO,99.47%;O1/O2v2_07_kfoC,99.01%;O1/O2v2_08_gmlC,97.33%;O1/O2v2_09_gmlB,99.39%;O1/O2v2_10_gmlA,100.0%		0		0 / 10 (0%)		4	O12_01_rfbB,98.31%;OL101_03_rfbD,98.99%;OL101_02_rfbA,98.28%;OL101_04_rfbC,97.84%
GCF_001182485.1_KpVA-6_genomic	O1v1	Very high		100.00%	98.38%	0 bp	10 / 10 (100%)	O1/O2v2_01_wzm,100.0%;O1/O2v2_02_wzt,99.19%;O1/O2v2_03_wbbM,98.58%;O1/O2v2_04_glf,98.96%;O1/O2v2_05_wbbN,98.99%;O1/O2v2_06_wbbO,99.47%;O1/O2v2_07_kfoC,99.01%;O1/O2v2_08_gmlC,97.33%;O1/O2v2_09_gmlB,99.39%;O1/O2v2_10_gmlA,100.0%		0		0 / 10 (0%)		4	O12_01_rfbB,98.31%;OL101_03_rfbD,98.99%;OL101_02_rfbA,98.28%;OL101_04_rfbC,97.84%
GCF_001182505.1_KpVA-7_genomic	O1v1	Very high		100.00%	98.38%	0 bp	10 / 10 (100%)	O1/O2v2_01_wzm,100.0%;O1/O2v2_02_wzt,99.19%;O1/O2v2_03_wbbM,98.58%;O1/O2v2_04_glf,98.96%;O1/O2v2_05_wbbN,98.99%;O1/O2v2_06_wbbO,99.47%;O1/O2v2_07_kfoC,99.01%;O1/O2v2_08_gmlC,97.33%;O1/O2v2_09_gmlB,99.39%;O1/O2v2_10_gmlA,100.0%		0		0 / 10 (0%)		4	O12_01_rfbB,98.31%;OL101_03_rfbD,98.99%;OL101_02_rfbA,98.28%;OL101_04_rfbC,97.84%
GCF_001182525.1_KpVA-8_genomic	O1v1	Good	?-	100.00%	98.36%	n/a	9 / 10 (90%)	O1/O2v2_01_wzm,100.0%;O1/O2v2_02_wzt,98.79%;O1/O2v2_03_wbbM,98.58%;O1/O2v2_04_glf,98.96%;O1/O2v2_05_wbbN,98.99%;O1/O2v2_07_kfoC,99.01%;O1/O2v2_08_gmlC,97.13%;O1/O2v2_09_gmlB,99.39%;O1/O2v2_10_gmlA,100.0%	O1/O2v2_06_wbbO	0		0 / 10 (0%)		4	O12_01_rfbB,98.31%;OL101_03_rfbD,98.99%;OL101_02_rfbA,98.28%;OL101_04_rfbC,97.84%
GCF_001182545.1_KpVA-9_genomic	O1v1	Good	?-	100.00%	98.36%	n/a	9 / 10 (90%)	O1/O2v2_01_wzm,100.0%;O1/O2v2_02_wzt,98.79%;O1/O2v2_03_wbbM,98.58%;O1/O2v2_04_glf,98.96%;O1/O2v2_05_wbbN,98.99%;O1/O2v2_07_kfoC,99.01%;O1/O2v2_08_gmlC,97.13%;O1/O2v2_09_gmlB,99.39%;O1/O2v2_10_gmlA,100.0%	O1/O2v2_06_wbbO	0		0 / 10 (0%)		4	O12_01_rfbB,98.31%;OL101_03_rfbD,98.99%;OL101_02_rfbA,98.28%;OL101_04_rfbC,97.84%
GCF_001182565.1_KpVA-10_genomic	O1v1	Good	?-	100.00%	98.36%	n/a	9 / 10 (90%)	O1/O2v2_01_wzm,100.0%;O1/O2v2_02_wzt,98.79%;O1/O2v2_03_wbbM,98.58%;O1/O2v2_04_glf,98.96%;O1/O2v2_05_wbbN,98.99%;O1/O2v2_07_kfoC,99.01%;O1/O2v2_08_gmlC,97.13%;O1/O2v2_09_gmlB,99.39%;O1/O2v2_10_gmlA,100.0%	O1/O2v2_06_wbbO	0		0 / 10 (0%)		4	O12_01_rfbB,98.31%;OL101_03_rfbD,98.99%;OL101_02_rfbA,98.28%;OL101_04_rfbC,97.84%
GCF_001182585.1_KpVA-11_genomic	O1v1	Good	?-	100.00%	98.36%	n/a	9 / 10 (90%)	O1/O2v2_01_wzm,100.0%;O1/O2v2_02_wzt,98.79%;O1/O2v2_03_wbbM,98.58%;O1/O2v2_04_glf,98.96%;O1/O2v2_05_wbbN,98.99%;O1/O2v2_07_kfoC,99.01%;O1/O2v2_08_gmlC,97.13%;O1/O2v2_09_gmlB,99.39%;O1/O2v2_10_gmlA,100.0%	O1/O2v2_06_wbbO	0		0 / 10 (0%)		4	O12_01_rfbB,98.31%;OL101_03_rfbD,98.99%;OL101_02_rfbA,98.28%;OL101_04_rfbC,97.84%
GCF_001182605.1_KpVA-12_genomic	O1v1	Good	?-	100.00%	98.36%	n/a	9 / 10 (90%)	O1/O2v2_01_wzm,100.0%;O1/O2v2_02_wzt,98.79%;O1/O2v2_03_wbbM,98.58%;O1/O2v2_04_glf,98.96%;O1/O2v2_05_wbbN,98.99%;O1/O2v2_07_kfoC,99.01%;O1/O2v2_08_gmlC,97.13%;O1/O2v2_09_gmlB,99.39%;O1/O2v2_10_gmlA,100.0%	O1/O2v2_06_wbbO	0		0 / 10 (0%)		4	O12_01_rfbB,98.31%;OL101_03_rfbD,98.99%;OL101_02_rfbA,98.28%;OL101_04_rfbC,97.84%
GCF_001182625.1_KpVA-13_genomic	O1v1	Good	?-	100.00%	98.36%	n/a	9 / 10 (90%)	O1/O2v2_01_wzm,100.0%;O1/O2v2_02_wzt,98.79%;O1/O2v2_03_wbbM,98.58%;O1/O2v2_04_glf,98.96%;O1/O2v2_05_wbbN,98.99%;O1/O2v2_07_kfoC,99.01%;O1/O2v2_08_gmlC,97.13%;O1/O2v2_09_gmlB,99.39%;O1/O2v2_10_gmlA,100.0%	O1/O2v2_06_wbbO	0		0 / 10 (0%)		4	O12_01_rfbB,98.31%;OL101_03_rfbD,98.99%;OL101_02_rfbA,98.28%;OL101_04_rfbC,97.84%
GCF_001182645.1_KpVA-14_genomic	O1v1	Good	?-	100.00%	98.36%	n/a	9 / 10 (90%)	O1/O2v2_01_wzm,100.0%;O1/O2v2_02_wzt,98.79%;O1/O2v2_03_wbbM,98.58%;O1/O2v2_04_glf,98.96%;O1/O2v2_05_wbbN,98.99%;O1/O2v2_07_kfoC,99.01%;O1/O2v2_08_gmlC,97.13%;O1/O2v2_09_gmlB,99.39%;O1/O2v2_10_gmlA,100.0%	O1/O2v2_06_wbbO	0		0 / 10 (0%)		4	O12_01_rfbB,98.31%;OL101_03_rfbD,98.99%;OL101_02_rfbA,98.28%;OL101_04_rfbC,97.84%
GCF_001182665.1_KpVA-15_genomic	O1v1	Very high		100.00%	98.37%	0 bp	10 / 10 (100%)	O1/O2v2_01_wzm,100.0%;O1/O2v2_02_wzt,99.19%;O1/O2v2_03_wbbM,98.58%;O1/O2v2_04_glf,98.96%;O1/O2v2_05_wbbN,98.99%;O1/O2v2_06_wbbO,99.47%;O1/O2v2_07_kfoC,99.01%;O1/O2v2_08_gmlC,97.13%;O1/O2v2_09_gmlB,99.39%;O1/O2v2_10_gmlA,100.0%		0		0 / 10 (0%)		4	O12_01_rfbB,98.31%;OL101_03_rfbD,98.99%;OL101_02_rfbA,98.28%;OL101_04_rfbC,97.84%
GCF_001182685.1_KpVA-16_genomic	O1v1	Very high		100.00%	98.37%	0 bp	10 / 10 (100%)	O1/O2v2_01_wzm,100.0%;O1/O2v2_02_wzt,99.19%;O1/O2v2_03_wbbM,98.58%;O1/O2v2_04_glf,98.96%;O1/O2v2_05_wbbN,98.99%;O1/O2v2_06_wbbO,99.47%;O1/O2v2_07_kfoC,99.01%;O1/O2v2_08_gmlC,97.13%;O1/O2v2_09_gmlB,99.39%;O1/O2v2_10_gmlA,100.0%		0		0 / 10 (0%)		4	O12_01_rfbB,98.31%;OL101_03_rfbD,98.99%;OL101_02_rfbA,98.28%;OL101_04_rfbC,97.84%
GCF_001185665.1_Kleb_pneu_MGH83_V1_genomic	O1v1	Very high		100.00%	99.90%	0 bp	6 / 6 (100%)	O4_01_hydrolase,99.83%;O4_02_hypothetical,100.0%;O4_03_hypothetical,100.0%;O4_04_wzt,100.0%;O4_05_wzm,100.0%;O4_06_glycosyltransferase,99.74%		0		0 / 6 (0%)		0
GCF_001185675.1_Kleb_pneu_CHS240_V1_genomic	O1v1	Very high		100.00%	98.38%	0 bp	10 / 10 (100%)	O1/O2v2_01_wzm,100.0%;O1/O2v2_02_wzt,99.19%;O1/O2v2_03_wbbM,98.58%;O1/O2v2_04_glf,98.96%;O1/O2v2_05_wbbN,98.99%;O1/O2v2_06_wbbO,99.47%;O1/O2v2_07_kfoC,99.01%;O1/O2v2_08_gmlC,97.33%;O1/O2v2_09_gmlB,99.39%;O1/O2v2_10_gmlA,100.0%		0		0 / 10 (0%)		4	O12_01_rfbB,98.31%;OL101_03_rfbD,98.99%;OL101_02_rfbA,98.28%;OL101_04_rfbC,97.84%
GCF_001185685.1_Kleb_pneu_UCI69_V1_genomic	O1v1	Very high		100.00%	98.38%	0 bp	10 / 10 (100%)	O1/O2v2_01_wzm,100.0%;O1/O2v2_02_wzt,99.19%;O1/O2v2_03_wbbM,98.58%;O1/O2v2_04_glf,98.96%;O1/O2v2_05_wbbN,98.99%;O1/O2v2_06_wbbO,99.47%;O1/O2v2_07_kfoC,99.01%;O1/O2v2_08_gmlC,97.33%;O1/O2v2_09_gmlB,99.39%;O1/O2v2_10_gmlA,100.0%		0		0 / 10 (0%)		4	O12_01_rfbB,98.31%;OL101_03_rfbD,98.99%;OL101_02_rfbA,98.28%;OL101_04_rfbC,97.84%
GCF_001185695.1_Kleb_pneu_CHS239_V1_genomic	O1v1	Very high		100.00%	98.38%	0 bp	10 / 10 (100%)	O1/O2v2_01_wzm,100.0%;O1/O2v2_02_wzt,99.19%;O1/O2v2_03_wbbM,98.58%;O1/O2v2_04_glf,98.96%;O1/O2v2_05_wbbN,98.99%;O1/O2v2_06_wbbO,99.47%;O1/O2v2_07_kfoC,99.01%;O1/O2v2_08_gmlC,97.33%;O1/O2v2_09_gmlB,99.39%;O1/O2v2_10_gmlA,100.0%		0		0 / 10 (0%)		4	O12_01_rfbB,98.31%;OL101_03_rfbD,98.99%;OL101_02_rfbA,98.28%;OL101_04_rfbC,97.84%
GCF_001185745.1_Kleb_pneu_CHS238_V1_genomic	O1v1	Very high		100.00%	98.38%	0 bp	10 / 10 (100%)	O1/O2v2_01_wzm,100.0%;O1/O2v2_02_wzt,99.19%;O1/O2v2_03_wbbM,98.58%;O1/O2v2_04_glf,98.96%;O1/O2v2_05_wbbN,98.99%;O1/O2v2_06_wbbO,99.47%;O1/O2v2_07_kfoC,99.01%;O1/O2v2_08_gmlC,97.33%;O1/O2v2_09_gmlB,99.39%;O1/O2v2_10_gmlA,100.0%		0		0 / 10 (0%)		4	O12_01_rfbB,98.31%;OL101_03_rfbD,98.99%;OL101_02_rfbA,98.28%;OL101_04_rfbC,97.84%
GCF_001185755.1_Kleb_pneu_CHS212_V1_genomic	O1v1	Very high		100.00%	98.38%	0 bp	10 / 10 (100%)	O1/O2v2_01_wzm,100.0%;O1/O2v2_02_wzt,99.19%;O1/O2v2_03_wbbM,98.58%;O1/O2v2_04_glf,98.96%;O1/O2v2_05_wbbN,98.99%;O1/O2v2_06_wbbO,99.47%;O1/O2v2_07_kfoC,99.01%;O1/O2v2_08_gmlC,97.33%;O1/O2v2_09_gmlB,99.39%;O1/O2v2_10_gmlA,100.0%		0		0 / 10 (0%)		4	O12_01_rfbB,98.31%;OL101_03_rfbD,98.99%;OL101_02_rfbA,98.28%;OL101_04_rfbC,97.84%
GCF_001185765.1_Kleb_pneu_CHS198_V1_genomic	O1v1	Very high		100.00%	98.38%	0 bp	10 / 10 (100%)	O1/O2v2_01_wzm,100.0%;O1/O2v2_02_wzt,99.19%;O1/O2v2_03_wbbM,98.58%;O1/O2v2_04_glf,98.96%;O1/O2v2_05_wbbN,98.99%;O1/O2v2_06_wbbO,99.47%;O1/O2v2_07_kfoC,99.01%;O1/O2v2_08_gmlC,97.33%;O1/O2v2_09_gmlB,99.39%;O1/O2v2_10_gmlA,100.0%		0		0 / 10 (0%)		4	O12_01_rfbB,98.31%;OL101_03_rfbD,98.99%;OL101_02_rfbA,98.28%;OL101_04_rfbC,97.84%
GCF_001185775.1_Kleb_pneu_CHS196_V1_genomic	O1v1	Very high		100.00%	98.38%	0 bp	10 / 10 (100%)	O1/O2v2_01_wzm,100.0%;O1/O2v2_02_wzt,99.19%;O1/O2v2_03_wbbM,98.58%;O1/O2v2_04_glf,98.96%;O1/O2v2_05_wbbN,98.99%;O1/O2v2_06_wbbO,99.47%;O1/O2v2_07_kfoC,99.01%;O1/O2v2_08_gmlC,97.33%;O1/O2v2_09_gmlB,99.39%;O1/O2v2_10_gmlA,100.0%		0		0 / 10 (0%)		4	O12_01_rfbB,98.31%;OL101_03_rfbD,98.99%;OL101_02_rfbA,98.28%;OL101_04_rfbC,97.84%
GCF_001185825.1_Kleb_pneu_CHS187_V1_genomic	O1v1	Very high		100.00%	98.38%	0 bp	10 / 10 (100%)	O1/O2v2_01_wzm,100.0%;O1/O2v2_02_wzt,99.19%;O1/O2v2_03_wbbM,98.58%;O1/O2v2_04_glf,98.96%;O1/O2v2_05_wbbN,98.99%;O1/O2v2_06_wbbO,99.47%;O1/O2v2_07_kfoC,99.01%;O1/O2v2_08_gmlC,97.33%;O1/O2v2_09_gmlB,99.39%;O1/O2v2_10_gmlA,100.0%		0		0 / 10 (0%)		4	O12_01_rfbB,98.31%;OL101_03_rfbD,98.99%;OL101_02_rfbA,98.28%;OL101_04_rfbC,97.84%
GCF_001185835.1_Kleb_pneu_CHS178_V1_genomic	O1v1	Very high		100.00%	98.38%	0 bp	10 / 10 (100%)	O1/O2v2_01_wzm,100.0%;O1/O2v2_02_wzt,99.19%;O1/O2v2_03_wbbM,98.58%;O1/O2v2_04_glf,98.96%;O1/O2v2_05_wbbN,98.99%;O1/O2v2_06_wbbO,99.47%;O1/O2v2_07_kfoC,99.01%;O1/O2v2_08_gmlC,97.33%;O1/O2v2_09_gmlB,99.39%;O1/O2v2_10_gmlA,100.0%		0		0 / 10 (0%)		4	O12_01_rfbB,98.31%;OL101_03_rfbD,98.99%;OL101_02_rfbA,98.28%;OL101_04_rfbC,97.84%
GCF_001185865.1_Kleb_pneu_CHS175_V1_genomic	O1v1	High	-	100.00%	99.97%	+1200 bp	6 / 7 (85.7%)	O1/O2v1_01_wzm,100.0%;O1/O2v1_02_wzt,100.0%;O1/O2v1_03_wbbM,100.0%;O1/O2v1_04_glf,100.0%;O1/O2v1_05_wbbN,100.0%;O1/O2v1_07_kfoC,100.0%	O1/O2v1_06_wbbO	0		0 / 7 (0%)		4	Extra_genes_wbbY/wbbZ_01_wbbY,99.6%;O3b_01_manC,99.79%;O3/O3a_02_manB,98.9%;Extra_genes_wbbY/wbbZ_02_wbbZ,99.63%
GCF_001185895.1_Kleb_pneu_CHS171_V1_genomic	O1v1	Very high		100.00%	98.38%	0 bp	10 / 10 (100%)	O1/O2v2_01_wzm,100.0%;O1/O2v2_02_wzt,99.19%;O1/O2v2_03_wbbM,98.58%;O1/O2v2_04_glf,98.96%;O1/O2v2_05_wbbN,98.99%;O1/O2v2_06_wbbO,99.47%;O1/O2v2_07_kfoC,99.01%;O1/O2v2_08_gmlC,97.33%;O1/O2v2_09_gmlB,99.39%;O1/O2v2_10_gmlA,100.0%		0		0 / 10 (0%)		4	O12_01_rfbB,98.31%;OL101_03_rfbD,98.99%;OL101_02_rfbA,98.28%;OL101_04_rfbC,97.84%
GCF_001185915.1_Kleb_pneu_CHS136_V1_genomic	O1v1	Very high		100.00%	99.71%	0 bp	6 / 6 (100%)	O4_01_hydrolase,99.67%;O4_02_hypothetical,99.75%;O4_03_hypothetical,99.58%;O4_04_wzt,100.0%;O4_05_wzm,98.77%;O4_06_glycosyltransferase,99.48%		0		0 / 6 (0%)		0
GCF_001185925.1_Kleb_pneu_CHS130_V1_genomic	O1v1	Very high		100.00%	98.38%	0 bp	10 / 10 (100%)	O1/O2v2_01_wzm,100.0%;O1/O2v2_02_wzt,99.19%;O1/O2v2_03_wbbM,98.58%;O1/O2v2_04_glf,98.96%;O1/O2v2_05_wbbN,98.99%;O1/O2v2_06_wbbO,99.47%;O1/O2v2_07_kfoC,99.01%;O1/O2v2_08_gmlC,97.33%;O1/O2v2_09_gmlB,99.39%;O1/O2v2_10_gmlA,100.0%		0		0 / 10 (0%)		4	O12_01_rfbB,98.31%;OL101_03_rfbD,98.99%;OL101_02_rfbA,98.28%;OL101_04_rfbC,97.84%
GCF_001185945.1_Kleb_pneu_CHS124_V1_genomic	O1v1	Very high		100.00%	98.38%	0 bp	10 / 10 (100%)	O1/O2v2_01_wzm,100.0%;O1/O2v2_02_wzt,99.19%;O1/O2v2_03_wbbM,98.58%;O1/O2v2_04_glf,98.96%;O1/O2v2_05_wbbN,98.99%;O1/O2v2_06_wbbO,99.47%;O1/O2v2_07_kfoC,99.01%;O1/O2v2_08_gmlC,97.33%;O1/O2v2_09_gmlB,99.39%;O1/O2v2_10_gmlA,100.0%		0		0 / 10 (0%)		4	O12_01_rfbB,98.31%;OL101_03_rfbD,98.99%;OL101_02_rfbA,98.28%;OL101_04_rfbC,97.84%
GCF_001185955.1_Kleb_pneu_CHS120_V1_genomic	O1v1	Very high		100.00%	98.38%	0 bp	10 / 10 (100%)	O1/O2v2_01_wzm,100.0%;O1/O2v2_02_wzt,99.19%;O1/O2v2_03_wbbM,98.58%;O1/O2v2_04_glf,98.96%;O1/O2v2_05_wbbN,98.99%;O1/O2v2_06_wbbO,99.47%;O1/O2v2_07_kfoC,99.01%;O1/O2v2_08_gmlC,97.33%;O1/O2v2_09_gmlB,99.39%;O1/O2v2_10_gmlA,100.0%		0		0 / 10 (0%)		4	O12_01_rfbB,98.31%;OL101_03_rfbD,98.99%;OL101_02_rfbA,98.28%;OL101_04_rfbC,97.84%
GCF_001185985.1_Kleb_pneu_CHS119_V1_genomic	O1v1	Very high		100.00%	98.38%	0 bp	10 / 10 (100%)	O1/O2v2_01_wzm,100.0%;O1/O2v2_02_wzt,99.19%;O1/O2v2_03_wbbM,98.58%;O1/O2v2_04_glf,98.96%;O1/O2v2_05_wbbN,98.99%;O1/O2v2_06_wbbO,99.47%;O1/O2v2_07_kfoC,99.01%;O1/O2v2_08_gmlC,97.33%;O1/O2v2_09_gmlB,99.39%;O1/O2v2_10_gmlA,100.0%		0		0 / 10 (0%)		4	O12_01_rfbB,98.31%;OL101_03_rfbD,98.99%;OL101_02_rfbA,98.28%;OL101_04_rfbC,97.84%
GCF_001186005.1_Kleb_pneu_CHS108_V1_genomic	O1v1	Very high		100.00%	98.38%	0 bp	10 / 10 (100%)	O1/O2v2_01_wzm,100.0%;O1/O2v2_02_wzt,99.19%;O1/O2v2_03_wbbM,98.58%;O1/O2v2_04_glf,98.96%;O1/O2v2_05_wbbN,98.99%;O1/O2v2_06_wbbO,99.47%;O1/O2v2_07_kfoC,99.01%;O1/O2v2_08_gmlC,97.33%;O1/O2v2_09_gmlB,99.39%;O1/O2v2_10_gmlA,100.0%		0		0 / 10 (0%)		4	O12_01_rfbB,98.31%;OL101_03_rfbD,98.99%;OL101_02_rfbA,98.28%;OL101_04_rfbC,97.84%
GCF_001186025.1_Kleb_pneu_CHS103_V1_genomic	O1v1	Very high		100.00%	98.38%	0 bp	10 / 10 (100%)	O1/O2v2_01_wzm,100.0%;O1/O2v2_02_wzt,99.19%;O1/O2v2_03_wbbM,98.58%;O1/O2v2_04_glf,98.96%;O1/O2v2_05_wbbN,98.99%;O1/O2v2_06_wbbO,99.47%;O1/O2v2_07_kfoC,99.01%;O1/O2v2_08_gmlC,97.33%;O1/O2v2_09_gmlB,99.39%;O1/O2v2_10_gmlA,100.0%		0		0 / 10 (0%)		4	O12_01_rfbB,98.31%;OL101_03_rfbD,98.99%;OL101_02_rfbA,98.28%;OL101_04_rfbC,97.84%
GCF_001186035.1_Kleb_pneu_CHS87_V1_genomic	O1v1	High	-	100.00%	98.38%	0 bp	9 / 10 (90%)	O1/O2v2_01_wzm,100.0%;O1/O2v2_02_wzt,99.19%;O1/O2v2_03_wbbM,98.58%;O1/O2v2_04_glf,98.96%;O1/O2v2_05_wbbN,98.99%;O1/O2v2_06_wbbO,99.47%;O1/O2v2_07_kfoC,99.01%;O1/O2v2_08_gmlC,97.33%;O1/O2v2_09_gmlB,99.39%	O1/O2v2_10_gmlA	0		0 / 10 (0%)		4	O12_01_rfbB,98.31%;OL101_03_rfbD,98.99%;OL101_02_rfbA,98.28%;OL101_04_rfbC,97.84%
GCF_001186065.1_Kleb_pneu_CHS86_V1_genomic	O1v1	Very high		100.00%	99.05%	0 bp	8 / 8 (100%)	O3b_01_manC,99.79%;O3b_02_manB,99.78%;O3b_03_wzm,99.24%;O3b_04_wzt,99.77%;O3b_05_wbdD,99.71%;O3b_06_wbdA,99.64%;O3b_07_wbdB,99.21%;O3b_08_wbdC,100.0%		0		0 / 8 (0%)		0
GCF_001238585.1_ASM123858v1_genomic	O1v1	Very high		100.00%	98.48%	0 bp	10 / 10 (100%)	O1/O2v2_01_wzm,100.0%;O1/O2v2_02_wzt,99.19%;O1/O2v2_03_wbbM,98.73%;O1/O2v2_04_glf,99.74%;O1/O2v2_05_wbbN,98.32%;O1/O2v2_06_wbbO,99.2%;O1/O2v2_07_kfoC,99.01%;O1/O2v2_08_gmlC,97.33%;O1/O2v2_09_gmlB,99.39%;O1/O2v2_10_gmlA,100.0%		0		0 / 10 (0%)		0
GCF_001275285.1_ASM127528v1_genomic	O1v1	Good	?-	100.00%	98.37%	n/a	9 / 10 (90%)	O1/O2v2_01_wzm,100.0%;O1/O2v2_02_wzt,99.19%;O1/O2v2_03_wbbM,98.58%;O1/O2v2_04_glf,98.96%;O1/O2v2_05_wbbN,98.99%;O1/O2v2_07_kfoC,98.76%;O1/O2v2_08_gmlC,97.33%;O1/O2v2_09_gmlB,99.39%;O1/O2v2_10_gmlA,100.0%	O1/O2v2_06_wbbO	0		0 / 10 (0%)		4	O12_01_rfbB,98.31%;OL101_03_rfbD,98.99%;OL101_02_rfbA,98.28%;OL101_04_rfbC,97.84%
GCF_001275295.1_ASM127529v1_genomic	O1v1	Good	?-	100.00%	98.37%	n/a	9 / 10 (90%)	O1/O2v2_01_wzm,100.0%;O1/O2v2_02_wzt,99.19%;O1/O2v2_03_wbbM,98.58%;O1/O2v2_04_glf,98.96%;O1/O2v2_05_wbbN,98.99%;O1/O2v2_07_kfoC,98.76%;O1/O2v2_08_gmlC,97.33%;O1/O2v2_09_gmlB,99.39%;O1/O2v2_10_gmlA,100.0%	O1/O2v2_06_wbbO	0		0 / 10 (0%)		4	O12_01_rfbB,98.31%;OL101_03_rfbD,98.99%;OL101_02_rfbA,98.28%;OL101_04_rfbC,97.84%
GCF_001275305.1_ASM127530v1_genomic	O1v1	Good	?-	100.00%	98.37%	n/a	9 / 10 (90%)	O1/O2v2_01_wzm,100.0%;O1/O2v2_02_wzt,99.19%;O1/O2v2_03_wbbM,98.58%;O1/O2v2_04_glf,98.96%;O1/O2v2_05_wbbN,98.99%;O1/O2v2_07_kfoC,98.76%;O1/O2v2_08_gmlC,97.33%;O1/O2v2_09_gmlB,99.39%;O1/O2v2_10_gmlA,100.0%	O1/O2v2_06_wbbO	0		0 / 10 (0%)		4	O12_01_rfbB,98.31%;OL101_03_rfbD,98.99%;OL101_02_rfbA,98.28%;OL101_04_rfbC,97.84%
GCF_001307175.1_ASM130717v1_genomic	O1v1	High	-	100.00%	99.97%	+1200 bp	6 / 7 (85.7%)	O1/O2v1_01_wzm,100.0%;O1/O2v1_02_wzt,100.0%;O1/O2v1_03_wbbM,100.0%;O1/O2v1_04_glf,100.0%;O1/O2v1_05_wbbN,100.0%;O1/O2v1_07_kfoC,100.0%	O1/O2v1_06_wbbO	0		0 / 7 (0%)		4	Extra_genes_wbbY/wbbZ_01_wbbY,99.6%;O3b_01_manC,99.79%;O3/O3a_02_manB,98.9%;Extra_genes_wbbY/wbbZ_02_wbbZ,99.63%
GCF_001316495.2_UNN39_S3v.02_genomic	O1v1	Very high		100.00%	98.03%	-2 bp	7 / 7 (100%)	O1/O2v1_01_wzm,100.0%;O1/O2v1_02_wzt,99.19%;O1/O2v1_03_wbbM,99.37%;O1/O2v1_04_glf,98.96%;O1/O2v1_05_wbbN,98.66%;O1/O2v1_06_wbbO,99.47%;O1/O2v1_07_kfoC,96.81%		0		0 / 7 (0%)		6	Extra_genes_wbbY/wbbZ_01_wbbY,99.46%;O12_01_rfbB,98.03%;OL101_03_rfbD,98.65%;OL101_02_rfbA,97.92%;Extra_genes_wbbY/wbbZ_02_wbbZ,99.63%;O12_04_rfbC,97.3%
GCF_001316565.3_ASM131656v3_genomic	O1v1	Very high		100.00%	98.03%	-2 bp	7 / 7 (100%)	O1/O2v1_01_wzm,100.0%;O1/O2v1_02_wzt,99.19%;O1/O2v1_03_wbbM,99.37%;O1/O2v1_04_glf,98.96%;O1/O2v1_05_wbbN,98.66%;O1/O2v1_06_wbbO,99.47%;O1/O2v1_07_kfoC,96.81%		0		0 / 7 (0%)		6	Extra_genes_wbbY/wbbZ_01_wbbY,99.46%;O12_01_rfbB,98.03%;OL101_03_rfbD,98.65%;OL101_02_rfbA,97.92%;Extra_genes_wbbY/wbbZ_02_wbbZ,99.63%;O12_04_rfbC,97.3%
GCF_001316645.2_v02_genomic	O1v1	Very high		100.00%	98.03%	-2 bp	7 / 7 (100%)	O1/O2v1_01_wzm,100.0%;O1/O2v1_02_wzt,99.19%;O1/O2v1_03_wbbM,99.37%;O1/O2v1_04_glf,98.96%;O1/O2v1_05_wbbN,98.66%;O1/O2v1_06_wbbO,99.47%;O1/O2v1_07_kfoC,96.81%		0		0 / 7 (0%)		6	Extra_genes_wbbY/wbbZ_01_wbbY,99.46%;O12_01_rfbB,98.03%;OL101_03_rfbD,98.65%;OL101_02_rfbA,97.92%;Extra_genes_wbbY/wbbZ_02_wbbZ,99.63%;O12_04_rfbC,97.3%
GCF_001316695.2_v02_genomic	O1v1	Good	?-	97.02%	97.99%	n/a	5 / 7 (71.4%)	O1/O2v1_02_wzt,99.19%;O1/O2v1_03_wbbM,99.37%;O1/O2v1_04_glf,98.96%;O1/O2v1_05_wbbN,98.66%;O1/O2v1_07_kfoC,96.81%	O1/O2v1_01_wzm;O1/O2v1_06_wbbO	0		0 / 7 (0%)		6	Extra_genes_wbbY/wbbZ_01_wbbY,99.46%;O12_01_rfbB,98.03%;OL101_03_rfbD,98.65%;OL101_02_rfbA,97.92%;Extra_genes_wbbY/wbbZ_02_wbbZ,99.63%;O12_04_rfbC,97.3%
GCF_001316745.2_18_S10v02_genomic	O1v1	Very high		100.00%	98.03%	-2 bp	7 / 7 (100%)	O1/O2v1_01_wzm,100.0%;O1/O2v1_02_wzt,99.19%;O1/O2v1_03_wbbM,99.37%;O1/O2v1_04_glf,98.96%;O1/O2v1_05_wbbN,98.66%;O1/O2v1_06_wbbO,99.47%;O1/O2v1_07_kfoC,96.81%		0		0 / 7 (0%)		6	Extra_genes_wbbY/wbbZ_01_wbbY,99.46%;O12_01_rfbB,98.03%;OL101_03_rfbD,98.65%;OL101_02_rfbA,97.92%;Extra_genes_wbbY/wbbZ_02_wbbZ,99.63%;O12_04_rfbC,97.3%
GCF_001316765.2_29_S13v02_genomic	O1v1	Good	?	100.00%	98.03%	n/a	7 / 7 (100%)	O1/O2v1_01_wzm,100.0%;O1/O2v1_02_wzt,99.19%;O1/O2v1_03_wbbM,99.37%;O1/O2v1_04_glf,98.96%;O1/O2v1_05_wbbN,98.66%;O1/O2v1_06_wbbO,99.47%;O1/O2v1_07_kfoC,96.74%		0		0 / 7 (0%)		6	Extra_genes_wbbY/wbbZ_01_wbbY,99.46%;O12_01_rfbB,98.03%;OL101_03_rfbD,98.65%;OL101_02_rfbA,97.92%;Extra_genes_wbbY/wbbZ_02_wbbZ,99.63%;O12_04_rfbC,97.3%
GCF_001316785.2_UNN40_S4v.02_genomic	O1v1	Very high		100.00%	98.03%	-2 bp	7 / 7 (100%)	O1/O2v1_01_wzm,100.0%;O1/O2v1_02_wzt,99.19%;O1/O2v1_03_wbbM,99.37%;O1/O2v1_04_glf,98.96%;O1/O2v1_05_wbbN,98.66%;O1/O2v1_06_wbbO,99.47%;O1/O2v1_07_kfoC,96.81%		0		0 / 7 (0%)		6	Extra_genes_wbbY/wbbZ_01_wbbY,99.46%;O12_01_rfbB,98.03%;OL101_03_rfbD,98.65%;OL101_02_rfbA,97.92%;Extra_genes_wbbY/wbbZ_02_wbbZ,99.63%;O12_04_rfbC,97.3%
GCF_001316845.2_UNN45_S9v.02_genomic	O1v1	Very high		100.00%	99.19%	0 bp	8 / 8 (100%)	O3b_01_manC,100.0%;O3b_02_manB,99.57%;O3b_03_wzm,99.24%;O3b_04_wzt,99.54%;O3b_05_wbdD,99.85%;O3b_06_wbdA,99.76%;O3b_07_wbdB,99.48%;O3b_08_wbdC,100.0%		0		0 / 8 (0%)		2	O3b_01_manC,99.79%;O3/O3a_02_manB,98.9%
GCF_001316865.2_ASM131686v2_genomic	O1v1	Good	?-	100.00%	99.97%	n/a	6 / 7 (85.7%)	O1/O2v1_01_wzm,100.0%;O1/O2v1_02_wzt,100.0%;O1/O2v1_03_wbbM,100.0%;O1/O2v1_04_glf,100.0%;O1/O2v1_05_wbbN,100.0%;O1/O2v1_07_kfoC,100.0%	O1/O2v1_06_wbbO	0		0 / 7 (0%)		4	Extra_genes_wbbY/wbbZ_01_wbbY,99.6%;O3b_01_manC,99.79%;O3/O3a_02_manB,98.9%;Extra_genes_wbbY/wbbZ_02_wbbZ,99.63%
GCF_001316895.2_v02_genomic	O1v1	High	-	100.00%	98.02%	-3 bp	6 / 7 (85.7%)	O1/O2v1_01_wzm,100.0%;O1/O2v1_02_wzt,99.19%;O1/O2v1_03_wbbM,99.37%;O1/O2v1_04_glf,98.96%;O1/O2v1_05_wbbN,98.66%;O1/O2v1_07_kfoC,96.81%	O1/O2v1_06_wbbO	0		0 / 7 (0%)		6	Extra_genes_wbbY/wbbZ_01_wbbY,99.46%;O12_01_rfbB,98.03%;OL101_03_rfbD,98.65%;OL101_02_rfbA,97.92%;Extra_genes_wbbY/wbbZ_02_wbbZ,99.63%;O12_04_rfbC,97.3%
GCF_001316925.2_21_S12v02_genomic	O1v1	Very high		100.00%	98.03%	-2 bp	7 / 7 (100%)	O1/O2v1_01_wzm,100.0%;O1/O2v1_02_wzt,99.19%;O1/O2v1_03_wbbM,99.37%;O1/O2v1_04_glf,98.96%;O1/O2v1_05_wbbN,98.66%;O1/O2v1_06_wbbO,99.47%;O1/O2v1_07_kfoC,96.81%		0		0 / 7 (0%)		6	Extra_genes_wbbY/wbbZ_01_wbbY,99.46%;O12_01_rfbB,98.03%;OL101_03_rfbD,98.65%;OL101_02_rfbA,97.92%;Extra_genes_wbbY/wbbZ_02_wbbZ,99.63%;O12_04_rfbC,97.3%
GCF_001316945.3_ASM131694v3_genomic	O1v1	Very high		100.00%	98.03%	-2 bp	7 / 7 (100%)	O1/O2v1_01_wzm,100.0%;O1/O2v1_02_wzt,99.19%;O1/O2v1_03_wbbM,99.37%;O1/O2v1_04_glf,98.96%;O1/O2v1_05_wbbN,98.66%;O1/O2v1_06_wbbO,99.47%;O1/O2v1_07_kfoC,96.81%		0		0 / 7 (0%)		6	Extra_genes_wbbY/wbbZ_01_wbbY,99.46%;O12_01_rfbB,98.03%;OL101_03_rfbD,98.65%;OL101_02_rfbA,97.92%;Extra_genes_wbbY/wbbZ_02_wbbZ,99.63%;O12_04_rfbC,97.3%
GCF_001316955.2_v02_genomic	O1v1	Good	?-	99.88%	98.02%	n/a	6 / 7 (85.7%)	O1/O2v1_01_wzm,100.0%;O1/O2v1_02_wzt,99.19%;O1/O2v1_03_wbbM,99.37%;O1/O2v1_04_glf,98.96%;O1/O2v1_05_wbbN,98.66%;O1/O2v1_07_kfoC,96.81%	O1/O2v1_06_wbbO	0		0 / 7 (0%)		5	O12_01_rfbB,98.03%;OL101_03_rfbD,98.65%;OL101_02_rfbA,97.92%;Extra_genes_wbbY/wbbZ_02_wbbZ,99.63%;O12_04_rfbC,97.3%
GCF_001316985.2_32_S15v02_genomic	O1v1	Good	?-	98.44%	98.02%	n/a	5 / 7 (71.4%)	O1/O2v1_02_wzt,99.19%;O1/O2v1_03_wbbM,99.37%;O1/O2v1_04_glf,98.96%;O1/O2v1_05_wbbN,98.66%;O1/O2v1_07_kfoC,96.81%	O1/O2v1_01_wzm;O1/O2v1_06_wbbO	0		0 / 7 (0%)		5	O12_01_rfbB,98.03%;OL101_03_rfbD,98.65%;OL101_02_rfbA,97.92%;Extra_genes_wbbY/wbbZ_02_wbbZ,99.63%;O12_04_rfbC,97.3%
GCF_001317005.2_34_S16v02_genomic	O1v1	Very high		100.00%	98.03%	-2 bp	7 / 7 (100%)	O1/O2v1_01_wzm,100.0%;O1/O2v1_02_wzt,99.19%;O1/O2v1_03_wbbM,99.37%;O1/O2v1_04_glf,98.96%;O1/O2v1_05_wbbN,98.66%;O1/O2v1_06_wbbO,99.47%;O1/O2v1_07_kfoC,96.81%		0		0 / 7 (0%)		6	Extra_genes_wbbY/wbbZ_01_wbbY,99.46%;O12_01_rfbB,98.03%;OL101_03_rfbD,98.65%;OL101_02_rfbA,97.92%;Extra_genes_wbbY/wbbZ_02_wbbZ,99.63%;O12_04_rfbC,97.3%
GCF_001317015.2_35_S17v02_genomic	O1v1	Very high		100.00%	98.03%	-2 bp	7 / 7 (100%)	O1/O2v1_01_wzm,100.0%;O1/O2v1_02_wzt,99.19%;O1/O2v1_03_wbbM,99.37%;O1/O2v1_04_glf,98.96%;O1/O2v1_05_wbbN,98.66%;O1/O2v1_06_wbbO,99.47%;O1/O2v1_07_kfoC,96.81%		0		0 / 7 (0%)		6	Extra_genes_wbbY/wbbZ_01_wbbY,99.46%;O12_01_rfbB,98.03%;OL101_03_rfbD,98.65%;OL101_02_rfbA,97.92%;Extra_genes_wbbY/wbbZ_02_wbbZ,99.63%;O12_04_rfbC,97.3%
GCF_001317035.2_38_S19v.02_genomic	O1v1	Very high		100.00%	98.03%	-2 bp	7 / 7 (100%)	O1/O2v1_01_wzm,100.0%;O1/O2v1_02_wzt,99.19%;O1/O2v1_03_wbbM,99.37%;O1/O2v1_04_glf,98.96%;O1/O2v1_05_wbbN,98.66%;O1/O2v1_06_wbbO,99.47%;O1/O2v1_07_kfoC,96.81%		0		0 / 7 (0%)		6	Extra_genes_wbbY/wbbZ_01_wbbY,99.46%;O12_01_rfbB,98.03%;OL101_03_rfbD,98.65%;OL101_02_rfbA,97.92%;Extra_genes_wbbY/wbbZ_02_wbbZ,99.63%;O12_04_rfbC,97.3%
GCF_001317165.2_52_S26v.02_genomic	O1v1	Very high		100.00%	98.03%	-2 bp	7 / 7 (100%)	O1/O2v1_01_wzm,100.0%;O1/O2v1_02_wzt,99.19%;O1/O2v1_03_wbbM,99.37%;O1/O2v1_04_glf,98.96%;O1/O2v1_05_wbbN,98.66%;O1/O2v1_06_wbbO,99.47%;O1/O2v1_07_kfoC,96.81%		0		0 / 7 (0%)		6	Extra_genes_wbbY/wbbZ_01_wbbY,99.46%;O12_01_rfbB,98.03%;OL101_03_rfbD,98.65%;OL101_02_rfbA,97.92%;Extra_genes_wbbY/wbbZ_02_wbbZ,99.63%;O12_04_rfbC,97.3%
GCF_001317295.2_53_S27v.02_genomic	O1v1	Good	?-	99.23%	98.01%	n/a	6 / 7 (85.7%)	O1/O2v1_01_wzm,100.0%;O1/O2v1_02_wzt,99.19%;O1/O2v1_03_wbbM,99.37%;O1/O2v1_05_wbbN,98.66%;O1/O2v1_06_wbbO,99.43%;O1/O2v1_07_kfoC,96.81%	O1/O2v1_04_glf	0		0 / 7 (0%)		6	Extra_genes_wbbY/wbbZ_01_wbbY,99.46%;O12_01_rfbB,98.03%;OL101_03_rfbD,98.65%;OL101_02_rfbA,97.92%;Extra_genes_wbbY/wbbZ_02_wbbZ,99.63%;O12_04_rfbC,97.3%
GCF_001317375.2_36_S18v02_genomic	O1v1	Good	-	98.71%	98.02%	-2 bp	6 / 7 (85.7%)	O1/O2v1_02_wzt,99.19%;O1/O2v1_03_wbbM,99.37%;O1/O2v1_04_glf,98.96%;O1/O2v1_05_wbbN,98.66%;O1/O2v1_06_wbbO,99.47%;O1/O2v1_07_kfoC,96.81%	O1/O2v1_01_wzm	0		0 / 7 (0%)		6	Extra_genes_wbbY/wbbZ_01_wbbY,99.46%;O12_01_rfbB,98.03%;OL101_03_rfbD,98.65%;OL101_02_rfbA,97.92%;Extra_genes_wbbY/wbbZ_02_wbbZ,99.63%;O12_04_rfbC,97.3%
GCF_001399815.1_ScK55_genomic	O1v1	Very high		100.00%	98.48%	0 bp	10 / 10 (100%)	O1/O2v2_01_wzm,100.0%;O1/O2v2_02_wzt,99.19%;O1/O2v2_03_wbbM,98.73%;O1/O2v2_04_glf,99.74%;O1/O2v2_05_wbbN,98.32%;O1/O2v2_06_wbbO,99.2%;O1/O2v2_07_kfoC,99.01%;O1/O2v2_08_gmlC,97.33%;O1/O2v2_09_gmlB,99.39%;O1/O2v2_10_gmlA,100.0%		0		0 / 10 (0%)		0
GCF_001404095.1_CH1034_genomic	O1v1	Very high		100.00%	98.62%	-1 bp	7 / 7 (100%)	O1/O2v1_01_wzm,100.0%;O1/O2v1_02_wzt,99.6%;O1/O2v1_03_wbbM,99.53%;O1/O2v1_04_glf,98.7%;O1/O2v1_05_wbbN,100.0%;O1/O2v1_06_wbbO,98.68%;O1/O2v1_07_kfoC,99.54%		0		0 / 7 (0%)		4	Extra_genes_wbbY/wbbZ_01_wbbY,99.46%;O3b_01_manC,99.79%;O3/O3a_02_manB,99.12%;Extra_genes_wbbY/wbbZ_02_wbbZ,99.26%
GCF_001441285.1_ASM144128v1_genomic	O1v1	Very high		100.00%	98.88%	0 bp	7 / 7 (100%)	O1/O2v1_01_wzm,99.61%;O1/O2v1_02_wzt,100.0%;O1/O2v1_03_wbbM,99.68%;O1/O2v1_04_glf,98.44%;O1/O2v1_05_wbbN,100.0%;O1/O2v1_06_wbbO,99.21%;O1/O2v1_07_kfoC,99.09%		0		0 / 7 (0%)		2	O3b_01_manC,99.79%;O3/O3a_02_manB,98.68%
GCF_001441295.1_ASM144129v1_genomic	O1v1	Very high		100.00%	98.33%	0 bp	7 / 7 (100%)	O1/O2v1_01_wzm,100.0%;O1/O2v1_02_wzt,99.6%;O1/O2v1_03_wbbM,99.21%;O1/O2v1_04_glf,98.18%;O1/O2v1_05_wbbN,98.32%;O1/O2v1_06_wbbO,98.94%;O1/O2v1_07_kfoC,98.41%		0		0 / 7 (0%)		4	Extra_genes_wbbY/wbbZ_01_wbbY,99.6%;O3b_01_manC,99.79%;O3/O3a_02_manB,99.12%;Extra_genes_wbbY/wbbZ_02_wbbZ,100.0%
GCF_001455995.1_MS6671.v1_genomic	O1v1	Very high		100.00%	98.64%	0 bp	7 / 7 (100%)	O1/O2v1_01_wzm,100.0%;O1/O2v1_02_wzt,100.0%;O1/O2v1_03_wbbM,99.21%;O1/O2v1_04_glf,97.92%;O1/O2v1_05_wbbN,97.32%;O1/O2v1_06_wbbO,99.21%;O1/O2v1_07_kfoC,99.54%		0		0 / 7 (0%)		6	O3b_01_manC,100.0%;O3/O3a_02_manB,98.68%;O12_01_rfbB,97.75%;OL101_03_rfbD,98.65%;OL101_02_rfbA,96.88%;O12_04_rfbC,96.76%
GCF_001456055.3_ASM145605v3_genomic	O1v1	Very high		100.00%	98.30%	0 bp	10 / 10 (100%)	O1/O2v2_01_wzm,100.0%;O1/O2v2_02_wzt,99.19%;O1/O2v2_03_wbbM,98.42%;O1/O2v2_04_glf,99.22%;O1/O2v2_05_wbbN,97.65%;O1/O2v2_06_wbbO,99.73%;O1/O2v2_07_kfoC,98.51%;O1/O2v2_08_gmlC,97.74%;O1/O2v2_09_gmlB,99.39%;O1/O2v2_10_gmlA,99.21%		0		0 / 10 (0%)		0
GCF_001456095.3_ASM145609v3_genomic	O1v1	Very high		100.00%	98.30%	0 bp	10 / 10 (100%)	O1/O2v2_01_wzm,100.0%;O1/O2v2_02_wzt,99.19%;O1/O2v2_03_wbbM,98.42%;O1/O2v2_04_glf,99.22%;O1/O2v2_05_wbbN,97.65%;O1/O2v2_06_wbbO,99.73%;O1/O2v2_07_kfoC,98.51%;O1/O2v2_08_gmlC,97.74%;O1/O2v2_09_gmlB,99.39%;O1/O2v2_10_gmlA,99.21%		0		0 / 10 (0%)		0
GCF_001456135.1_ASM145613v1_genomic	O1v1	Very high		100.00%	99.38%	0 bp	10 / 10 (100%)	O1/O2v2_01_wzm,100.0%;O1/O2v2_02_wzt,99.6%;O1/O2v2_03_wbbM,99.53%;O1/O2v2_04_glf,98.7%;O1/O2v2_05_wbbN,98.99%;O1/O2v2_06_wbbO,99.73%;O1/O2v2_07_kfoC,99.26%;O1/O2v2_08_gmlC,100.0%;O1/O2v2_09_gmlB,100.0%;O1/O2v2_10_gmlA,100.0%		0		0 / 10 (0%)		0
GCF_001457255.1_ASM145725v1_genomic	O1v1	Good	?-*	100.00%	95.06%	n/a	7 / 9 (77.8%)	OL101_01_rfbB,97.46%;OL101_02_rfbA,97.57%;OL101_05_wbbL,98.92%;OL101_06_wzm,98.92%;OL101_07_wzt,99.32%;OL101_08_wbbB,95.63%;OL101_09_glycosylhydrolase,91.99%	OL101_03_rfbD;OL101_04_rfbC	0		0 / 9 (0%)		4	O3b_01_manC,100.0%;O3/O3a_02_manB,98.68%;O12_01_rfbB,98.31%;OL101_02_rfbA,97.92%
GCF_001457265.1_ASM145726v1_genomic	O1v1	Good	?-*	100.00%	95.05%	n/a	7 / 9 (77.8%)	OL101_01_rfbB,97.46%;OL101_02_rfbA,97.57%;OL101_05_wbbL,98.92%;OL101_06_wzm,98.92%;OL101_07_wzt,99.32%;OL101_08_wbbB,95.63%;OL101_09_glycosylhydrolase,91.99%	OL101_03_rfbD;OL101_04_rfbC	0		0 / 9 (0%)		4	O3b_01_manC,100.0%;O3/O3a_02_manB,98.68%;O12_01_rfbB,98.31%;OL101_02_rfbA,97.92%
GCF_001457275.1_ASM145727v1_genomic	O1v1	Good	?*	100.00%	92.03%	n/a	9 / 9 (100%)	OL101_01_rfbB,97.46%;OL101_02_rfbA,97.32%;OL101_03_rfbD,98.32%;OL101_04_rfbC,94.05%;OL101_05_wbbL,98.92%;OL101_06_wzm,98.92%;OL101_07_wzt,99.32%;OL101_08_wbbB,95.63%;OL101_09_glycosylhydrolase,91.99%		0		0 / 9 (0%)		3	O3b_01_manC,100.0%;O3/O3a_02_manB,98.68%;O12_01_rfbB,98.31%
GCF_001457285.1_ASM145728v1_genomic	O1v1	Good	?-*	100.00%	95.03%	n/a	8 / 9 (88.9%)	OL101_01_rfbB,97.46%;OL101_02_rfbA,97.57%;OL101_04_rfbC,96.22%;OL101_05_wbbL,98.92%;OL101_06_wzm,98.92%;OL101_07_wzt,99.32%;OL101_08_wbbB,95.63%;OL101_09_glycosylhydrolase,91.99%	OL101_03_rfbD	0		0 / 9 (0%)		4	O3b_01_manC,100.0%;O3/O3a_02_manB,98.68%;O12_01_rfbB,98.31%;OL101_02_rfbA,97.92%
GCF_001457335.1_ASM145733v1_genomic	O1v1	Good	?-*	100.00%	95.01%	n/a	8 / 9 (88.9%)	OL101_01_rfbB,97.46%;OL101_02_rfbA,97.57%;OL101_04_rfbC,95.14%;OL101_05_wbbL,98.92%;OL101_06_wzm,98.92%;OL101_07_wzt,99.32%;OL101_08_wbbB,95.63%;OL101_09_glycosylhydrolase,91.99%	OL101_03_rfbD	0		0 / 9 (0%)		4	O3b_01_manC,100.0%;O3/O3a_02_manB,98.68%;O12_01_rfbB,98.31%;OL101_02_rfbA,97.92%
GCF_001460475.1_ASM146047v1_genomic	O1v1	Good	?-*	100.00%	95.05%	n/a	7 / 9 (77.8%)	OL101_01_rfbB,97.46%;OL101_02_rfbA,97.57%;OL101_05_wbbL,98.92%;OL101_06_wzm,98.92%;OL101_07_wzt,99.32%;OL101_08_wbbB,95.63%;OL101_09_glycosylhydrolase,91.99%	OL101_03_rfbD;OL101_04_rfbC	0		0 / 9 (0%)		4	O3b_01_manC,100.0%;O3/O3a_02_manB,98.68%;O12_01_rfbB,98.31%;OL101_02_rfbA,97.92%
GCF_001460495.1_ASM146049v1_genomic	O1v1	Good	?-*	100.00%	95.06%	n/a	7 / 9 (77.8%)	OL101_01_rfbB,97.46%;OL101_02_rfbA,97.57%;OL101_05_wbbL,98.92%;OL101_06_wzm,98.92%;OL101_07_wzt,99.32%;OL101_08_wbbB,95.63%;OL101_09_glycosylhydrolase,91.99%	OL101_03_rfbD;OL101_04_rfbC	0		0 / 9 (0%)		2	O3b_01_manC,100.0%;O3/O3a_02_manB,98.68%
GCF_001460505.1_ASM146050v1_genomic	O1v1	Very high		100.00%	98.86%	0 bp	7 / 7 (100%)	O1/O2v1_01_wzm,99.61%;O1/O2v1_02_wzt,100.0%;O1/O2v1_03_wbbM,99.68%;O1/O2v1_04_glf,98.44%;O1/O2v1_05_wbbN,100.0%;O1/O2v1_06_wbbO,99.21%;O1/O2v1_07_kfoC,99.09%		0		0 / 7 (0%)		2	O3b_01_manC,99.79%;O3/O3a_02_manB,98.9%
GCF_001460565.1_ASM146056v1_genomic	O1v1	Good	?-*	100.00%	95.06%	n/a	8 / 9 (88.9%)	OL101_01_rfbB,97.46%;OL101_02_rfbA,97.57%;OL101_03_rfbD,98.32%;OL101_05_wbbL,98.92%;OL101_06_wzm,98.92%;OL101_07_wzt,99.32%;OL101_08_wbbB,95.63%;OL101_09_glycosylhydrolase,91.99%	OL101_04_rfbC	0		0 / 9 (0%)		4	O3b_01_manC,100.0%;O3/O3a_02_manB,98.68%;O12_01_rfbB,98.31%;OL101_02_rfbA,97.92%
GCF_001460575.1_ASM146057v1_genomic	O1v1	High	*	100.00%	94.38%	0 bp	8 / 8 (100%)	O5_01_manC,99.58%;O5_02_manB,99.56%;O5_03_wzm,99.25%;O5_04_wzt,98.52%;O5_05_wbdD,94.37%;O5_06_wbdA,95.39%;O5_07_wbdB,99.74%;O5_08_wbdC,100.0%		0		0 / 8 (0%)		0
GCF_001460975.1_ASM146097v1_genomic	O1v1	Very high	*	100.00%	95.09%	-2 bp	9 / 9 (100%)	OL101_01_rfbB,97.46%;OL101_02_rfbA,97.57%;OL101_03_rfbD,98.32%;OL101_04_rfbC,96.76%;OL101_05_wbbL,98.92%;OL101_06_wzm,98.92%;OL101_07_wzt,99.32%;OL101_08_wbbB,95.63%;OL101_09_glycosylhydrolase,91.99%		0		0 / 9 (0%)		2	O3b_01_manC,100.0%;O3/O3a_02_manB,98.68%
GCF_001460985.1_ASM146098v1_genomic	O1v1	Good	?-+*	100.00%	94.87%	n/a	8 / 9 (88.9%)	OL101_01_rfbB,97.46%;OL101_02_rfbA,97.92%;OL101_03_rfbD,98.32%;OL101_05_wbbL,98.92%;OL101_06_wzm,98.92%;OL101_07_wzt,99.32%;OL101_08_wbbB,95.63%;OL101_09_glycosylhydrolase,91.99%	OL101_04_rfbC	1	OL103_01_rmlC,96.77%	0 / 9 (0%)		2	O3b_01_manC,100.0%;O3/O3a_02_manB,98.68%
GCF_001462525.1_ASM146252v1_genomic	O1v1	Very high		100.00%	98.48%	0 bp	10 / 10 (100%)	O1/O2v2_01_wzm,100.0%;O1/O2v2_02_wzt,99.19%;O1/O2v2_03_wbbM,98.73%;O1/O2v2_04_glf,99.74%;O1/O2v2_05_wbbN,98.32%;O1/O2v2_06_wbbO,99.2%;O1/O2v2_07_kfoC,99.01%;O1/O2v2_08_gmlC,97.33%;O1/O2v2_09_gmlB,99.39%;O1/O2v2_10_gmlA,100.0%		0		0 / 10 (0%)		0
GCF_001462535.1_ASM146253v1_genomic	O1v1	None	?-	50.45%	84.69%	n/a	4 / 8 (50%)	O12_01_rfbB,98.31%;O12_02_rfbA,96.18%;O12_03_rfbD,98.65%;O12_04_rfbC,97.84%	O12_05_wbbL;O12_06_wzm;O12_07_wzt;O12_08_wbbB	0		0 / 8 (0%)		4	O1/O2v1_07_kfoC,99.54%;O1/O2v1_06_wbbO,99.74%;OL101_02_rfbA,83.74%;OL102_01_rfbB,82.56%
GCF_001462545.1_ASM146254v1_genomic	O1v1	Very high		100.00%	98.48%	0 bp	10 / 10 (100%)	O1/O2v2_01_wzm,100.0%;O1/O2v2_02_wzt,99.19%;O1/O2v2_03_wbbM,98.73%;O1/O2v2_04_glf,99.74%;O1/O2v2_05_wbbN,98.32%;O1/O2v2_06_wbbO,99.2%;O1/O2v2_07_kfoC,99.01%;O1/O2v2_08_gmlC,97.33%;O1/O2v2_09_gmlB,99.39%;O1/O2v2_10_gmlA,100.0%		0		0 / 10 (0%)		0
GCF_001462555.1_ASM146255v1_genomic	O1v1	Very high		100.00%	98.48%	0 bp	10 / 10 (100%)	O1/O2v2_01_wzm,100.0%;O1/O2v2_02_wzt,99.19%;O1/O2v2_03_wbbM,98.73%;O1/O2v2_04_glf,99.74%;O1/O2v2_05_wbbN,98.32%;O1/O2v2_06_wbbO,99.2%;O1/O2v2_07_kfoC,99.01%;O1/O2v2_08_gmlC,97.33%;O1/O2v2_09_gmlB,99.39%;O1/O2v2_10_gmlA,100.0%		0		0 / 10 (0%)		0
GCF_001462605.1_ASM146260v1_genomic	O1v1	Good	?	99.44%	98.48%	n/a	10 / 10 (100%)	O1/O2v2_01_wzm,100.0%;O1/O2v2_02_wzt,99.19%;O1/O2v2_03_wbbM,98.73%;O1/O2v2_04_glf,99.74%;O1/O2v2_05_wbbN,98.32%;O1/O2v2_06_wbbO,99.2%;O1/O2v2_07_kfoC,97.26%;O1/O2v2_08_gmlC,97.33%;O1/O2v2_09_gmlB,99.39%;O1/O2v2_10_gmlA,100.0%		0		0 / 10 (0%)		0
GCF_001462615.1_ASM146261v1_genomic	O1v1	Very high		100.00%	98.48%	0 bp	10 / 10 (100%)	O1/O2v2_01_wzm,100.0%;O1/O2v2_02_wzt,99.19%;O1/O2v2_03_wbbM,98.73%;O1/O2v2_04_glf,99.74%;O1/O2v2_05_wbbN,98.32%;O1/O2v2_06_wbbO,99.2%;O1/O2v2_07_kfoC,99.01%;O1/O2v2_08_gmlC,97.33%;O1/O2v2_09_gmlB,99.39%;O1/O2v2_10_gmlA,100.0%		0		0 / 10 (0%)		0
GCF_001462645.1_ASM146264v1_genomic	O1v1	Very high		100.00%	98.48%	0 bp	10 / 10 (100%)	O1/O2v2_01_wzm,100.0%;O1/O2v2_02_wzt,99.19%;O1/O2v2_03_wbbM,98.73%;O1/O2v2_04_glf,99.74%;O1/O2v2_05_wbbN,98.32%;O1/O2v2_06_wbbO,99.2%;O1/O2v2_07_kfoC,99.01%;O1/O2v2_08_gmlC,97.33%;O1/O2v2_09_gmlB,99.39%;O1/O2v2_10_gmlA,100.0%		0		0 / 10 (0%)		0
GCF_001462655.1_ASM146265v1_genomic	O1v1	Very high		100.00%	98.48%	0 bp	10 / 10 (100%)	O1/O2v2_01_wzm,100.0%;O1/O2v2_02_wzt,99.19%;O1/O2v2_03_wbbM,98.73%;O1/O2v2_04_glf,99.74%;O1/O2v2_05_wbbN,98.32%;O1/O2v2_06_wbbO,99.2%;O1/O2v2_07_kfoC,99.01%;O1/O2v2_08_gmlC,97.33%;O1/O2v2_09_gmlB,99.39%;O1/O2v2_10_gmlA,100.0%		0		0 / 10 (0%)		0
GCF_001462685.1_ASM146268v1_genomic	O1v1	Very high		100.00%	98.48%	0 bp	10 / 10 (100%)	O1/O2v2_01_wzm,100.0%;O1/O2v2_02_wzt,99.19%;O1/O2v2_03_wbbM,98.73%;O1/O2v2_04_glf,99.74%;O1/O2v2_05_wbbN,98.32%;O1/O2v2_06_wbbO,99.2%;O1/O2v2_07_kfoC,99.01%;O1/O2v2_08_gmlC,97.33%;O1/O2v2_09_gmlB,99.39%;O1/O2v2_10_gmlA,100.0%		0		0 / 10 (0%)		0
GCF_001462705.1_ASM146270v1_genomic	O1v1	Very high		100.00%	98.48%	0 bp	10 / 10 (100%)	O1/O2v2_01_wzm,99.61%;O1/O2v2_02_wzt,99.19%;O1/O2v2_03_wbbM,98.58%;O1/O2v2_04_glf,99.22%;O1/O2v2_05_wbbN,98.99%;O1/O2v2_06_wbbO,99.73%;O1/O2v2_07_kfoC,99.5%;O1/O2v2_08_gmlC,97.54%;O1/O2v2_09_gmlB,99.08%;O1/O2v2_10_gmlA,100.0%		0		0 / 10 (0%)		3	O3b_01_manC,100.0%;O3/O3a_02_manB,99.12%;Extra_genes_wbbY/wbbZ_02_wbbZ,100.0%
GCF_001462735.1_ASM146273v1_genomic	O1v1	Very high		100.00%	98.52%	0 bp	7 / 7 (100%)	O1/O2v1_01_wzm,100.0%;O1/O2v1_02_wzt,99.6%;O1/O2v1_03_wbbM,99.37%;O1/O2v1_04_glf,99.22%;O1/O2v1_05_wbbN,98.32%;O1/O2v1_06_wbbO,99.21%;O1/O2v1_07_kfoC,98.63%		0		0 / 7 (0%)		2	O3b_01_manC,100.0%;O3/O3a_02_manB,98.9%
GCF_001462765.1_ASM146276v1_genomic	O1v1	Very high		100.00%	98.48%	0 bp	10 / 10 (100%)	O1/O2v2_01_wzm,100.0%;O1/O2v2_02_wzt,99.19%;O1/O2v2_03_wbbM,98.73%;O1/O2v2_04_glf,99.74%;O1/O2v2_05_wbbN,98.32%;O1/O2v2_06_wbbO,99.2%;O1/O2v2_07_kfoC,99.01%;O1/O2v2_08_gmlC,97.33%;O1/O2v2_09_gmlB,99.39%;O1/O2v2_10_gmlA,100.0%		0		0 / 10 (0%)		0
GCF_001462785.1_ASM146278v1_genomic	O1v1	Good	?-	100.00%	98.49%	n/a	9 / 10 (90%)	O1/O2v2_01_wzm,100.0%;O1/O2v2_02_wzt,99.19%;O1/O2v2_03_wbbM,98.73%;O1/O2v2_04_glf,99.74%;O1/O2v2_05_wbbN,98.32%;O1/O2v2_06_wbbO,99.2%;O1/O2v2_07_kfoC,99.01%;O1/O2v2_09_gmlB,99.39%;O1/O2v2_10_gmlA,100.0%	O1/O2v2_08_gmlC	0		0 / 10 (0%)		0
GCF_001462795.1_ASM146279v1_genomic	O1v1	Very high		100.00%	98.37%	0 bp	10 / 10 (100%)	O1/O2v2_01_wzm,100.0%;O1/O2v2_02_wzt,99.19%;O1/O2v2_03_wbbM,98.58%;O1/O2v2_04_glf,98.96%;O1/O2v2_05_wbbN,98.99%;O1/O2v2_06_wbbO,99.2%;O1/O2v2_07_kfoC,99.01%;O1/O2v2_08_gmlC,97.33%;O1/O2v2_09_gmlB,99.39%;O1/O2v2_10_gmlA,100.0%		0		0 / 10 (0%)		4	O12_01_rfbB,98.31%;OL101_03_rfbD,98.99%;OL101_02_rfbA,98.28%;OL101_04_rfbC,97.84%
GCF_001462825.1_ASM146282v1_genomic	O1v1	Very high		100.00%	98.64%	0 bp	7 / 7 (100%)	O1/O2v1_01_wzm,100.0%;O1/O2v1_02_wzt,100.0%;O1/O2v1_03_wbbM,99.21%;O1/O2v1_04_glf,97.92%;O1/O2v1_05_wbbN,97.32%;O1/O2v1_06_wbbO,99.21%;O1/O2v1_07_kfoC,99.54%		0		0 / 7 (0%)		6	O3b_01_manC,100.0%;O3/O3a_02_manB,98.68%;O12_01_rfbB,97.75%;OL101_03_rfbD,98.65%;OL101_02_rfbA,96.88%;O12_04_rfbC,96.76%
GCF_001462845.1_ASM146284v1_genomic	O1v1	Very high		100.00%	98.64%	0 bp	7 / 7 (100%)	O1/O2v1_01_wzm,100.0%;O1/O2v1_02_wzt,100.0%;O1/O2v1_03_wbbM,99.21%;O1/O2v1_04_glf,97.92%;O1/O2v1_05_wbbN,97.32%;O1/O2v1_06_wbbO,99.21%;O1/O2v1_07_kfoC,99.54%		0		0 / 7 (0%)		6	O3b_01_manC,100.0%;O3/O3a_02_manB,98.68%;O12_01_rfbB,97.75%;OL101_03_rfbD,98.65%;OL101_02_rfbA,96.88%;O12_04_rfbC,96.76%
GCF_001462865.1_ASM146286v1_genomic	O1v1	Very high		100.00%	98.48%	0 bp	10 / 10 (100%)	O1/O2v2_01_wzm,100.0%;O1/O2v2_02_wzt,99.19%;O1/O2v2_03_wbbM,98.73%;O1/O2v2_04_glf,99.74%;O1/O2v2_05_wbbN,98.32%;O1/O2v2_06_wbbO,99.2%;O1/O2v2_07_kfoC,99.01%;O1/O2v2_08_gmlC,97.33%;O1/O2v2_09_gmlB,99.39%;O1/O2v2_10_gmlA,100.0%		0		0 / 10 (0%)		0
GCF_001462885.1_ASM146288v1_genomic	O1v1	Very high		100.00%	99.11%	0 bp	10 / 10 (100%)	O1/O2v2_01_wzm,100.0%;O1/O2v2_02_wzt,99.6%;O1/O2v2_03_wbbM,99.37%;O1/O2v2_04_glf,98.96%;O1/O2v2_05_wbbN,98.32%;O1/O2v2_06_wbbO,98.94%;O1/O2v2_07_kfoC,99.26%;O1/O2v2_08_gmlC,99.18%;O1/O2v2_09_gmlB,100.0%;O1/O2v2_10_gmlA,100.0%		0		0 / 10 (0%)		6	Extra_genes_wbbY/wbbZ_01_wbbY,99.87%;O12_01_rfbB,93.52%;O12_03_rfbD,98.99%;OL101_02_rfbA,98.28%;Extra_genes_wbbY/wbbZ_02_wbbZ,100.0%;O12_04_rfbC,97.3%
GCF_001462905.1_ASM146290v1_genomic	O1v1	Very high		100.00%	99.69%	+1 bp	6 / 6 (100%)	O4_01_hydrolase,99.67%;O4_02_hypothetical,99.75%;O4_03_hypothetical,99.58%;O4_04_wzt,100.0%;O4_05_wzm,98.77%;O4_06_glycosyltransferase,99.74%		0		0 / 6 (0%)		4	O12_01_rfbB,98.03%;OL101_03_rfbD,98.65%;OL101_02_rfbA,97.92%;O12_04_rfbC,96.76%
GCF_001462965.1_ASM146296v1_genomic	O1v1	Very high		100.00%	98.52%	0 bp	7 / 7 (100%)	O1/O2v1_01_wzm,100.0%;O1/O2v1_02_wzt,99.6%;O1/O2v1_03_wbbM,99.37%;O1/O2v1_04_glf,99.22%;O1/O2v1_05_wbbN,98.32%;O1/O2v1_06_wbbO,99.21%;O1/O2v1_07_kfoC,98.63%		0		0 / 7 (0%)		2	O3b_01_manC,100.0%;O3/O3a_02_manB,98.9%
GCF_001463055.1_ASM146305v1_genomic	O1v1	Very high		100.00%	98.47%	0 bp	10 / 10 (100%)	O1/O2v2_01_wzm,100.0%;O1/O2v2_02_wzt,99.19%;O1/O2v2_03_wbbM,98.73%;O1/O2v2_04_glf,99.74%;O1/O2v2_05_wbbN,98.32%;O1/O2v2_06_wbbO,99.2%;O1/O2v2_07_kfoC,99.01%;O1/O2v2_08_gmlC,97.33%;O1/O2v2_09_gmlB,99.39%;O1/O2v2_10_gmlA,100.0%		0		0 / 10 (0%)		0
GCF_001463085.1_ASM146308v1_genomic	O1v1	Very high		100.00%	99.32%	0 bp	8 / 8 (100%)	O3b_01_manC,100.0%;O3b_02_manB,99.78%;O3b_03_wzm,99.24%;O3b_04_wzt,99.77%;O3b_05_wbdD,99.56%;O3b_06_wbdA,99.76%;O3b_07_wbdB,99.74%;O3b_08_wbdC,100.0%		0		0 / 8 (0%)		6	O3b_01_manC,100.0%;O3/O3a_02_manB,98.24%;O12_01_rfbB,98.31%;O12_03_rfbD,98.99%;OL101_02_rfbA,97.22%;O12_04_rfbC,97.3%
GCF_001463105.1_ASM146310v1_genomic	O1v1	Very high		100.00%	99.66%	0 bp	6 / 6 (100%)	O4_01_hydrolase,99.5%;O4_02_hypothetical,99.75%;O4_03_hypothetical,99.43%;O4_04_wzt,100.0%;O4_05_wzm,98.77%;O4_06_glycosyltransferase,99.48%		0		0 / 6 (0%)		0
GCF_001463125.1_ASM146312v1_genomic	O1v1	Very high		100.00%	99.16%	0 bp	8 / 8 (100%)	O3b_01_manC,100.0%;O3b_02_manB,99.78%;O3b_03_wzm,99.24%;O3b_04_wzt,99.77%;O3b_05_wbdD,99.56%;O3b_06_wbdA,99.76%;O3b_07_wbdB,99.74%;O3b_08_wbdC,100.0%		0		0 / 8 (0%)		6	O3b_01_manC,100.0%;O3/O3a_02_manB,98.24%;O12_01_rfbB,98.31%;O12_03_rfbD,98.99%;OL101_02_rfbA,97.22%;O12_04_rfbC,97.3%
GCF_001463165.1_ASM146316v1_genomic	O1v1	High	-	100.00%	99.97%	+1200 bp	6 / 7 (85.7%)	O1/O2v1_01_wzm,100.0%;O1/O2v1_02_wzt,100.0%;O1/O2v1_03_wbbM,100.0%;O1/O2v1_04_glf,100.0%;O1/O2v1_05_wbbN,100.0%;O1/O2v1_07_kfoC,100.0%	O1/O2v1_06_wbbO	0		0 / 7 (0%)		4	Extra_genes_wbbY/wbbZ_01_wbbY,99.6%;O3b_01_manC,99.79%;O3/O3a_02_manB,98.9%;Extra_genes_wbbY/wbbZ_02_wbbZ,99.63%
GCF_001463215.1_ASM146321v1_genomic	O1v1	High	*	100.00%	94.21%	0 bp	8 / 8 (100%)	O5_01_manC,99.36%;O5_02_manB,99.56%;O5_03_wzm,99.25%;O5_04_wzt,98.77%;O5_05_wbdD,94.37%;O5_06_wbdA,95.39%;O5_07_wbdB,99.48%;O5_08_wbdC,99.73%		0		0 / 8 (0%)		0
GCF_001463285.1_ASM146328v1_genomic	O1v1	Very high		100.00%	98.38%	0 bp	10 / 10 (100%)	O1/O2v2_01_wzm,100.0%;O1/O2v2_02_wzt,99.19%;O1/O2v2_03_wbbM,98.58%;O1/O2v2_04_glf,98.96%;O1/O2v2_05_wbbN,98.99%;O1/O2v2_06_wbbO,99.47%;O1/O2v2_07_kfoC,99.01%;O1/O2v2_08_gmlC,97.33%;O1/O2v2_09_gmlB,99.39%;O1/O2v2_10_gmlA,100.0%		0		0 / 10 (0%)		4	O12_01_rfbB,98.31%;OL101_03_rfbD,98.99%;OL101_02_rfbA,98.28%;OL101_04_rfbC,97.84%
GCF_001463295.1_ASM146329v1_genomic	O1v1	High	*	100.00%	94.28%	0 bp	8 / 8 (100%)	O5_01_manC,99.36%;O5_02_manB,99.56%;O5_03_wzm,99.25%;O5_04_wzt,98.77%;O5_05_wbdD,94.37%;O5_06_wbdA,95.39%;O5_07_wbdB,99.74%;O5_08_wbdC,100.0%		0		0 / 8 (0%)		2	O3b_01_manC,99.79%;O3/O3a_02_manB,99.12%
GCF_001463415.1_ASM146341v1_genomic	O1v1	Very high		100.00%	98.48%	0 bp	10 / 10 (100%)	O1/O2v2_01_wzm,100.0%;O1/O2v2_02_wzt,99.19%;O1/O2v2_03_wbbM,98.73%;O1/O2v2_04_glf,99.74%;O1/O2v2_05_wbbN,98.32%;O1/O2v2_06_wbbO,99.2%;O1/O2v2_07_kfoC,99.01%;O1/O2v2_08_gmlC,97.33%;O1/O2v2_09_gmlB,99.39%;O1/O2v2_10_gmlA,100.0%		0		0 / 10 (0%)		0
GCF_001463445.1_ASM146344v1_genomic	O1v1	Very high		100.00%	99.30%	0 bp	8 / 8 (100%)	O3b_01_manC,100.0%;O3b_02_manB,99.57%;O3b_03_wzm,99.24%;O3b_04_wzt,99.77%;O3b_05_wbdD,99.71%;O3b_06_wbdA,99.88%;O3b_07_wbdB,99.21%;O3b_08_wbdC,100.0%		0		0 / 8 (0%)		0
GCF_001463475.1_ASM146347v1_genomic	O1v1	Very high		100.00%	99.98%	0 bp	7 / 7 (100%)	O1/O2v1_01_wzm,100.0%;O1/O2v1_02_wzt,100.0%;O1/O2v1_03_wbbM,99.84%;O1/O2v1_04_glf,100.0%;O1/O2v1_05_wbbN,100.0%;O1/O2v1_06_wbbO,100.0%;O1/O2v1_07_kfoC,100.0%		0		0 / 7 (0%)		4	Extra_genes_wbbY/wbbZ_01_wbbY,99.6%;O3b_01_manC,100.0%;O3/O3a_02_manB,98.9%;Extra_genes_wbbY/wbbZ_02_wbbZ,99.63%
GCF_001463525.1_ASM146352v1_genomic	O1v1	Good	?-	100.00%	97.98%	n/a	7 / 8 (87.5%)	O3/O3a_01_manC,99.79%;O3/O3a_02_manB,100.0%;O3/O3a_03_wzm,98.47%;O3/O3a_04_wzt,99.77%;O3/O3a_05_wbdD,97.32%;O3/O3a_06_wbdA,99.76%;O3/O3a_07_wbdB,99.48%	O3/O3a_08_wbdC	0		0 / 8 (0%)		2	O3/O3a_01_manC,100.0%;O3/O3a_02_manB,99.12%
GCF_001463555.1_ASM146355v1_genomic	O1v1	High	*	100.00%	94.21%	0 bp	8 / 8 (100%)	O5_01_manC,99.36%;O5_02_manB,99.56%;O5_03_wzm,99.25%;O5_04_wzt,98.77%;O5_05_wbdD,94.37%;O5_06_wbdA,95.39%;O5_07_wbdB,99.48%;O5_08_wbdC,99.73%		0		0 / 8 (0%)		0
GCF_001463605.1_ASM146360v1_genomic	O1v1	Very high		100.00%	98.52%	0 bp	7 / 7 (100%)	O1/O2v1_01_wzm,100.0%;O1/O2v1_02_wzt,99.6%;O1/O2v1_03_wbbM,99.37%;O1/O2v1_04_glf,99.22%;O1/O2v1_05_wbbN,98.32%;O1/O2v1_06_wbbO,99.21%;O1/O2v1_07_kfoC,98.63%		0		0 / 7 (0%)		2	O3b_01_manC,100.0%;O3/O3a_02_manB,98.9%
GCF_001463615.1_ASM146361v1_genomic	O1v1	Very high		100.00%	98.02%	-2 bp	7 / 7 (100%)	O1/O2v1_01_wzm,100.0%;O1/O2v1_02_wzt,99.19%;O1/O2v1_03_wbbM,99.21%;O1/O2v1_04_glf,98.96%;O1/O2v1_05_wbbN,98.66%;O1/O2v1_06_wbbO,99.47%;O1/O2v1_07_kfoC,96.81%		0		0 / 7 (0%)		6	Extra_genes_wbbY/wbbZ_01_wbbY,99.46%;O12_01_rfbB,98.03%;OL101_03_rfbD,98.65%;OL101_02_rfbA,97.92%;Extra_genes_wbbY/wbbZ_02_wbbZ,99.63%;O12_04_rfbC,97.3%
GCF_001463665.1_ASM146366v1_genomic	O1v1	High	*	100.00%	94.21%	0 bp	8 / 8 (100%)	O5_01_manC,99.36%;O5_02_manB,99.56%;O5_03_wzm,99.25%;O5_04_wzt,98.77%;O5_05_wbdD,94.37%;O5_06_wbdA,95.39%;O5_07_wbdB,99.48%;O5_08_wbdC,99.73%		0		0 / 8 (0%)		0
GCF_001471065.1_ASM147106v1_genomic	O1v1	None	?-*	100.00%	98.14%	n/a	2 / 10 (20%)	O1/O2v2_02_wzt,92.4%;O1/O2v2_07_kfoC,92.33%	O1/O2v2_01_wzm;O1/O2v2_03_wbbM;O1/O2v2_04_glf;O1/O2v2_05_wbbN;O1/O2v2_06_wbbO;O1/O2v2_08_gmlC;O1/O2v2_09_gmlB;O1/O2v2_10_gmlA	0		0 / 10 (0%)		0
GCF_001471075.1_ASM147107v1_genomic	O1v1	None	?-*	100.00%	98.15%	n/a	4 / 10 (40%)	O1/O2v2_01_wzm,100.0%;O1/O2v2_02_wzt,99.19%;O1/O2v2_06_wbbO,99.42%;O1/O2v2_10_gmlA,92.97%	O1/O2v2_03_wbbM;O1/O2v2_04_glf;O1/O2v2_05_wbbN;O1/O2v2_07_kfoC;O1/O2v2_08_gmlC;O1/O2v2_09_gmlB	0		0 / 10 (0%)		0
GCF_001471085.1_ASM147108v2_genomic	O1v1	None	?-	100.00%	98.27%	n/a	2 / 10 (20%)	O1/O2v2_02_wzt,98.65%;O1/O2v2_10_gmlA,100.0%	O1/O2v2_01_wzm;O1/O2v2_03_wbbM;O1/O2v2_04_glf;O1/O2v2_05_wbbN;O1/O2v2_06_wbbO;O1/O2v2_07_kfoC;O1/O2v2_08_gmlC;O1/O2v2_09_gmlB	0		0 / 10 (0%)		0
GCF_001471095.1_KLP-24_genomic	O1v1	None	?-	100.00%	98.25%	n/a	1 / 10 (10%)	O1/O2v2_01_wzm,100.0%	O1/O2v2_02_wzt;O1/O2v2_03_wbbM;O1/O2v2_04_glf;O1/O2v2_05_wbbN;O1/O2v2_06_wbbO;O1/O2v2_07_kfoC;O1/O2v2_08_gmlC;O1/O2v2_09_gmlB;O1/O2v2_10_gmlA	0		0 / 10 (0%)		0
GCF_001471145.1_ASM147114v1_genomic	O1v1	None	?-*	100.00%	98.17%	n/a	3 / 10 (30%)	O1/O2v2_02_wzt,99.18%;O1/O2v2_05_wbbN,98.22%;O1/O2v2_10_gmlA,83.59%	O1/O2v2_01_wzm;O1/O2v2_03_wbbM;O1/O2v2_04_glf;O1/O2v2_06_wbbO;O1/O2v2_07_kfoC;O1/O2v2_08_gmlC;O1/O2v2_09_gmlB	0		0 / 10 (0%)		0
GCF_001471155.1_ASM147115v2_genomic	O1v1	None	?-	100.00%	98.03%	n/a	2 / 10 (20%)	O1/O2v2_01_wzm,100.0%;O1/O2v2_06_wbbO,99.2%	O1/O2v2_02_wzt;O1/O2v2_03_wbbM;O1/O2v2_04_glf;O1/O2v2_05_wbbN;O1/O2v2_07_kfoC;O1/O2v2_08_gmlC;O1/O2v2_09_gmlB;O1/O2v2_10_gmlA	0		0 / 10 (0%)		0
GCF_001471175.1_ASM147117v1_genomic	O1v1	None	?-*	100.00%	98.18%	n/a	2 / 10 (20%)	O1/O2v2_02_wzt,97.98%;O1/O2v2_06_wbbO,80.89%	O1/O2v2_01_wzm;O1/O2v2_03_wbbM;O1/O2v2_04_glf;O1/O2v2_05_wbbN;O1/O2v2_07_kfoC;O1/O2v2_08_gmlC;O1/O2v2_09_gmlB;O1/O2v2_10_gmlA	0		0 / 10 (0%)		0
GCF_001471625.1_ASM147162v2_genomic	O1v1	High	-	100.00%	98.48%	+2400 bp	9 / 10 (90%)	O1/O2v2_01_wzm,100.0%;O1/O2v2_02_wzt,99.19%;O1/O2v2_03_wbbM,98.67%;O1/O2v2_04_glf,99.74%;O1/O2v2_05_wbbN,98.32%;O1/O2v2_07_kfoC,99.01%;O1/O2v2_08_gmlC,97.33%;O1/O2v2_09_gmlB,99.39%;O1/O2v2_10_gmlA,100.0%	O1/O2v2_06_wbbO	0		0 / 10 (0%)		0
GCF_001471835.2_ASM147183v2_genomic	O1v1	None	-	29.08%	73.84%	+4 bp	0 / 8 (0%)		OL102_01_rfbB;OL102_02_rfbA;OL102_03_rfbD;OL102_04_rfbC;OL102_05_wbbL;OL102_06_rhamnan;OL102_07_wzm;OL102_08_wzt	0		0 / 8 (0%)		0
GCF_001482345.1_ASM148234v1_genomic	O1v1	Very high		100.00%	98.72%	0 bp	10 / 10 (100%)	O1/O2v2_01_wzm,100.0%;O1/O2v2_02_wzt,99.6%;O1/O2v2_03_wbbM,99.37%;O1/O2v2_04_glf,99.22%;O1/O2v2_05_wbbN,97.99%;O1/O2v2_06_wbbO,99.47%;O1/O2v2_07_kfoC,98.76%;O1/O2v2_08_gmlC,96.71%;O1/O2v2_09_gmlB,99.39%;O1/O2v2_10_gmlA,100.0%		0		0 / 10 (0%)		4	Extra_genes_wbbY/wbbZ_01_wbbY,99.33%;O3/O3a_01_manC,99.58%;O3/O3a_02_manB,98.9%;Extra_genes_wbbY/wbbZ_02_wbbZ,99.63%
GCF_001482605.1_ASM148260v1_genomic	O1v1	Very high		100.00%	99.08%	0 bp	8 / 8 (100%)	O3b_01_manC,99.79%;O3b_02_manB,99.78%;O3b_03_wzm,98.47%;O3b_04_wzt,99.77%;O3b_05_wbdD,99.71%;O3b_06_wbdA,99.64%;O3b_07_wbdB,99.74%;O3b_08_wbdC,100.0%		0		0 / 8 (0%)		0
GCF_001482645.1_ASM148264v1_genomic	O1v1	Very high		100.00%	98.10%	-2 bp	7 / 7 (100%)	O1/O2v1_01_wzm,100.0%;O1/O2v1_02_wzt,99.6%;O1/O2v1_03_wbbM,99.37%;O1/O2v1_04_glf,98.18%;O1/O2v1_05_wbbN,97.99%;O1/O2v1_06_wbbO,99.21%;O1/O2v1_07_kfoC,97.27%		0		0 / 7 (0%)		2	Extra_genes_wbbY/wbbZ_01_wbbY,99.6%;Extra_genes_wbbY/wbbZ_02_wbbZ,100.0%
GCF_001482995.1_ASM148299v1_genomic	O1v1	None	?-	53.28%	98.35%	n/a	3 / 10 (30%)	O1/O2v2_01_wzm,100.0%;O1/O2v2_09_gmlB,99.39%;O1/O2v2_10_gmlA,100.0%	O1/O2v2_02_wzt;O1/O2v2_03_wbbM;O1/O2v2_04_glf;O1/O2v2_05_wbbN;O1/O2v2_06_wbbO;O1/O2v2_07_kfoC;O1/O2v2_08_gmlC	0		0 / 10 (0%)		4	O12_01_rfbB,98.31%;OL101_03_rfbD,98.99%;OL101_02_rfbA,98.28%;OL101_04_rfbC,97.84%
GCF_001483005.1_ASM148300v1_genomic	O1v1	Very high		100.00%	98.38%	0 bp	10 / 10 (100%)	O1/O2v2_01_wzm,100.0%;O1/O2v2_02_wzt,99.19%;O1/O2v2_03_wbbM,98.58%;O1/O2v2_04_glf,98.96%;O1/O2v2_05_wbbN,98.99%;O1/O2v2_06_wbbO,99.47%;O1/O2v2_07_kfoC,99.01%;O1/O2v2_08_gmlC,97.33%;O1/O2v2_09_gmlB,99.39%;O1/O2v2_10_gmlA,100.0%		0		0 / 10 (0%)		4	O12_01_rfbB,98.31%;OL101_03_rfbD,98.99%;OL101_02_rfbA,98.28%;OL101_04_rfbC,97.84%
GCF_001483045.1_ASM148304v1_genomic	O1v1	None	?-	79.06%	98.43%	n/a	2 / 10 (20%)	O1/O2v2_02_wzt,98.73%;O1/O2v2_05_wbbN,98.18%	O1/O2v2_01_wzm;O1/O2v2_03_wbbM;O1/O2v2_04_glf;O1/O2v2_06_wbbO;O1/O2v2_07_kfoC;O1/O2v2_08_gmlC;O1/O2v2_09_gmlB;O1/O2v2_10_gmlA	0		0 / 10 (0%)		2	O3/O3a_01_manC,98.31%;O3b_02_manB,98.9%
GCF_001483055.1_ASM148305v1_genomic	O1v1	Good	?-	99.22%	98.54%	n/a	4 / 7 (57.1%)	O1/O2v1_01_wzm,100.0%;O1/O2v1_02_wzt,99.6%;O1/O2v1_04_glf,99.22%;O1/O2v1_05_wbbN,98.32%	O1/O2v1_03_wbbM;O1/O2v1_06_wbbO;O1/O2v1_07_kfoC	0		0 / 7 (0%)		2	O3/O3a_01_manC,99.58%;O3/O3a_02_manB,98.9%
GCF_001483105.1_ASM148310v1_genomic	O1v1	None	?-	81.02%	98.22%	n/a	3 / 10 (30%)	O1/O2v2_01_wzm,100.0%;O1/O2v2_02_wzt,99.19%;O1/O2v2_09_gmlB,99.39%	O1/O2v2_03_wbbM;O1/O2v2_04_glf;O1/O2v2_05_wbbN;O1/O2v2_06_wbbO;O1/O2v2_07_kfoC;O1/O2v2_08_gmlC;O1/O2v2_10_gmlA	0		0 / 10 (0%)		4	O12_01_rfbB,98.31%;OL101_03_rfbD,98.99%;OL101_02_rfbA,98.28%;OL101_04_rfbC,97.84%
GCF_001483725.1_ASM148372v1_genomic	O1v1	Good	?-*	99.79%	91.68%	n/a	7 / 8 (87.5%)	O3b_01_manC,90.89%;O3b_03_wzm,94.27%;O3b_04_wzt,89.35%;O3b_05_wbdD,93.73%;O3b_06_wbdA,99.76%;O3b_07_wbdB,99.21%;O3b_08_wbdC,98.65%	O3b_02_manB	0		0 / 8 (0%)		0
GCF_001510995.1_ERS822449_genomic	O1v1	Very high		100.00%	98.48%	0 bp	10 / 10 (100%)	O1/O2v2_01_wzm,100.0%;O1/O2v2_02_wzt,99.19%;O1/O2v2_03_wbbM,98.73%;O1/O2v2_04_glf,99.74%;O1/O2v2_05_wbbN,98.32%;O1/O2v2_06_wbbO,99.2%;O1/O2v2_07_kfoC,99.01%;O1/O2v2_08_gmlC,97.33%;O1/O2v2_09_gmlB,99.39%;O1/O2v2_10_gmlA,100.0%		0		0 / 10 (0%)		0
GCF_001511015.1_ERS822448_genomic	O1v1	Very high		100.00%	98.62%	0 bp	7 / 7 (100%)	O1/O2v1_01_wzm,100.0%;O1/O2v1_02_wzt,100.0%;O1/O2v1_03_wbbM,99.21%;O1/O2v1_04_glf,97.92%;O1/O2v1_05_wbbN,97.32%;O1/O2v1_06_wbbO,98.94%;O1/O2v1_07_kfoC,99.54%		0		0 / 7 (0%)		6	O3b_01_manC,100.0%;O3/O3a_02_manB,98.68%;O12_01_rfbB,97.75%;OL101_03_rfbD,98.65%;OL101_02_rfbA,96.88%;O12_04_rfbC,96.76%
GCF_001511035.1_ERS822443_genomic	O1v1	Very high		100.00%	98.48%	0 bp	10 / 10 (100%)	O1/O2v2_01_wzm,100.0%;O1/O2v2_02_wzt,99.19%;O1/O2v2_03_wbbM,98.73%;O1/O2v2_04_glf,99.74%;O1/O2v2_05_wbbN,98.32%;O1/O2v2_06_wbbO,99.2%;O1/O2v2_07_kfoC,99.01%;O1/O2v2_08_gmlC,97.33%;O1/O2v2_09_gmlB,99.39%;O1/O2v2_10_gmlA,100.0%		0		0 / 10 (0%)		0
GCF_001511055.1_ERS822442_genomic	O1v1	Very high		100.00%	98.48%	0 bp	10 / 10 (100%)	O1/O2v2_01_wzm,100.0%;O1/O2v2_02_wzt,99.19%;O1/O2v2_03_wbbM,98.73%;O1/O2v2_04_glf,99.74%;O1/O2v2_05_wbbN,98.32%;O1/O2v2_06_wbbO,99.2%;O1/O2v2_07_kfoC,99.01%;O1/O2v2_08_gmlC,97.33%;O1/O2v2_09_gmlB,99.39%;O1/O2v2_10_gmlA,100.0%		0		0 / 10 (0%)		0
GCF_001511095.1_ERS822447_genomic	O1v1	Very high		100.00%	98.48%	0 bp	10 / 10 (100%)	O1/O2v2_01_wzm,100.0%;O1/O2v2_02_wzt,99.19%;O1/O2v2_03_wbbM,98.73%;O1/O2v2_04_glf,99.74%;O1/O2v2_05_wbbN,98.32%;O1/O2v2_06_wbbO,99.2%;O1/O2v2_07_kfoC,99.01%;O1/O2v2_08_gmlC,97.33%;O1/O2v2_09_gmlB,99.39%;O1/O2v2_10_gmlA,100.0%		0		0 / 10 (0%)		0
GCF_001511115.1_ERS822464_genomic	O1v1	Very high		100.00%	98.48%	0 bp	10 / 10 (100%)	O1/O2v2_01_wzm,100.0%;O1/O2v2_02_wzt,99.19%;O1/O2v2_03_wbbM,98.73%;O1/O2v2_04_glf,99.74%;O1/O2v2_05_wbbN,98.32%;O1/O2v2_06_wbbO,99.2%;O1/O2v2_07_kfoC,99.01%;O1/O2v2_08_gmlC,97.33%;O1/O2v2_09_gmlB,99.39%;O1/O2v2_10_gmlA,100.0%		0		0 / 10 (0%)		0
GCF_001511135.1_ERS822462_genomic	O1v1	Very high		100.00%	98.48%	0 bp	10 / 10 (100%)	O1/O2v2_01_wzm,100.0%;O1/O2v2_02_wzt,99.19%;O1/O2v2_03_wbbM,98.73%;O1/O2v2_04_glf,99.74%;O1/O2v2_05_wbbN,98.32%;O1/O2v2_06_wbbO,99.2%;O1/O2v2_07_kfoC,99.01%;O1/O2v2_08_gmlC,97.33%;O1/O2v2_09_gmlB,99.39%;O1/O2v2_10_gmlA,100.0%		0		0 / 10 (0%)		0
GCF_001511155.1_ERS822470_genomic	O1v1	Very high		100.00%	98.48%	0 bp	10 / 10 (100%)	O1/O2v2_01_wzm,100.0%;O1/O2v2_02_wzt,99.19%;O1/O2v2_03_wbbM,98.73%;O1/O2v2_04_glf,99.74%;O1/O2v2_05_wbbN,98.32%;O1/O2v2_06_wbbO,99.2%;O1/O2v2_07_kfoC,99.01%;O1/O2v2_08_gmlC,97.33%;O1/O2v2_09_gmlB,99.39%;O1/O2v2_10_gmlA,100.0%		0		0 / 10 (0%)		0
GCF_001511175.1_ERS822459_genomic	O1v1	Very high		100.00%	98.48%	0 bp	10 / 10 (100%)	O1/O2v2_01_wzm,100.0%;O1/O2v2_02_wzt,99.19%;O1/O2v2_03_wbbM,98.73%;O1/O2v2_04_glf,99.74%;O1/O2v2_05_wbbN,98.32%;O1/O2v2_06_wbbO,99.2%;O1/O2v2_07_kfoC,99.01%;O1/O2v2_08_gmlC,97.33%;O1/O2v2_09_gmlB,99.39%;O1/O2v2_10_gmlA,100.0%		0		0 / 10 (0%)		0
GCF_001511195.1_ERS822473_genomic	O1v1	Very high		100.00%	98.48%	0 bp	10 / 10 (100%)	O1/O2v2_01_wzm,100.0%;O1/O2v2_02_wzt,99.19%;O1/O2v2_03_wbbM,98.73%;O1/O2v2_04_glf,99.74%;O1/O2v2_05_wbbN,98.32%;O1/O2v2_06_wbbO,99.2%;O1/O2v2_07_kfoC,99.01%;O1/O2v2_08_gmlC,97.33%;O1/O2v2_09_gmlB,99.39%;O1/O2v2_10_gmlA,100.0%		0		0 / 10 (0%)		0
GCF_001511215.1_ERS822474_genomic	O1v1	Very high		100.00%	98.47%	0 bp	10 / 10 (100%)	O1/O2v2_01_wzm,100.0%;O1/O2v2_02_wzt,98.79%;O1/O2v2_03_wbbM,98.73%;O1/O2v2_04_glf,99.74%;O1/O2v2_05_wbbN,98.32%;O1/O2v2_06_wbbO,99.2%;O1/O2v2_07_kfoC,99.01%;O1/O2v2_08_gmlC,97.33%;O1/O2v2_09_gmlB,99.39%;O1/O2v2_10_gmlA,100.0%		0		0 / 10 (0%)		0
GCF_001511255.1_ERS822455_genomic	O1v1	Good	-	81.35%	98.03%	0 bp	5 / 7 (71.4%)	O1/O2v1_01_wzm,100.0%;O1/O2v1_02_wzt,100.0%;O1/O2v1_03_wbbM,98.73%;O1/O2v1_04_glf,98.44%;O1/O2v1_05_wbbN,97.65%	O1/O2v1_06_wbbO;O1/O2v1_07_kfoC	0		0 / 7 (0%)		1	O1/O2v2_10_gmlA,100.0%
GCF_001511275.1_ERS822454_genomic	O1v1	Very high		100.00%	98.48%	0 bp	10 / 10 (100%)	O1/O2v2_01_wzm,100.0%;O1/O2v2_02_wzt,99.19%;O1/O2v2_03_wbbM,98.73%;O1/O2v2_04_glf,99.74%;O1/O2v2_05_wbbN,98.32%;O1/O2v2_06_wbbO,99.2%;O1/O2v2_07_kfoC,99.01%;O1/O2v2_08_gmlC,97.33%;O1/O2v2_09_gmlB,99.39%;O1/O2v2_10_gmlA,100.0%		0		0 / 10 (0%)		0
GCF_001511295.1_ERS822461_genomic	O1v1	Good	-	81.35%	98.03%	0 bp	5 / 7 (71.4%)	O1/O2v1_01_wzm,100.0%;O1/O2v1_02_wzt,100.0%;O1/O2v1_03_wbbM,98.73%;O1/O2v1_04_glf,98.44%;O1/O2v1_05_wbbN,97.65%	O1/O2v1_06_wbbO;O1/O2v1_07_kfoC	0		0 / 7 (0%)		1	O1/O2v2_10_gmlA,100.0%
GCF_001511315.1_ERS822469_genomic	O1v1	Very high		100.00%	98.48%	0 bp	10 / 10 (100%)	O1/O2v2_01_wzm,100.0%;O1/O2v2_02_wzt,99.19%;O1/O2v2_03_wbbM,98.73%;O1/O2v2_04_glf,99.74%;O1/O2v2_05_wbbN,98.32%;O1/O2v2_06_wbbO,99.2%;O1/O2v2_07_kfoC,99.01%;O1/O2v2_08_gmlC,97.33%;O1/O2v2_09_gmlB,99.39%;O1/O2v2_10_gmlA,100.0%		0		0 / 10 (0%)		0
GCF_001511335.1_ERS822456_genomic	O1v1	Very high		100.00%	98.48%	0 bp	10 / 10 (100%)	O1/O2v2_01_wzm,100.0%;O1/O2v2_02_wzt,99.19%;O1/O2v2_03_wbbM,98.73%;O1/O2v2_04_glf,99.74%;O1/O2v2_05_wbbN,98.32%;O1/O2v2_06_wbbO,99.2%;O1/O2v2_07_kfoC,99.01%;O1/O2v2_08_gmlC,97.33%;O1/O2v2_09_gmlB,99.39%;O1/O2v2_10_gmlA,100.0%		0		0 / 10 (0%)		0
GCF_001511355.1_ERS822444_genomic	O1v1	Very high		100.00%	98.48%	0 bp	10 / 10 (100%)	O1/O2v2_01_wzm,100.0%;O1/O2v2_02_wzt,99.19%;O1/O2v2_03_wbbM,98.73%;O1/O2v2_04_glf,99.74%;O1/O2v2_05_wbbN,98.32%;O1/O2v2_06_wbbO,99.2%;O1/O2v2_07_kfoC,99.01%;O1/O2v2_08_gmlC,97.33%;O1/O2v2_09_gmlB,99.39%;O1/O2v2_10_gmlA,100.0%		0		0 / 10 (0%)		0
GCF_001511375.1_ERS822463_genomic	O1v1	Very high		100.00%	98.48%	0 bp	10 / 10 (100%)	O1/O2v2_01_wzm,100.0%;O1/O2v2_02_wzt,99.19%;O1/O2v2_03_wbbM,98.73%;O1/O2v2_04_glf,99.74%;O1/O2v2_05_wbbN,98.32%;O1/O2v2_06_wbbO,99.2%;O1/O2v2_07_kfoC,99.01%;O1/O2v2_08_gmlC,97.33%;O1/O2v2_09_gmlB,99.39%;O1/O2v2_10_gmlA,100.0%		0		0 / 10 (0%)		0
GCF_001511395.1_ERS822472_genomic	O1v1	Very high		100.00%	98.48%	0 bp	10 / 10 (100%)	O1/O2v2_01_wzm,100.0%;O1/O2v2_02_wzt,99.19%;O1/O2v2_03_wbbM,98.73%;O1/O2v2_04_glf,99.74%;O1/O2v2_05_wbbN,98.32%;O1/O2v2_06_wbbO,99.2%;O1/O2v2_07_kfoC,99.01%;O1/O2v2_08_gmlC,97.33%;O1/O2v2_09_gmlB,99.39%;O1/O2v2_10_gmlA,100.0%		0		0 / 10 (0%)		0
GCF_001511415.1_ERS822445_genomic	O1v1	Very high		100.00%	98.48%	0 bp	10 / 10 (100%)	O1/O2v2_01_wzm,100.0%;O1/O2v2_02_wzt,99.19%;O1/O2v2_03_wbbM,98.73%;O1/O2v2_04_glf,99.74%;O1/O2v2_05_wbbN,98.32%;O1/O2v2_06_wbbO,99.2%;O1/O2v2_07_kfoC,99.01%;O1/O2v2_08_gmlC,97.33%;O1/O2v2_09_gmlB,99.39%;O1/O2v2_10_gmlA,100.0%		0		0 / 10 (0%)		0
GCF_001511435.1_ERS822458_genomic	O1v1	Very high		100.00%	98.48%	0 bp	10 / 10 (100%)	O1/O2v2_01_wzm,100.0%;O1/O2v2_02_wzt,99.19%;O1/O2v2_03_wbbM,98.73%;O1/O2v2_04_glf,99.74%;O1/O2v2_05_wbbN,98.32%;O1/O2v2_06_wbbO,99.2%;O1/O2v2_07_kfoC,99.01%;O1/O2v2_08_gmlC,97.33%;O1/O2v2_09_gmlB,99.39%;O1/O2v2_10_gmlA,100.0%		0		0 / 10 (0%)		0
GCF_001511455.1_ERS822467_genomic	O1v1	Very high		100.00%	98.48%	0 bp	10 / 10 (100%)	O1/O2v2_01_wzm,100.0%;O1/O2v2_02_wzt,99.19%;O1/O2v2_03_wbbM,98.73%;O1/O2v2_04_glf,99.74%;O1/O2v2_05_wbbN,98.32%;O1/O2v2_06_wbbO,99.2%;O1/O2v2_07_kfoC,99.01%;O1/O2v2_08_gmlC,97.33%;O1/O2v2_09_gmlB,99.39%;O1/O2v2_10_gmlA,100.0%		0		0 / 10 (0%)		0
GCF_001511475.1_ERS822475_genomic	O1v1	Very high		100.00%	98.48%	0 bp	10 / 10 (100%)	O1/O2v2_01_wzm,100.0%;O1/O2v2_02_wzt,99.19%;O1/O2v2_03_wbbM,98.73%;O1/O2v2_04_glf,99.74%;O1/O2v2_05_wbbN,98.32%;O1/O2v2_06_wbbO,99.2%;O1/O2v2_07_kfoC,99.01%;O1/O2v2_08_gmlC,97.33%;O1/O2v2_09_gmlB,99.39%;O1/O2v2_10_gmlA,100.0%		0		0 / 10 (0%)		0
GCF_001511495.1_ERS822451_genomic	O1v1	Good	?	100.00%	98.48%	n/a	10 / 10 (100%)	O1/O2v2_01_wzm,100.0%;O1/O2v2_02_wzt,99.19%;O1/O2v2_03_wbbM,98.73%;O1/O2v2_04_glf,99.74%;O1/O2v2_05_wbbN,98.32%;O1/O2v2_06_wbbO,99.12%;O1/O2v2_07_kfoC,99.01%;O1/O2v2_08_gmlC,97.33%;O1/O2v2_09_gmlB,99.39%;O1/O2v2_10_gmlA,100.0%		0		0 / 10 (0%)		0
GCF_001511535.1_ERS822468_genomic	O1v1	Very high		100.00%	98.48%	0 bp	10 / 10 (100%)	O1/O2v2_01_wzm,100.0%;O1/O2v2_02_wzt,99.19%;O1/O2v2_03_wbbM,98.73%;O1/O2v2_04_glf,99.74%;O1/O2v2_05_wbbN,98.32%;O1/O2v2_06_wbbO,99.2%;O1/O2v2_07_kfoC,99.01%;O1/O2v2_08_gmlC,97.33%;O1/O2v2_09_gmlB,99.39%;O1/O2v2_10_gmlA,100.0%		0		0 / 10 (0%)		0
GCF_001511555.1_ERS822471_genomic	O1v1	Very high		100.00%	98.48%	0 bp	10 / 10 (100%)	O1/O2v2_01_wzm,100.0%;O1/O2v2_02_wzt,99.19%;O1/O2v2_03_wbbM,98.73%;O1/O2v2_04_glf,99.74%;O1/O2v2_05_wbbN,98.32%;O1/O2v2_06_wbbO,99.2%;O1/O2v2_07_kfoC,99.01%;O1/O2v2_08_gmlC,97.33%;O1/O2v2_09_gmlB,99.39%;O1/O2v2_10_gmlA,100.0%		0		0 / 10 (0%)		0
GCF_001511575.1_ERS822450_genomic	O1v1	Very high		100.00%	98.48%	0 bp	10 / 10 (100%)	O1/O2v2_01_wzm,100.0%;O1/O2v2_02_wzt,99.19%;O1/O2v2_03_wbbM,98.73%;O1/O2v2_04_glf,99.74%;O1/O2v2_05_wbbN,98.32%;O1/O2v2_06_wbbO,99.2%;O1/O2v2_07_kfoC,99.01%;O1/O2v2_08_gmlC,97.33%;O1/O2v2_09_gmlB,99.39%;O1/O2v2_10_gmlA,100.0%		0		0 / 10 (0%)		0
GCF_001511595.1_ERS822460_genomic	O1v1	Very high		100.00%	98.48%	0 bp	10 / 10 (100%)	O1/O2v2_01_wzm,100.0%;O1/O2v2_02_wzt,99.19%;O1/O2v2_03_wbbM,98.73%;O1/O2v2_04_glf,99.74%;O1/O2v2_05_wbbN,98.32%;O1/O2v2_06_wbbO,99.2%;O1/O2v2_07_kfoC,99.01%;O1/O2v2_08_gmlC,97.33%;O1/O2v2_09_gmlB,99.39%;O1/O2v2_10_gmlA,100.0%		0		0 / 10 (0%)		0
GCF_001511635.1_ERS822453_genomic	O1v1	Good	?-	100.00%	98.45%	n/a	9 / 10 (90%)	O1/O2v2_01_wzm,100.0%;O1/O2v2_02_wzt,99.19%;O1/O2v2_03_wbbM,98.73%;O1/O2v2_04_glf,99.48%;O1/O2v2_05_wbbN,98.32%;O1/O2v2_06_wbbO,98.94%;O1/O2v2_07_kfoC,99.01%;O1/O2v2_08_gmlC,97.33%;O1/O2v2_10_gmlA,100.0%	O1/O2v2_09_gmlB	0		0 / 10 (0%)		0
GCF_001511675.1_ERS822457_genomic	O1v1	Very high		100.00%	98.48%	0 bp	10 / 10 (100%)	O1/O2v2_01_wzm,100.0%;O1/O2v2_02_wzt,99.19%;O1/O2v2_03_wbbM,98.73%;O1/O2v2_04_glf,99.74%;O1/O2v2_05_wbbN,98.32%;O1/O2v2_06_wbbO,99.2%;O1/O2v2_07_kfoC,99.01%;O1/O2v2_08_gmlC,97.33%;O1/O2v2_09_gmlB,99.39%;O1/O2v2_10_gmlA,100.0%		0		0 / 10 (0%)		0
GCF_001511695.1_ERS822465_genomic	O1v1	Very high		100.00%	98.48%	0 bp	10 / 10 (100%)	O1/O2v2_01_wzm,100.0%;O1/O2v2_02_wzt,99.19%;O1/O2v2_03_wbbM,98.73%;O1/O2v2_04_glf,99.74%;O1/O2v2_05_wbbN,98.32%;O1/O2v2_06_wbbO,99.2%;O1/O2v2_07_kfoC,99.01%;O1/O2v2_08_gmlC,97.33%;O1/O2v2_09_gmlB,99.39%;O1/O2v2_10_gmlA,100.0%		0		0 / 10 (0%)		0
GCF_001511715.1_ERS822446_genomic	O1v1	Very high		100.00%	98.48%	0 bp	10 / 10 (100%)	O1/O2v2_01_wzm,100.0%;O1/O2v2_02_wzt,99.19%;O1/O2v2_03_wbbM,98.73%;O1/O2v2_04_glf,99.74%;O1/O2v2_05_wbbN,98.32%;O1/O2v2_06_wbbO,99.2%;O1/O2v2_07_kfoC,99.01%;O1/O2v2_08_gmlC,97.33%;O1/O2v2_09_gmlB,99.39%;O1/O2v2_10_gmlA,100.0%		0		0 / 10 (0%)		0
GCF_001511735.1_ERS822466_genomic	O1v1	Very high		100.00%	98.48%	0 bp	10 / 10 (100%)	O1/O2v2_01_wzm,100.0%;O1/O2v2_02_wzt,99.19%;O1/O2v2_03_wbbM,98.73%;O1/O2v2_04_glf,99.74%;O1/O2v2_05_wbbN,98.32%;O1/O2v2_06_wbbO,99.2%;O1/O2v2_07_kfoC,99.01%;O1/O2v2_08_gmlC,97.33%;O1/O2v2_09_gmlB,99.39%;O1/O2v2_10_gmlA,100.0%		0		0 / 10 (0%)		0
GCF_001517715.1_ASM151771v1_genomic	O1v1	Very high		100.00%	98.48%	0 bp	10 / 10 (100%)	O1/O2v2_01_wzm,100.0%;O1/O2v2_02_wzt,99.19%;O1/O2v2_03_wbbM,98.73%;O1/O2v2_04_glf,99.74%;O1/O2v2_05_wbbN,98.32%;O1/O2v2_06_wbbO,99.2%;O1/O2v2_07_kfoC,99.01%;O1/O2v2_08_gmlC,97.33%;O1/O2v2_09_gmlB,99.39%;O1/O2v2_10_gmlA,100.0%		0		0 / 10 (0%)		0
GCF_001517725.1_ASM151772v1_genomic	O1v1	Very high		100.00%	98.48%	0 bp	10 / 10 (100%)	O1/O2v2_01_wzm,100.0%;O1/O2v2_02_wzt,99.19%;O1/O2v2_03_wbbM,98.73%;O1/O2v2_04_glf,99.74%;O1/O2v2_05_wbbN,98.32%;O1/O2v2_06_wbbO,99.2%;O1/O2v2_07_kfoC,99.01%;O1/O2v2_08_gmlC,97.33%;O1/O2v2_09_gmlB,99.39%;O1/O2v2_10_gmlA,100.0%		0		0 / 10 (0%)		0
GCF_001517735.1_ASM151773v1_genomic	O1v1	Very high		100.00%	98.48%	0 bp	10 / 10 (100%)	O1/O2v2_01_wzm,100.0%;O1/O2v2_02_wzt,99.19%;O1/O2v2_03_wbbM,98.73%;O1/O2v2_04_glf,99.74%;O1/O2v2_05_wbbN,98.32%;O1/O2v2_06_wbbO,99.2%;O1/O2v2_07_kfoC,99.01%;O1/O2v2_08_gmlC,97.33%;O1/O2v2_09_gmlB,99.39%;O1/O2v2_10_gmlA,100.0%		0		0 / 10 (0%)		0
GCF_001517745.1_ASM151774v1_genomic	O1v1	Very high		100.00%	98.48%	0 bp	10 / 10 (100%)	O1/O2v2_01_wzm,100.0%;O1/O2v2_02_wzt,99.19%;O1/O2v2_03_wbbM,98.73%;O1/O2v2_04_glf,99.74%;O1/O2v2_05_wbbN,98.32%;O1/O2v2_06_wbbO,99.2%;O1/O2v2_07_kfoC,99.01%;O1/O2v2_08_gmlC,97.33%;O1/O2v2_09_gmlB,99.39%;O1/O2v2_10_gmlA,100.0%		0		0 / 10 (0%)		0
GCF_001517795.1_ASM151779v1_genomic	O1v1	Very high		100.00%	98.48%	0 bp	10 / 10 (100%)	O1/O2v2_01_wzm,100.0%;O1/O2v2_02_wzt,99.19%;O1/O2v2_03_wbbM,98.73%;O1/O2v2_04_glf,99.74%;O1/O2v2_05_wbbN,98.32%;O1/O2v2_06_wbbO,99.2%;O1/O2v2_07_kfoC,99.01%;O1/O2v2_08_gmlC,97.33%;O1/O2v2_09_gmlB,99.39%;O1/O2v2_10_gmlA,100.0%		0		0 / 10 (0%)		0
GCF_001517805.1_ASM151780v1_genomic	O1v1	Very high		100.00%	98.48%	0 bp	10 / 10 (100%)	O1/O2v2_01_wzm,100.0%;O1/O2v2_02_wzt,99.19%;O1/O2v2_03_wbbM,98.73%;O1/O2v2_04_glf,99.74%;O1/O2v2_05_wbbN,98.32%;O1/O2v2_06_wbbO,99.2%;O1/O2v2_07_kfoC,99.01%;O1/O2v2_08_gmlC,97.33%;O1/O2v2_09_gmlB,99.39%;O1/O2v2_10_gmlA,100.0%		0		0 / 10 (0%)		0
GCF_001517955.1_ASM151795v1_genomic	O1v1	Very high		100.00%	98.48%	0 bp	10 / 10 (100%)	O1/O2v2_01_wzm,100.0%;O1/O2v2_02_wzt,99.19%;O1/O2v2_03_wbbM,98.73%;O1/O2v2_04_glf,99.74%;O1/O2v2_05_wbbN,98.32%;O1/O2v2_06_wbbO,99.2%;O1/O2v2_07_kfoC,99.01%;O1/O2v2_08_gmlC,97.33%;O1/O2v2_09_gmlB,99.39%;O1/O2v2_10_gmlA,100.0%		0		0 / 10 (0%)		0
GCF_001521895.1_ASM152189v1_genomic	O1v1	Very high		100.00%	99.99%	0 bp	7 / 7 (100%)	O1/O2v1_01_wzm,100.0%;O1/O2v1_02_wzt,100.0%;O1/O2v1_03_wbbM,100.0%;O1/O2v1_04_glf,100.0%;O1/O2v1_05_wbbN,100.0%;O1/O2v1_06_wbbO,100.0%;O1/O2v1_07_kfoC,100.0%		0		0 / 7 (0%)		4	Extra_genes_wbbY/wbbZ_01_wbbY,99.6%;O3b_01_manC,100.0%;O3/O3a_02_manB,98.9%;Extra_genes_wbbY/wbbZ_02_wbbZ,99.63%
GCF_001529935.1_ASM152993v1_genomic	O1v1	Very high		100.00%	99.12%	-2 bp	10 / 10 (100%)	O1/O2v2_01_wzm,100.0%;O1/O2v2_02_wzt,99.6%;O1/O2v2_03_wbbM,99.37%;O1/O2v2_04_glf,98.44%;O1/O2v2_05_wbbN,98.66%;O1/O2v2_06_wbbO,100.0%;O1/O2v2_07_kfoC,98.76%;O1/O2v2_08_gmlC,98.56%;O1/O2v2_09_gmlB,99.69%;O1/O2v2_10_gmlA,100.0%		0		0 / 10 (0%)		4	Extra_genes_wbbY/wbbZ_01_wbbY,99.6%;O3b_01_manC,99.58%;O3/O3a_02_manB,99.12%;Extra_genes_wbbY/wbbZ_02_wbbZ,100.0%
GCF_001530015.1_ASM153001v1_genomic	O1v1	Very high		100.00%	99.94%	0 bp	7 / 7 (100%)	O1/O2v1_01_wzm,100.0%;O1/O2v1_02_wzt,100.0%;O1/O2v1_03_wbbM,99.84%;O1/O2v1_04_glf,100.0%;O1/O2v1_05_wbbN,100.0%;O1/O2v1_06_wbbO,100.0%;O1/O2v1_07_kfoC,99.77%		0		0 / 7 (0%)		4	Extra_genes_wbbY/wbbZ_01_wbbY,99.6%;O3b_01_manC,100.0%;O3/O3a_02_manB,98.9%;Extra_genes_wbbY/wbbZ_02_wbbZ,100.0%
GCF_001534855.2_ASM153485v2_genomic	O1v1	Very high		100.00%	99.41%	0 bp	10 / 10 (100%)	O1/O2v2_01_wzm,100.0%;O1/O2v2_02_wzt,99.6%;O1/O2v2_03_wbbM,99.53%;O1/O2v2_04_glf,98.96%;O1/O2v2_05_wbbN,98.99%;O1/O2v2_06_wbbO,99.73%;O1/O2v2_07_kfoC,99.5%;O1/O2v2_08_gmlC,100.0%;O1/O2v2_09_gmlB,100.0%;O1/O2v2_10_gmlA,100.0%		0		0 / 10 (0%)		4	Extra_genes_wbbY/wbbZ_01_wbbY,99.6%;O3b_01_manC,99.58%;O3/O3a_02_manB,98.25%;Extra_genes_wbbY/wbbZ_02_wbbZ,100.0%
GCF_001546515.1_ASM154651v1_genomic	O1v1	Very high		100.00%	99.38%	0 bp	10 / 10 (100%)	O1/O2v2_01_wzm,100.0%;O1/O2v2_02_wzt,99.6%;O1/O2v2_03_wbbM,99.53%;O1/O2v2_04_glf,98.96%;O1/O2v2_05_wbbN,98.66%;O1/O2v2_06_wbbO,99.47%;O1/O2v2_07_kfoC,99.5%;O1/O2v2_08_gmlC,100.0%;O1/O2v2_09_gmlB,100.0%;O1/O2v2_10_gmlA,100.0%		0		0 / 10 (0%)		4	Extra_genes_wbbY/wbbZ_01_wbbY,99.33%;O3b_01_manC,100.0%;O3/O3a_02_manB,99.12%;Extra_genes_wbbY/wbbZ_02_wbbZ,99.63%
GCF_001548315.1_ASM154831v1_genomic	O1v1	Very high		100.00%	96.72%	-1 bp	6 / 6 (100%)	OL103_01_rmlC,96.88%;OL103_02_wzm,100.0%;OL103_03_wzt,99.56%;OL103_04_hydrolase,95.45%;OL103_05_spsA,99.67%;OL103_06_wbbL,100.0%		0		0 / 6 (0%)		9	O3/O3a_01_manC,100.0%;O5_02_manB,98.03%;O12_01_rfbB,98.59%;O12_01_rfbB,98.31%;OL101_03_rfbD,99.33%;OL101_03_rfbD,98.99%;OL101_02_rfbA,98.62%;OL101_02_rfbA,98.62%;O12_04_rfbC,96.22%
GCF_001548535.1_ASM154853v1_genomic	O1v1	High	-	100.00%	99.13%	+4 bp	5 / 8 (62.5%)	O3b_01_manC,100.0%;O3b_02_manB,99.78%;O3b_03_wzm,99.24%;O3b_07_wbdB,99.74%;O3b_08_wbdC,100.0%	O3b_04_wzt;O3b_05_wbdD;O3b_06_wbdA	0		0 / 8 (0%)		5	O3/O3a_02_manB,98.24%;O12_01_rfbB,98.31%;O12_03_rfbD,98.99%;OL101_02_rfbA,97.03%;O12_04_rfbC,97.3%
GCF_001549995.1_ASM154999v1_genomic	O1v1	Very high		100.00%	99.14%	-2 bp	10 / 10 (100%)	O1/O2v2_01_wzm,100.0%;O1/O2v2_02_wzt,99.6%;O1/O2v2_03_wbbM,99.84%;O1/O2v2_04_glf,99.22%;O1/O2v2_05_wbbN,98.99%;O1/O2v2_06_wbbO,99.73%;O1/O2v2_07_kfoC,98.26%;O1/O2v2_08_gmlC,97.95%;O1/O2v2_09_gmlB,99.69%;O1/O2v2_10_gmlA,100.0%		0		0 / 10 (0%)		4	Extra_genes_wbbY/wbbZ_01_wbbY,99.33%;O3/O3a_01_manC,99.36%;O3/O3a_02_manB,98.68%;Extra_genes_wbbY/wbbZ_02_wbbZ,99.63%
GCF_001557575.1_ASM155757v1_genomic	O1v1	Very high		100.00%	99.71%	0 bp	6 / 6 (100%)	O4_01_hydrolase,99.67%;O4_02_hypothetical,99.75%;O4_03_hypothetical,99.58%;O4_04_wzt,100.0%;O4_05_wzm,98.77%;O4_06_glycosyltransferase,99.74%		0		0 / 6 (0%)		0
GCF_001566595.1_ASM156659v1_genomic	O1v1	Very high		100.00%	98.45%	0 bp	10 / 10 (100%)	O1/O2v2_01_wzm,100.0%;O1/O2v2_02_wzt,99.19%;O1/O2v2_03_wbbM,98.58%;O1/O2v2_04_glf,98.96%;O1/O2v2_05_wbbN,98.66%;O1/O2v2_06_wbbO,99.47%;O1/O2v2_07_kfoC,98.76%;O1/O2v2_08_gmlC,97.33%;O1/O2v2_09_gmlB,99.39%;O1/O2v2_10_gmlA,100.0%		0		0 / 10 (0%)		0
GCF_001574505.1_ASM157450v1_genomic	O1v1	Very high		100.00%	99.99%	0 bp	7 / 7 (100%)	O1/O2v1_01_wzm,100.0%;O1/O2v1_02_wzt,100.0%;O1/O2v1_03_wbbM,100.0%;O1/O2v1_04_glf,100.0%;O1/O2v1_05_wbbN,100.0%;O1/O2v1_06_wbbO,100.0%;O1/O2v1_07_kfoC,100.0%		0		0 / 7 (0%)		4	Extra_genes_wbbY/wbbZ_01_wbbY,99.6%;O3b_01_manC,99.79%;O3/O3a_02_manB,98.9%;Extra_genes_wbbY/wbbZ_02_wbbZ,99.63%
GCF_001590945.1_ASM159094v1_genomic	O1v1	Very high		100.00%	98.28%	0 bp	7 / 7 (100%)	O1/O2v1_01_wzm,99.61%;O1/O2v1_02_wzt,100.0%;O1/O2v1_03_wbbM,98.58%;O1/O2v1_04_glf,98.18%;O1/O2v1_05_wbbN,98.66%;O1/O2v1_06_wbbO,99.21%;O1/O2v1_07_kfoC,99.32%		0		0 / 7 (0%)		4	Extra_genes_wbbY/wbbZ_01_wbbY,99.6%;O3/O3a_01_manC,98.52%;O3/O3a_02_manB,99.12%;Extra_genes_wbbY/wbbZ_02_wbbZ,100.0%
GCF_001596905.1_ASM159690v1_genomic	O1v1	Very high		100.00%	98.52%	0 bp	7 / 7 (100%)	O1/O2v1_01_wzm,100.0%;O1/O2v1_02_wzt,99.6%;O1/O2v1_03_wbbM,99.37%;O1/O2v1_04_glf,99.22%;O1/O2v1_05_wbbN,98.32%;O1/O2v1_06_wbbO,99.21%;O1/O2v1_07_kfoC,98.63%		0		0 / 7 (0%)		4	Extra_genes_wbbY/wbbZ_01_wbbY,99.6%;O3b_01_manC,100.0%;O3/O3a_02_manB,98.9%;Extra_genes_wbbY/wbbZ_02_wbbZ,99.63%
GCF_001596915.1_ASM159691v1_genomic	O1v1	Very high		100.00%	98.52%	0 bp	7 / 7 (100%)	O1/O2v1_01_wzm,100.0%;O1/O2v1_02_wzt,99.6%;O1/O2v1_03_wbbM,99.37%;O1/O2v1_04_glf,99.22%;O1/O2v1_05_wbbN,98.32%;O1/O2v1_06_wbbO,99.21%;O1/O2v1_07_kfoC,98.63%		0		0 / 7 (0%)		4	Extra_genes_wbbY/wbbZ_01_wbbY,99.6%;O3b_01_manC,100.0%;O3/O3a_02_manB,98.9%;Extra_genes_wbbY/wbbZ_02_wbbZ,99.63%
GCF_001596925.1_ASM159692v1_genomic	O1v1	Very high		100.00%	98.38%	-12 bp	7 / 7 (100%)	O1/O2v1_01_wzm,100.0%;O1/O2v1_02_wzt,99.6%;O1/O2v1_03_wbbM,99.37%;O1/O2v1_04_glf,99.22%;O1/O2v1_05_wbbN,96.98%;O1/O2v1_06_wbbO,99.21%;O1/O2v1_07_kfoC,98.63%		0		0 / 7 (0%)		4	Extra_genes_wbbY/wbbZ_01_wbbY,99.6%;O3b_01_manC,100.0%;O3/O3a_02_manB,98.9%;Extra_genes_wbbY/wbbZ_02_wbbZ,99.63%
GCF_001596935.1_ASM159693v1_genomic	O1v1	Very high		100.00%	98.52%	0 bp	7 / 7 (100%)	O1/O2v1_01_wzm,100.0%;O1/O2v1_02_wzt,99.6%;O1/O2v1_03_wbbM,99.37%;O1/O2v1_04_glf,99.22%;O1/O2v1_05_wbbN,98.32%;O1/O2v1_06_wbbO,99.21%;O1/O2v1_07_kfoC,98.63%		0		0 / 7 (0%)		4	Extra_genes_wbbY/wbbZ_01_wbbY,99.6%;O3b_01_manC,100.0%;O3/O3a_02_manB,98.9%;Extra_genes_wbbY/wbbZ_02_wbbZ,99.63%
GCF_001596985.1_ASM159698v1_genomic	O1v1	Very high		100.00%	98.52%	0 bp	7 / 7 (100%)	O1/O2v1_01_wzm,100.0%;O1/O2v1_02_wzt,99.6%;O1/O2v1_03_wbbM,99.37%;O1/O2v1_04_glf,99.22%;O1/O2v1_05_wbbN,98.32%;O1/O2v1_06_wbbO,99.21%;O1/O2v1_07_kfoC,98.63%		0		0 / 7 (0%)		4	Extra_genes_wbbY/wbbZ_01_wbbY,99.6%;O3b_01_manC,100.0%;O3/O3a_02_manB,98.9%;Extra_genes_wbbY/wbbZ_02_wbbZ,99.63%
GCF_001596995.1_ASM159699v1_genomic	O1v1	Very high		100.00%	98.52%	0 bp	7 / 7 (100%)	O1/O2v1_01_wzm,100.0%;O1/O2v1_02_wzt,99.6%;O1/O2v1_03_wbbM,99.37%;O1/O2v1_04_glf,99.22%;O1/O2v1_05_wbbN,98.32%;O1/O2v1_06_wbbO,99.21%;O1/O2v1_07_kfoC,98.63%		0		0 / 7 (0%)		4	Extra_genes_wbbY/wbbZ_01_wbbY,99.6%;O3b_01_manC,100.0%;O3/O3a_02_manB,98.9%;Extra_genes_wbbY/wbbZ_02_wbbZ,99.63%
GCF_001597015.1_ASM159701v1_genomic	O1v1	Very high		100.00%	98.52%	0 bp	7 / 7 (100%)	O1/O2v1_01_wzm,100.0%;O1/O2v1_02_wzt,99.6%;O1/O2v1_03_wbbM,99.37%;O1/O2v1_04_glf,99.22%;O1/O2v1_05_wbbN,98.32%;O1/O2v1_06_wbbO,99.21%;O1/O2v1_07_kfoC,98.63%		0		0 / 7 (0%)		4	Extra_genes_wbbY/wbbZ_01_wbbY,99.6%;O3b_01_manC,99.58%;O3/O3a_02_manB,98.9%;Extra_genes_wbbY/wbbZ_02_wbbZ,99.63%
GCF_001597035.1_ASM159703v1_genomic	O1v1	Good	?-	100.00%	99.55%	n/a	7 / 8 (87.5%)	O5_01_manC,99.57%;O5_03_wzm,99.62%;O5_04_wzt,99.75%;O5_05_wbdD,100.0%;O5_06_wbdA,99.84%;O5_07_wbdB,99.48%;O5_08_wbdC,100.0%	O5_02_manB	0		0 / 8 (0%)		1	Extra_genes_wbbY/wbbZ_02_wbbZ,100.0%
GCF_001597065.1_ASM159706v1_genomic	O1v1	Good	?	100.00%	99.72%	n/a	6 / 6 (100%)	O4_01_hydrolase,99.83%;O4_02_hypothetical,99.23%;O4_03_hypothetical,99.72%;O4_04_wzt,99.79%;O4_05_wzm,98.77%;O4_06_glycosyltransferase,99.74%		0		0 / 6 (0%)		0
GCF_001597075.1_ASM159707v1_genomic	O1v1	Very high		100.00%	98.46%	0 bp	10 / 10 (100%)	O1/O2v2_01_wzm,100.0%;O1/O2v2_02_wzt,99.19%;O1/O2v2_03_wbbM,98.58%;O1/O2v2_04_glf,98.96%;O1/O2v2_05_wbbN,98.99%;O1/O2v2_06_wbbO,99.47%;O1/O2v2_07_kfoC,98.76%;O1/O2v2_08_gmlC,97.33%;O1/O2v2_09_gmlB,99.39%;O1/O2v2_10_gmlA,100.0%		0		0 / 10 (0%)		0
GCF_001597095.1_ASM159709v1_genomic	O1v1	Very high		100.00%	98.52%	0 bp	7 / 7 (100%)	O1/O2v1_01_wzm,100.0%;O1/O2v1_02_wzt,99.6%;O1/O2v1_03_wbbM,99.37%;O1/O2v1_04_glf,99.22%;O1/O2v1_05_wbbN,98.32%;O1/O2v1_06_wbbO,99.21%;O1/O2v1_07_kfoC,98.63%		0		0 / 7 (0%)		4	Extra_genes_wbbY/wbbZ_01_wbbY,99.6%;O3b_01_manC,100.0%;O3/O3a_02_manB,98.9%;Extra_genes_wbbY/wbbZ_02_wbbZ,99.63%
GCF_001597115.1_ASM159711v1_genomic	O1v1	Very high		100.00%	98.52%	0 bp	7 / 7 (100%)	O1/O2v1_01_wzm,100.0%;O1/O2v1_02_wzt,99.6%;O1/O2v1_03_wbbM,99.37%;O1/O2v1_04_glf,99.22%;O1/O2v1_05_wbbN,98.32%;O1/O2v1_06_wbbO,99.21%;O1/O2v1_07_kfoC,98.63%		0		0 / 7 (0%)		4	Extra_genes_wbbY/wbbZ_01_wbbY,99.6%;O3b_01_manC,100.0%;O3/O3a_02_manB,98.9%;Extra_genes_wbbY/wbbZ_02_wbbZ,99.63%
GCF_001597145.1_ASM159714v1_genomic	O1v1	Very high		100.00%	98.52%	0 bp	7 / 7 (100%)	O1/O2v1_01_wzm,100.0%;O1/O2v1_02_wzt,99.6%;O1/O2v1_03_wbbM,99.37%;O1/O2v1_04_glf,99.22%;O1/O2v1_05_wbbN,98.32%;O1/O2v1_06_wbbO,99.21%;O1/O2v1_07_kfoC,98.63%		0		0 / 7 (0%)		4	Extra_genes_wbbY/wbbZ_01_wbbY,99.6%;O3b_01_manC,100.0%;O3/O3a_02_manB,98.9%;Extra_genes_wbbY/wbbZ_02_wbbZ,99.63%
GCF_001597165.1_ASM159716v1_genomic	O1v1	Very high		100.00%	98.52%	0 bp	7 / 7 (100%)	O1/O2v1_01_wzm,100.0%;O1/O2v1_02_wzt,99.6%;O1/O2v1_03_wbbM,99.37%;O1/O2v1_04_glf,99.22%;O1/O2v1_05_wbbN,98.32%;O1/O2v1_06_wbbO,99.21%;O1/O2v1_07_kfoC,98.63%		0		0 / 7 (0%)		4	Extra_genes_wbbY/wbbZ_01_wbbY,99.6%;O3b_01_manC,100.0%;O3/O3a_02_manB,98.9%;Extra_genes_wbbY/wbbZ_02_wbbZ,99.63%
GCF_001597175.1_ASM159717v1_genomic	O1v1	Very high		100.00%	98.52%	0 bp	7 / 7 (100%)	O1/O2v1_01_wzm,100.0%;O1/O2v1_02_wzt,99.6%;O1/O2v1_03_wbbM,99.37%;O1/O2v1_04_glf,99.22%;O1/O2v1_05_wbbN,98.32%;O1/O2v1_06_wbbO,99.21%;O1/O2v1_07_kfoC,98.63%		0		0 / 7 (0%)		4	Extra_genes_wbbY/wbbZ_01_wbbY,99.6%;O3b_01_manC,100.0%;O3/O3a_02_manB,98.9%;Extra_genes_wbbY/wbbZ_02_wbbZ,99.63%
GCF_001597195.1_ASM159719v1_genomic	O1v1	Very high		100.00%	98.52%	0 bp	7 / 7 (100%)	O1/O2v1_01_wzm,100.0%;O1/O2v1_02_wzt,99.6%;O1/O2v1_03_wbbM,99.37%;O1/O2v1_04_glf,99.22%;O1/O2v1_05_wbbN,98.32%;O1/O2v1_06_wbbO,99.21%;O1/O2v1_07_kfoC,98.63%		0		0 / 7 (0%)		4	Extra_genes_wbbY/wbbZ_01_wbbY,99.6%;O3b_01_manC,100.0%;O3/O3a_02_manB,98.9%;Extra_genes_wbbY/wbbZ_02_wbbZ,99.63%
GCF_001597225.1_ASM159722v1_genomic	O1v1	Very high		100.00%	98.52%	0 bp	7 / 7 (100%)	O1/O2v1_01_wzm,100.0%;O1/O2v1_02_wzt,99.6%;O1/O2v1_03_wbbM,99.37%;O1/O2v1_04_glf,99.22%;O1/O2v1_05_wbbN,98.32%;O1/O2v1_06_wbbO,99.21%;O1/O2v1_07_kfoC,98.63%		0		0 / 7 (0%)		4	Extra_genes_wbbY/wbbZ_01_wbbY,99.6%;O3b_01_manC,100.0%;O3/O3a_02_manB,98.9%;Extra_genes_wbbY/wbbZ_02_wbbZ,99.63%
GCF_001597245.1_CLC_bio_genomic	O1v1	Very high		100.00%	98.52%	0 bp	7 / 7 (100%)	O1/O2v1_01_wzm,100.0%;O1/O2v1_02_wzt,99.6%;O1/O2v1_03_wbbM,99.37%;O1/O2v1_04_glf,99.22%;O1/O2v1_05_wbbN,98.32%;O1/O2v1_06_wbbO,99.21%;O1/O2v1_07_kfoC,98.63%		0		0 / 7 (0%)		4	Extra_genes_wbbY/wbbZ_01_wbbY,99.6%;O3b_01_manC,100.0%;O3/O3a_02_manB,98.9%;Extra_genes_wbbY/wbbZ_02_wbbZ,99.63%
GCF_001598715.1_ASM159871v1_genomic	O1v1	Very high		100.00%	98.41%	-1 bp	7 / 7 (100%)	O1/O2v1_01_wzm,100.0%;O1/O2v1_02_wzt,99.19%;O1/O2v1_03_wbbM,99.37%;O1/O2v1_04_glf,98.7%;O1/O2v1_05_wbbN,100.0%;O1/O2v1_06_wbbO,98.94%;O1/O2v1_07_kfoC,98.41%		0		0 / 7 (0%)		3	O3b_01_manC,99.36%;O3/O3a_02_manB,99.12%;Extra_genes_wbbY/wbbZ_02_wbbZ,99.63%
GCF_001611055.1_ASM161105v1_genomic	O1v1	Very high		100.00%	98.44%	+6 bp	10 / 10 (100%)	O1/O2v2_01_wzm,100.0%;O1/O2v2_02_wzt,99.19%;O1/O2v2_03_wbbM,98.73%;O1/O2v2_04_glf,98.96%;O1/O2v2_05_wbbN,98.32%;O1/O2v2_06_wbbO,99.73%;O1/O2v2_07_kfoC,98.76%;O1/O2v2_08_gmlC,97.74%;O1/O2v2_09_gmlB,99.39%;O1/O2v2_10_gmlA,100.0%		0		0 / 10 (0%)		4	Extra_genes_wbbY/wbbZ_01_wbbY,99.19%;O3b_01_manC,99.58%;O3/O3a_02_manB,99.12%;Extra_genes_wbbY/wbbZ_02_wbbZ,99.63%
GCF_001611095.1_ASM161109v1_genomic	O1v1	Very high		100.00%	98.44%	+6 bp	10 / 10 (100%)	O1/O2v2_01_wzm,100.0%;O1/O2v2_02_wzt,99.19%;O1/O2v2_03_wbbM,98.73%;O1/O2v2_04_glf,98.96%;O1/O2v2_05_wbbN,98.32%;O1/O2v2_06_wbbO,99.73%;O1/O2v2_07_kfoC,98.76%;O1/O2v2_08_gmlC,97.74%;O1/O2v2_09_gmlB,99.39%;O1/O2v2_10_gmlA,100.0%		0		0 / 10 (0%)		4	Extra_genes_wbbY/wbbZ_01_wbbY,99.19%;O3b_01_manC,99.58%;O3/O3a_02_manB,99.12%;Extra_genes_wbbY/wbbZ_02_wbbZ,99.63%
GCF_001613565.1_ASM161356v1_genomic	O1v1	Good	?-	100.00%	91.47%	n/a	7 / 9 (77.8%)	OL101_02_rfbA,97.53%;OL101_03_rfbD,98.32%;OL101_04_rfbC,97.3%;OL101_05_wbbL,98.92%;OL101_06_wzm,98.92%;OL101_07_wzt,99.1%;OL101_08_wbbB,95.71%	OL101_01_rfbB;OL101_09_glycosylhydrolase	0		0 / 9 (0%)		1	OL103_01_rmlC,95.16%
GCF_001613575.1_ASM161357v1_genomic	O1v1	Good	?-	100.00%	91.83%	n/a	7 / 9 (77.8%)	OL101_01_rfbB,96.67%;OL101_02_rfbA,97.53%;OL101_04_rfbC,97.3%;OL101_05_wbbL,98.92%;OL101_06_wzm,98.92%;OL101_07_wzt,99.1%;OL101_08_wbbB,95.71%	OL101_03_rfbD;OL101_09_glycosylhydrolase	0		0 / 9 (0%)		2	O12_01_rfbB,98.18%;OL103_01_rmlC,95.16%
GCF_001613585.1_ASM161358v1_genomic	O1v1	Good	?-+	100.00%	92.18%	n/a	6 / 9 (66.7%)	OL101_01_rfbB,96.7%;OL101_02_rfbA,97.53%;OL101_05_wbbL,98.92%;OL101_06_wzm,98.92%;OL101_07_wzt,99.1%;OL101_08_wbbB,95.71%	OL101_03_rfbD;OL101_04_rfbC;OL101_09_glycosylhydrolase	1	OL103_01_rmlC,95.16%	0 / 9 (0%)		1	O12_01_rfbB,97.9%
GCF_001613595.1_ASM161359v1_genomic	O1v1	None	?-+	95.57%	91.82%	n/a	5 / 9 (55.6%)	OL101_01_rfbB,97.18%;OL101_05_wbbL,98.92%;OL101_06_wzm,98.92%;OL101_07_wzt,99.1%;OL101_08_wbbB,95.71%	OL101_02_rfbA;OL101_03_rfbD;OL101_04_rfbC;OL101_09_glycosylhydrolase	1	OL103_01_rmlC,95.16%	0 / 9 (0%)		1	O12_01_rfbB,97.86%
GCF_001613645.1_ASM161364v1_genomic	O1v1	Good	?-+	95.51%	91.94%	n/a	6 / 9 (66.7%)	OL101_01_rfbB,96.62%;OL101_02_rfbA,97.53%;OL101_05_wbbL,98.92%;OL101_06_wzm,98.92%;OL101_07_wzt,99.1%;OL101_08_wbbB,95.71%	OL101_03_rfbD;OL101_04_rfbC;OL101_09_glycosylhydrolase	1	OL103_01_rmlC,95.16%	0 / 9 (0%)		1	O12_01_rfbB,98.15%
GCF_001613655.1_ASM161365v1_genomic	O1v1	Good	?-	100.00%	92.12%	n/a	8 / 9 (88.9%)	OL101_01_rfbB,96.4%;OL101_02_rfbA,97.53%;OL101_03_rfbD,98.32%;OL101_04_rfbC,97.3%;OL101_05_wbbL,98.92%;OL101_06_wzm,98.92%;OL101_07_wzt,99.1%;OL101_08_wbbB,95.71%	OL101_09_glycosylhydrolase	0		0 / 9 (0%)		3	O12_01_rfbB,98.2%;OL101_02_rfbA,97.53%;OL103_01_rmlC,95.16%
GCF_001613665.1_ASM161366v1_genomic	O1v1	None	?-+	100.00%	91.60%	n/a	5 / 9 (55.6%)	OL101_02_rfbA,97.57%;OL101_05_wbbL,98.92%;OL101_06_wzm,98.92%;OL101_07_wzt,99.1%;OL101_08_wbbB,95.71%	OL101_01_rfbB;OL101_03_rfbD;OL101_04_rfbC;OL101_09_glycosylhydrolase	1	OL103_01_rmlC,96.61%	0 / 9 (0%)		2	OL101_02_rfbA,97.57%;OL103_01_rmlC,94.92%
GCF_001613715.1_ASM161371v1_genomic	O1v1	None	?-+	99.64%	91.92%	n/a	5 / 9 (55.6%)	OL101_02_rfbA,97.22%;OL101_05_wbbL,98.92%;OL101_06_wzm,98.92%;OL101_07_wzt,99.1%;OL101_08_wbbB,95.71%	OL101_01_rfbB;OL101_03_rfbD;OL101_04_rfbC;OL101_09_glycosylhydrolase	1	OL103_01_rmlC,96.61%	0 / 9 (0%)		1	OL103_01_rmlC,94.92%
GCF_001630805.1_ASM163080v1_genomic	O1v1	Very high		100.00%	99.15%	-2 bp	10 / 10 (100%)	O1/O2v2_01_wzm,100.0%;O1/O2v2_02_wzt,99.6%;O1/O2v2_03_wbbM,99.84%;O1/O2v2_04_glf,99.22%;O1/O2v2_05_wbbN,98.99%;O1/O2v2_06_wbbO,100.0%;O1/O2v2_07_kfoC,98.26%;O1/O2v2_08_gmlC,97.95%;O1/O2v2_09_gmlB,99.69%;O1/O2v2_10_gmlA,100.0%		0		0 / 10 (0%)		4	Extra_genes_wbbY/wbbZ_01_wbbY,99.33%;O3/O3a_01_manC,99.36%;O3/O3a_02_manB,98.68%;Extra_genes_wbbY/wbbZ_02_wbbZ,99.63%
GCF_001640185.1_ASM164018v1_genomic	O1v1	Very high		100.00%	98.50%	0 bp	7 / 7 (100%)	O1/O2v1_01_wzm,100.0%;O1/O2v1_02_wzt,99.19%;O1/O2v1_03_wbbM,99.37%;O1/O2v1_04_glf,98.96%;O1/O2v1_05_wbbN,98.32%;O1/O2v1_06_wbbO,99.21%;O1/O2v1_07_kfoC,98.63%		0		0 / 7 (0%)		4	Extra_genes_wbbY/wbbZ_01_wbbY,99.6%;O3b_01_manC,99.58%;O3/O3a_02_manB,98.9%;Extra_genes_wbbY/wbbZ_02_wbbZ,99.63%
GCF_001644765.1_ASM164476v1_genomic	O1v1	Very high		100.00%	98.64%	0 bp	7 / 7 (100%)	O1/O2v1_01_wzm,100.0%;O1/O2v1_02_wzt,100.0%;O1/O2v1_03_wbbM,99.21%;O1/O2v1_04_glf,97.92%;O1/O2v1_05_wbbN,97.32%;O1/O2v1_06_wbbO,99.21%;O1/O2v1_07_kfoC,99.54%		0		0 / 7 (0%)		6	O3b_01_manC,100.0%;O3/O3a_02_manB,98.68%;O12_01_rfbB,97.75%;OL101_03_rfbD,98.65%;OL101_02_rfbA,96.88%;O12_04_rfbC,96.76%
GCF_001645745.1_ASM164574v1_genomic	O1v1	Very high		100.00%	98.45%	0 bp	10 / 10 (100%)	O1/O2v2_01_wzm,100.0%;O1/O2v2_02_wzt,99.19%;O1/O2v2_03_wbbM,98.89%;O1/O2v2_04_glf,98.7%;O1/O2v2_05_wbbN,98.32%;O1/O2v2_06_wbbO,99.73%;O1/O2v2_07_kfoC,99.01%;O1/O2v2_08_gmlC,97.13%;O1/O2v2_09_gmlB,99.08%;O1/O2v2_10_gmlA,99.21%		0		0 / 10 (0%)		4	O12_01_rfbB,98.03%;OL101_03_rfbD,98.32%;OL101_02_rfbA,97.92%;O12_04_rfbC,95.14%
GCF_001646625.1_ASM164662v1_genomic	O1v1	Very high		100.00%	98.00%	-2 bp	7 / 7 (100%)	O1/O2v1_01_wzm,100.0%;O1/O2v1_02_wzt,99.6%;O1/O2v1_03_wbbM,99.53%;O1/O2v1_04_glf,97.66%;O1/O2v1_05_wbbN,98.32%;O1/O2v1_06_wbbO,99.21%;O1/O2v1_07_kfoC,97.04%		0		0 / 7 (0%)		4	Extra_genes_wbbY/wbbZ_01_wbbY,99.6%;O3b_01_manC,99.79%;O3/O3a_02_manB,99.12%;Extra_genes_wbbY/wbbZ_02_wbbZ,100.0%
GCF_001647455.1_ASM164745v1_genomic	O1v1	Very high		100.00%	97.87%	-2 bp	7 / 7 (100%)	O1/O2v1_01_wzm,99.61%;O1/O2v1_02_wzt,99.6%;O1/O2v1_03_wbbM,99.37%;O1/O2v1_04_glf,98.44%;O1/O2v1_05_wbbN,97.32%;O1/O2v1_06_wbbO,98.68%;O1/O2v1_07_kfoC,96.81%		0		0 / 7 (0%)		4	Extra_genes_wbbY/wbbZ_01_wbbY,99.46%;O3b_01_manC,99.79%;O3/O3a_02_manB,98.9%;Extra_genes_wbbY/wbbZ_02_wbbZ,100.0%
GCF_001647465.1_ASM164746v1_genomic	O1v1	Very high		100.00%	98.49%	0 bp	10 / 10 (100%)	O1/O2v2_01_wzm,100.0%;O1/O2v2_02_wzt,99.19%;O1/O2v2_03_wbbM,98.58%;O1/O2v2_04_glf,98.96%;O1/O2v2_05_wbbN,98.32%;O1/O2v2_06_wbbO,99.47%;O1/O2v2_07_kfoC,99.26%;O1/O2v2_08_gmlC,97.33%;O1/O2v2_09_gmlB,99.08%;O1/O2v2_10_gmlA,100.0%		0		0 / 10 (0%)		4	Extra_genes_wbbY/wbbZ_01_wbbY,99.6%;O3b_01_manC,100.0%;O3/O3a_02_manB,99.12%;Extra_genes_wbbY/wbbZ_02_wbbZ,99.63%
GCF_001647475.1_ASM164747v1_genomic	O1v1	Very high		100.00%	98.85%	0 bp	7 / 7 (100%)	O1/O2v1_01_wzm,99.61%;O1/O2v1_02_wzt,100.0%;O1/O2v1_03_wbbM,99.53%;O1/O2v1_04_glf,98.44%;O1/O2v1_05_wbbN,100.0%;O1/O2v1_06_wbbO,99.21%;O1/O2v1_07_kfoC,98.86%		0		0 / 7 (0%)		2	O3b_01_manC,99.79%;O3/O3a_02_manB,99.12%
GCF_001648215.1_ASM164821v1_genomic	O1v1	Very high		100.00%	98.64%	0 bp	7 / 7 (100%)	O1/O2v1_01_wzm,100.0%;O1/O2v1_02_wzt,100.0%;O1/O2v1_03_wbbM,99.21%;O1/O2v1_04_glf,97.92%;O1/O2v1_05_wbbN,97.32%;O1/O2v1_06_wbbO,99.21%;O1/O2v1_07_kfoC,99.54%		0		0 / 7 (0%)		6	O3b_01_manC,100.0%;O3/O3a_02_manB,98.68%;O12_01_rfbB,97.75%;OL101_03_rfbD,98.65%;OL101_02_rfbA,96.88%;O12_04_rfbC,96.76%
GCF_001653695.1_ASM165369v1_genomic	O1v1	Perfect		100.00%	100.00%	0 bp	10 / 10 (100%)	O1/O2v2_01_wzm,100.0%;O1/O2v2_02_wzt,100.0%;O1/O2v2_03_wbbM,100.0%;O1/O2v2_04_glf,100.0%;O1/O2v2_05_wbbN,100.0%;O1/O2v2_06_wbbO,100.0%;O1/O2v2_07_kfoC,100.0%;O1/O2v2_08_gmlC,100.0%;O1/O2v2_09_gmlB,100.0%;O1/O2v2_10_gmlA,100.0%		0		0 / 10 (0%)		6	Extra_genes_wbbY/wbbZ_01_wbbY,99.6%;O12_01_rfbB,98.31%;OL101_03_rfbD,98.32%;OL101_02_rfbA,97.92%;Extra_genes_wbbY/wbbZ_02_wbbZ,99.63%;O12_04_rfbC,97.84%
GCF_001661895.1_ASM166189v1_genomic	O1v1	Very high		100.00%	98.46%	0 bp	10 / 10 (100%)	O1/O2v2_01_wzm,100.0%;O1/O2v2_02_wzt,99.19%;O1/O2v2_03_wbbM,98.58%;O1/O2v2_04_glf,98.96%;O1/O2v2_05_wbbN,98.32%;O1/O2v2_06_wbbO,99.73%;O1/O2v2_07_kfoC,99.26%;O1/O2v2_08_gmlC,97.33%;O1/O2v2_09_gmlB,99.39%;O1/O2v2_10_gmlA,99.21%		0		0 / 10 (0%)		6	Extra_genes_wbbY/wbbZ_01_wbbY,99.6%;O12_01_rfbB,97.75%;OL101_03_rfbD,98.65%;OL101_02_rfbA,99.31%;Extra_genes_wbbY/wbbZ_02_wbbZ,100.0%;O12_04_rfbC,97.84%
GCF_001663195.1_ASM166319v1_genomic	O1v1	High	-	100.00%	98.49%	+9587 bp	5 / 7 (71.4%)	O1/O2v1_01_wzm,100.0%;O1/O2v1_02_wzt,99.6%;O1/O2v1_04_glf,99.22%;O1/O2v1_06_wbbO,98.94%;O1/O2v1_07_kfoC,98.63%	O1/O2v1_03_wbbM;O1/O2v1_05_wbbN	0		0 / 7 (0%)		4	Extra_genes_wbbY/wbbZ_01_wbbY,99.6%;O3b_01_manC,99.58%;O3/O3a_02_manB,98.9%;Extra_genes_wbbY/wbbZ_02_wbbZ,99.63%
GCF_001663295.1_ASM166329v1_genomic	O1v1	Very high		100.00%	99.70%	0 bp	6 / 6 (100%)	O4_01_hydrolase,99.67%;O4_02_hypothetical,99.75%;O4_03_hypothetical,99.58%;O4_04_wzt,100.0%;O4_05_wzm,98.77%;O4_06_glycosyltransferase,99.21%		0		0 / 6 (0%)		0
GCF_001663435.1_ASM166343v1_genomic	O1v1	High	*	99.79%	91.70%	-4 bp	8 / 8 (100%)	O3b_01_manC,90.89%;O3b_02_manB,92.41%;O3b_03_wzm,94.27%;O3b_04_wzt,89.35%;O3b_05_wbdD,93.73%;O3b_06_wbdA,99.76%;O3b_07_wbdB,99.21%;O3b_08_wbdC,98.65%		0		0 / 8 (0%)		2	OL104_01_manC,99.58%;OL104_02_manB,98.46%
GCF_001663455.1_ASM166345v1_genomic	O1v1	High	*	100.00%	94.53%	0 bp	6 / 6 (100%)	OL103_01_rmlC,98.44%;OL103_02_wzm,99.62%;OL103_03_wzt,97.8%;OL103_04_hydrolase,94.28%;OL103_05_spsA,97.39%;OL103_06_wbbL,98.53%		0		0 / 6 (0%)		7	O12_01_rfbB,98.03%;O12_01_rfbB,98.03%;OL101_03_rfbD,98.32%;OL101_03_rfbD,97.98%;OL101_02_rfbA,97.92%;OL101_02_rfbA,97.92%;O12_04_rfbC,97.3%
GCF_001665995.1_ASM166599v1_genomic	O1v1	Very high		100.00%	99.71%	0 bp	6 / 6 (100%)	O4_01_hydrolase,99.67%;O4_02_hypothetical,99.75%;O4_03_hypothetical,99.58%;O4_04_wzt,100.0%;O4_05_wzm,98.77%;O4_06_glycosyltransferase,99.48%		0		0 / 6 (0%)		0
GCF_001666005.1_ASM166600v1_genomic	O1v1	None	-*	45.58%	88.02%	+11 bp	4 / 8 (50%)	OL102_01_rfbB,94.86%;OL102_02_rfbA,94.83%;OL102_03_rfbD,93.94%;OL102_04_rfbC,88.65%	OL102_05_wbbL;OL102_06_rhamnan;OL102_07_wzm;OL102_08_wzt	0		0 / 8 (0%)		0
GCF_001666015.1_ASM166601v1_genomic	O1v1	None	-*	45.58%	88.02%	+11 bp	4 / 8 (50%)	OL102_01_rfbB,94.86%;OL102_02_rfbA,94.83%;OL102_03_rfbD,93.94%;OL102_04_rfbC,88.65%	OL102_05_wbbL;OL102_06_rhamnan;OL102_07_wzm;OL102_08_wzt	0		0 / 8 (0%)		0
GCF_001667545.1_ASM166754v1_genomic	O1v1	Good	?-	99.79%	93.68%	n/a	7 / 8 (87.5%)	O3/O3a_01_manC,99.79%;O3/O3a_02_manB,99.78%;O3/O3a_03_wzm,98.09%;O3/O3a_04_wzt,96.99%;O3/O3a_06_wbdA,96.2%;O3/O3a_07_wbdB,96.34%;O3/O3a_08_wbdC,97.3%	O3/O3a_05_wbdD	0		0 / 8 (0%)		4	O12_01_rfbB,98.31%;OL101_03_rfbD,98.99%;OL101_02_rfbA,98.28%;OL101_04_rfbC,97.84%
GCF_001675125.1_ASM167512v1_genomic	O1v1	None	-*	45.58%	88.02%	+11 bp	4 / 8 (50%)	OL102_01_rfbB,94.86%;OL102_02_rfbA,94.83%;OL102_03_rfbD,93.94%;OL102_04_rfbC,88.65%	OL102_05_wbbL;OL102_06_rhamnan;OL102_07_wzm;OL102_08_wzt	0		0 / 8 (0%)		0
GCF_001676825.1_ASM167682v1_genomic	O1v1	Very high		100.00%	98.00%	-2 bp	7 / 7 (100%)	O1/O2v1_01_wzm,100.0%;O1/O2v1_02_wzt,99.6%;O1/O2v1_03_wbbM,99.53%;O1/O2v1_04_glf,97.66%;O1/O2v1_05_wbbN,98.32%;O1/O2v1_06_wbbO,99.21%;O1/O2v1_07_kfoC,97.04%		0		0 / 7 (0%)		4	Extra_genes_wbbY/wbbZ_01_wbbY,99.6%;O3b_01_manC,99.79%;O3/O3a_02_manB,99.12%;Extra_genes_wbbY/wbbZ_02_wbbZ,100.0%
GCF_001678695.1_ASM167869v1_genomic	O1v1	Very high		100.00%	98.45%	0 bp	10 / 10 (100%)	O1/O2v2_01_wzm,100.0%;O1/O2v2_02_wzt,99.19%;O1/O2v2_03_wbbM,98.58%;O1/O2v2_04_glf,99.22%;O1/O2v2_05_wbbN,98.32%;O1/O2v2_06_wbbO,99.73%;O1/O2v2_07_kfoC,98.76%;O1/O2v2_08_gmlC,97.95%;O1/O2v2_09_gmlB,99.08%;O1/O2v2_10_gmlA,100.0%		0		0 / 10 (0%)		0
GCF_001679915.1_ASM167991v1_genomic	O1v1	Very high		100.00%	98.37%	0 bp	10 / 10 (100%)	O1/O2v2_01_wzm,100.0%;O1/O2v2_02_wzt,99.19%;O1/O2v2_03_wbbM,98.58%;O1/O2v2_04_glf,98.96%;O1/O2v2_05_wbbN,98.99%;O1/O2v2_06_wbbO,99.47%;O1/O2v2_07_kfoC,99.01%;O1/O2v2_08_gmlC,97.13%;O1/O2v2_09_gmlB,99.39%;O1/O2v2_10_gmlA,100.0%		0		0 / 10 (0%)		4	O12_01_rfbB,98.31%;OL101_03_rfbD,98.99%;OL101_02_rfbA,98.28%;OL101_04_rfbC,97.84%
GCF_001693715.1_ASM169371v1_genomic	O1v1	Very high		100.00%	98.57%	-1 bp	7 / 7 (100%)	O1/O2v1_01_wzm,100.0%;O1/O2v1_02_wzt,100.0%;O1/O2v1_03_wbbM,99.84%;O1/O2v1_04_glf,99.48%;O1/O2v1_05_wbbN,97.99%;O1/O2v1_06_wbbO,97.88%;O1/O2v1_07_kfoC,98.41%		0		0 / 7 (0%)		2	O3b_01_manC,99.36%;O3/O3a_02_manB,98.9%
GCF_001695655.1_ASM169565v1_genomic	O1v1	None	-*	45.58%	88.02%	+11 bp	4 / 8 (50%)	OL102_01_rfbB,94.86%;OL102_02_rfbA,94.83%;OL102_03_rfbD,93.94%;OL102_04_rfbC,88.65%	OL102_05_wbbL;OL102_06_rhamnan;OL102_07_wzm;OL102_08_wzt	0		0 / 8 (0%)		0
GCF_001695775.1_ASM169577v1_genomic	O1v1	Very high		100.00%	98.41%	0 bp	10 / 10 (100%)	O1/O2v2_01_wzm,99.61%;O1/O2v2_02_wzt,99.19%;O1/O2v2_03_wbbM,98.89%;O1/O2v2_04_glf,98.7%;O1/O2v2_05_wbbN,98.32%;O1/O2v2_06_wbbO,99.73%;O1/O2v2_07_kfoC,99.01%;O1/O2v2_08_gmlC,97.74%;O1/O2v2_09_gmlB,99.39%;O1/O2v2_10_gmlA,100.0%		0		0 / 10 (0%)		4	Extra_genes_wbbY/wbbZ_01_wbbY,99.6%;O3/O3a_01_manC,98.52%;O3/O3a_02_manB,99.12%;Extra_genes_wbbY/wbbZ_02_wbbZ,100.0%
GCF_001698945.1_ASM169894v1_genomic	O1v1	Very high		100.00%	98.43%	0 bp	10 / 10 (100%)	O1/O2v2_01_wzm,99.61%;O1/O2v2_02_wzt,99.19%;O1/O2v2_03_wbbM,98.89%;O1/O2v2_04_glf,98.7%;O1/O2v2_05_wbbN,98.32%;O1/O2v2_06_wbbO,99.73%;O1/O2v2_07_kfoC,99.01%;O1/O2v2_08_gmlC,96.92%;O1/O2v2_09_gmlB,99.08%;O1/O2v2_10_gmlA,99.21%		0		0 / 10 (0%)		0
GCF_001699015.1_ASM169901v1_genomic	O1v1	Very high		100.00%	98.43%	0 bp	10 / 10 (100%)	O1/O2v2_01_wzm,99.61%;O1/O2v2_02_wzt,99.19%;O1/O2v2_03_wbbM,98.89%;O1/O2v2_04_glf,98.7%;O1/O2v2_05_wbbN,98.32%;O1/O2v2_06_wbbO,99.73%;O1/O2v2_07_kfoC,99.01%;O1/O2v2_08_gmlC,96.92%;O1/O2v2_09_gmlB,99.08%;O1/O2v2_10_gmlA,99.21%		0		0 / 10 (0%)		0
GCF_001699025.1_ASM169902v1_genomic	O1v1	Very high		100.00%	98.43%	0 bp	10 / 10 (100%)	O1/O2v2_01_wzm,99.61%;O1/O2v2_02_wzt,99.19%;O1/O2v2_03_wbbM,98.89%;O1/O2v2_04_glf,98.7%;O1/O2v2_05_wbbN,98.32%;O1/O2v2_06_wbbO,99.73%;O1/O2v2_07_kfoC,99.01%;O1/O2v2_08_gmlC,96.92%;O1/O2v2_09_gmlB,99.08%;O1/O2v2_10_gmlA,99.21%		0		0 / 10 (0%)		0
GCF_001699035.1_ASM169903v1_genomic	O1v1	Very high		100.00%	98.43%	0 bp	10 / 10 (100%)	O1/O2v2_01_wzm,99.61%;O1/O2v2_02_wzt,99.19%;O1/O2v2_03_wbbM,98.89%;O1/O2v2_04_glf,98.7%;O1/O2v2_05_wbbN,98.32%;O1/O2v2_06_wbbO,99.73%;O1/O2v2_07_kfoC,99.01%;O1/O2v2_08_gmlC,96.92%;O1/O2v2_09_gmlB,99.08%;O1/O2v2_10_gmlA,99.21%		0		0 / 10 (0%)		0
GCF_001699045.1_ASM169904v1_genomic	O1v1	Very high		100.00%	98.43%	0 bp	10 / 10 (100%)	O1/O2v2_01_wzm,99.61%;O1/O2v2_02_wzt,99.19%;O1/O2v2_03_wbbM,98.89%;O1/O2v2_04_glf,98.7%;O1/O2v2_05_wbbN,98.32%;O1/O2v2_06_wbbO,99.73%;O1/O2v2_07_kfoC,99.01%;O1/O2v2_08_gmlC,96.92%;O1/O2v2_09_gmlB,99.08%;O1/O2v2_10_gmlA,99.21%		0		0 / 10 (0%)		0
GCF_001699095.1_ASM169909v1_genomic	O1v1	Very high		100.00%	98.43%	0 bp	10 / 10 (100%)	O1/O2v2_01_wzm,99.61%;O1/O2v2_02_wzt,99.19%;O1/O2v2_03_wbbM,98.89%;O1/O2v2_04_glf,98.7%;O1/O2v2_05_wbbN,98.32%;O1/O2v2_06_wbbO,99.73%;O1/O2v2_07_kfoC,99.01%;O1/O2v2_08_gmlC,96.92%;O1/O2v2_09_gmlB,99.08%;O1/O2v2_10_gmlA,99.21%		0		0 / 10 (0%)		0
GCF_001699105.1_ASM169910v1_genomic	O1v1	Very high		100.00%	98.43%	0 bp	10 / 10 (100%)	O1/O2v2_01_wzm,99.61%;O1/O2v2_02_wzt,99.19%;O1/O2v2_03_wbbM,98.89%;O1/O2v2_04_glf,98.7%;O1/O2v2_05_wbbN,98.32%;O1/O2v2_06_wbbO,99.73%;O1/O2v2_07_kfoC,99.01%;O1/O2v2_08_gmlC,96.92%;O1/O2v2_09_gmlB,99.08%;O1/O2v2_10_gmlA,99.21%		0		0 / 10 (0%)		0
GCF_001701355.1_ASM170135v1_genomic	O1v1	Very high		100.00%	98.48%	0 bp	10 / 10 (100%)	O1/O2v2_01_wzm,100.0%;O1/O2v2_02_wzt,99.19%;O1/O2v2_03_wbbM,98.73%;O1/O2v2_04_glf,99.74%;O1/O2v2_05_wbbN,98.32%;O1/O2v2_06_wbbO,99.2%;O1/O2v2_07_kfoC,99.01%;O1/O2v2_08_gmlC,97.33%;O1/O2v2_09_gmlB,99.39%;O1/O2v2_10_gmlA,100.0%		0		0 / 10 (0%)		0
GCF_001701365.1_ASM170136v1_genomic	O1v1	Very high		100.00%	98.48%	0 bp	10 / 10 (100%)	O1/O2v2_01_wzm,100.0%;O1/O2v2_02_wzt,99.19%;O1/O2v2_03_wbbM,98.73%;O1/O2v2_04_glf,99.74%;O1/O2v2_05_wbbN,98.32%;O1/O2v2_06_wbbO,99.2%;O1/O2v2_07_kfoC,99.01%;O1/O2v2_08_gmlC,97.33%;O1/O2v2_09_gmlB,99.39%;O1/O2v2_10_gmlA,100.0%		0		0 / 10 (0%)		0
GCF_001701395.1_ASM170139v1_genomic	O1v1	Very high		100.00%	98.48%	0 bp	10 / 10 (100%)	O1/O2v2_01_wzm,100.0%;O1/O2v2_02_wzt,99.19%;O1/O2v2_03_wbbM,98.73%;O1/O2v2_04_glf,99.74%;O1/O2v2_05_wbbN,98.32%;O1/O2v2_06_wbbO,99.2%;O1/O2v2_07_kfoC,99.01%;O1/O2v2_08_gmlC,97.33%;O1/O2v2_09_gmlB,99.39%;O1/O2v2_10_gmlA,100.0%		0		0 / 10 (0%)		0
GCF_001701415.1_ASM170141v1_genomic	O1v1	Very high		100.00%	98.48%	0 bp	10 / 10 (100%)	O1/O2v2_01_wzm,100.0%;O1/O2v2_02_wzt,99.19%;O1/O2v2_03_wbbM,98.73%;O1/O2v2_04_glf,99.74%;O1/O2v2_05_wbbN,98.32%;O1/O2v2_06_wbbO,99.2%;O1/O2v2_07_kfoC,99.01%;O1/O2v2_08_gmlC,97.33%;O1/O2v2_09_gmlB,99.39%;O1/O2v2_10_gmlA,100.0%		0		0 / 10 (0%)		0
GCF_001701425.2_ASM170142v2_genomic	O1v1	Very high		100.00%	98.64%	0 bp	7 / 7 (100%)	O1/O2v1_01_wzm,100.0%;O1/O2v1_02_wzt,100.0%;O1/O2v1_03_wbbM,99.21%;O1/O2v1_04_glf,97.92%;O1/O2v1_05_wbbN,97.32%;O1/O2v1_06_wbbO,99.21%;O1/O2v1_07_kfoC,99.54%		0		0 / 7 (0%)		6	O3b_01_manC,100.0%;O3/O3a_02_manB,98.68%;O12_01_rfbB,97.75%;OL101_03_rfbD,98.65%;OL101_02_rfbA,96.88%;O12_04_rfbC,96.76%
GCF_001701445.1_ASM170144v1_genomic	O1v1	Very high		100.00%	98.48%	0 bp	10 / 10 (100%)	O1/O2v2_01_wzm,100.0%;O1/O2v2_02_wzt,99.19%;O1/O2v2_03_wbbM,98.73%;O1/O2v2_04_glf,99.74%;O1/O2v2_05_wbbN,98.32%;O1/O2v2_06_wbbO,99.2%;O1/O2v2_07_kfoC,99.01%;O1/O2v2_08_gmlC,97.33%;O1/O2v2_09_gmlB,99.39%;O1/O2v2_10_gmlA,100.0%		0		0 / 10 (0%)		0
GCF_001701475.1_ASM170147v1_genomic	O1v1	Very high		100.00%	98.48%	0 bp	10 / 10 (100%)	O1/O2v2_01_wzm,100.0%;O1/O2v2_02_wzt,99.19%;O1/O2v2_03_wbbM,98.73%;O1/O2v2_04_glf,99.74%;O1/O2v2_05_wbbN,98.32%;O1/O2v2_06_wbbO,99.2%;O1/O2v2_07_kfoC,99.01%;O1/O2v2_08_gmlC,97.33%;O1/O2v2_09_gmlB,99.39%;O1/O2v2_10_gmlA,100.0%		0		0 / 10 (0%)		0
GCF_001701495.1_ASM170149v1_genomic	O1v1	Good	?-	100.00%	99.66%	n/a	5 / 6 (83.3%)	O4_01_hydrolase,99.5%;O4_02_hypothetical,99.75%;O4_03_hypothetical,99.43%;O4_04_wzt,100.0%;O4_05_wzm,98.77%	O4_06_glycosyltransferase	0		0 / 6 (0%)		0
GCF_001701505.1_ASM170150v1_genomic	O1v1	Good	?-	100.00%	98.48%	n/a	9 / 10 (90%)	O1/O2v2_01_wzm,100.0%;O1/O2v2_03_wbbM,98.73%;O1/O2v2_04_glf,99.74%;O1/O2v2_05_wbbN,98.32%;O1/O2v2_06_wbbO,99.2%;O1/O2v2_07_kfoC,99.01%;O1/O2v2_08_gmlC,97.33%;O1/O2v2_09_gmlB,99.08%;O1/O2v2_10_gmlA,100.0%	O1/O2v2_02_wzt	0		0 / 10 (0%)		0
GCF_001701525.1_ASM170152v1_genomic	O1v1	Very high		100.00%	98.46%	0 bp	10 / 10 (100%)	O1/O2v2_01_wzm,100.0%;O1/O2v2_02_wzt,99.19%;O1/O2v2_03_wbbM,98.73%;O1/O2v2_04_glf,99.74%;O1/O2v2_05_wbbN,98.32%;O1/O2v2_06_wbbO,98.94%;O1/O2v2_07_kfoC,98.76%;O1/O2v2_08_gmlC,97.33%;O1/O2v2_09_gmlB,99.39%;O1/O2v2_10_gmlA,100.0%		0		0 / 10 (0%)		0
GCF_001701555.1_ASM170155v1_genomic	O1v1	Very high		100.00%	98.48%	0 bp	10 / 10 (100%)	O1/O2v2_01_wzm,100.0%;O1/O2v2_02_wzt,99.19%;O1/O2v2_03_wbbM,98.73%;O1/O2v2_04_glf,99.74%;O1/O2v2_05_wbbN,98.32%;O1/O2v2_06_wbbO,99.2%;O1/O2v2_07_kfoC,99.01%;O1/O2v2_08_gmlC,97.33%;O1/O2v2_09_gmlB,99.39%;O1/O2v2_10_gmlA,100.0%		0		0 / 10 (0%)		0
GCF_001701575.1_ASM170157v1_genomic	O1v1	Very high		100.00%	99.99%	0 bp	7 / 7 (100%)	O1/O2v1_01_wzm,100.0%;O1/O2v1_02_wzt,100.0%;O1/O2v1_03_wbbM,100.0%;O1/O2v1_04_glf,100.0%;O1/O2v1_05_wbbN,100.0%;O1/O2v1_06_wbbO,100.0%;O1/O2v1_07_kfoC,100.0%		0		0 / 7 (0%)		4	Extra_genes_wbbY/wbbZ_01_wbbY,99.6%;O3b_01_manC,100.0%;O3/O3a_02_manB,98.9%;Extra_genes_wbbY/wbbZ_02_wbbZ,99.63%
GCF_001701585.1_ASM170158v1_genomic	O1v1	High	*	100.00%	94.21%	0 bp	8 / 8 (100%)	O5_01_manC,99.36%;O5_02_manB,99.56%;O5_03_wzm,99.25%;O5_04_wzt,98.77%;O5_05_wbdD,94.37%;O5_06_wbdA,95.39%;O5_07_wbdB,99.48%;O5_08_wbdC,99.73%		0		0 / 8 (0%)		0
GCF_001701615.1_ASM170161v1_genomic	O1v1	High	*	100.00%	94.21%	0 bp	8 / 8 (100%)	O5_01_manC,99.36%;O5_02_manB,99.56%;O5_03_wzm,99.25%;O5_04_wzt,98.77%;O5_05_wbdD,94.37%;O5_06_wbdA,95.39%;O5_07_wbdB,99.48%;O5_08_wbdC,99.73%		0		0 / 8 (0%)		0
GCF_001701625.1_ASM170162v1_genomic	O1v1	Good	?	99.79%	98.97%	n/a	8 / 8 (100%)	O3b_01_manC,99.78%;O3b_02_manB,99.53%;O3b_03_wzm,98.85%;O3b_04_wzt,99.54%;O3b_05_wbdD,99.56%;O3b_06_wbdA,99.52%;O3b_07_wbdB,98.69%;O3b_08_wbdC,98.65%		0		0 / 8 (0%)		0
GCF_001701695.1_ASM170169v1_genomic	O1v1	Very high		100.00%	98.42%	0 bp	10 / 10 (100%)	O1/O2v2_01_wzm,99.61%;O1/O2v2_02_wzt,99.19%;O1/O2v2_03_wbbM,99.05%;O1/O2v2_04_glf,98.7%;O1/O2v2_05_wbbN,98.32%;O1/O2v2_06_wbbO,99.73%;O1/O2v2_07_kfoC,99.01%;O1/O2v2_08_gmlC,97.74%;O1/O2v2_09_gmlB,99.39%;O1/O2v2_10_gmlA,100.0%		0		0 / 10 (0%)		2	O3/O3a_01_manC,98.52%;O3/O3a_02_manB,99.12%
GCF_001701705.1_ASM170170v1_genomic	O1v1	Very high		100.00%	98.12%	-2 bp	7 / 7 (100%)	O1/O2v1_01_wzm,99.61%;O1/O2v1_02_wzt,99.6%;O1/O2v1_03_wbbM,99.53%;O1/O2v1_04_glf,98.96%;O1/O2v1_05_wbbN,97.99%;O1/O2v1_06_wbbO,97.88%;O1/O2v1_07_kfoC,99.54%		0		0 / 7 (0%)		4	Extra_genes_wbbY/wbbZ_01_wbbY,99.33%;O3b_01_manC,100.0%;O3/O3a_02_manB,99.12%;Extra_genes_wbbY/wbbZ_02_wbbZ,99.63%
GCF_001701725.1_ASM170172v1_genomic	O1v1	Very high		100.00%	99.77%	0 bp	6 / 6 (100%)	O4_01_hydrolase,99.83%;O4_02_hypothetical,99.75%;O4_03_hypothetical,99.86%;O4_04_wzt,100.0%;O4_05_wzm,98.77%;O4_06_glycosyltransferase,99.74%		0		0 / 6 (0%)		4	O12_01_rfbB,97.46%;OL101_03_rfbD,98.65%;OL101_02_rfbA,97.57%;O12_04_rfbC,97.84%
GCF_001701755.1_ASM170175v1_genomic	O1v1	Very high		100.00%	99.42%	0 bp	7 / 7 (100%)	O1/O2v1_01_wzm,99.61%;O1/O2v1_02_wzt,100.0%;O1/O2v1_03_wbbM,100.0%;O1/O2v1_04_glf,100.0%;O1/O2v1_05_wbbN,98.32%;O1/O2v1_06_wbbO,98.94%;O1/O2v1_07_kfoC,98.63%		0		0 / 7 (0%)		2	Extra_genes_wbbY/wbbZ_01_wbbY,99.46%;Extra_genes_wbbY/wbbZ_02_wbbZ,100.0%
GCF_001701765.1_ASM170176v1_genomic	O1v1	Very high		100.00%	98.62%	0 bp	10 / 10 (100%)	O1/O2v2_01_wzm,100.0%;O1/O2v2_02_wzt,100.0%;O1/O2v2_03_wbbM,98.58%;O1/O2v2_04_glf,98.96%;O1/O2v2_05_wbbN,97.65%;O1/O2v2_06_wbbO,99.73%;O1/O2v2_07_kfoC,99.01%;O1/O2v2_08_gmlC,97.74%;O1/O2v2_09_gmlB,99.08%;O1/O2v2_10_gmlA,100.0%		0		0 / 10 (0%)		6	Extra_genes_wbbY/wbbZ_01_wbbY,99.73%;O12_01_rfbB,98.31%;OL101_03_rfbD,98.65%;OL101_02_rfbA,97.92%;Extra_genes_wbbY/wbbZ_02_wbbZ,100.0%;O12_04_rfbC,97.84%
GCF_001701795.1_ASM170179v1_genomic	O1v1	Very high		100.00%	98.43%	0 bp	10 / 10 (100%)	O1/O2v2_01_wzm,100.0%;O1/O2v2_02_wzt,99.19%;O1/O2v2_03_wbbM,98.58%;O1/O2v2_04_glf,99.22%;O1/O2v2_05_wbbN,98.32%;O1/O2v2_06_wbbO,99.73%;O1/O2v2_07_kfoC,98.76%;O1/O2v2_08_gmlC,97.95%;O1/O2v2_09_gmlB,99.08%;O1/O2v2_10_gmlA,100.0%		0		0 / 10 (0%)		0
GCF_001701815.1_ASM170181v1_genomic	O1v1	Very high		100.00%	98.48%	0 bp	10 / 10 (100%)	O1/O2v2_01_wzm,100.0%;O1/O2v2_02_wzt,99.19%;O1/O2v2_03_wbbM,98.73%;O1/O2v2_04_glf,99.74%;O1/O2v2_05_wbbN,98.32%;O1/O2v2_06_wbbO,99.2%;O1/O2v2_07_kfoC,99.01%;O1/O2v2_08_gmlC,97.33%;O1/O2v2_09_gmlB,99.39%;O1/O2v2_10_gmlA,100.0%		0		0 / 10 (0%)		0
GCF_001701835.2_ASM170183v2_genomic	O1v1	High	-	100.00%	99.66%	+1066 bp	5 / 6 (83.3%)	O4_01_hydrolase,99.5%;O4_02_hypothetical,99.75%;O4_03_hypothetical,99.43%;O4_04_wzt,100.0%;O4_05_wzm,98.77%	O4_06_glycosyltransferase	0		0 / 6 (0%)		0
GCF_001701845.2_ASM170184v2_genomic	O1v1	Very high		100.00%	98.48%	0 bp	10 / 10 (100%)	O1/O2v2_01_wzm,100.0%;O1/O2v2_02_wzt,99.19%;O1/O2v2_03_wbbM,98.73%;O1/O2v2_04_glf,99.74%;O1/O2v2_05_wbbN,98.32%;O1/O2v2_06_wbbO,99.2%;O1/O2v2_07_kfoC,99.01%;O1/O2v2_08_gmlC,97.33%;O1/O2v2_09_gmlB,99.39%;O1/O2v2_10_gmlA,100.0%		0		0 / 10 (0%)		0
GCF_001701895.1_ASM170189v1_genomic	O1v1	Good	?-	100.00%	98.64%	n/a	6 / 7 (85.7%)	O1/O2v1_01_wzm,100.0%;O1/O2v1_02_wzt,100.0%;O1/O2v1_03_wbbM,96.13%;O1/O2v1_04_glf,97.92%;O1/O2v1_05_wbbN,97.32%;O1/O2v1_07_kfoC,99.54%	O1/O2v1_06_wbbO	0		0 / 7 (0%)		6	O3b_01_manC,100.0%;O3/O3a_02_manB,98.68%;O12_01_rfbB,97.75%;OL101_03_rfbD,98.65%;OL101_02_rfbA,96.88%;O12_04_rfbC,96.76%
GCF_001701915.1_ASM170191v1_genomic	O1v1	Very high		100.00%	99.72%	+1 bp	6 / 6 (100%)	O4_01_hydrolase,99.83%;O4_02_hypothetical,99.75%;O4_03_hypothetical,99.72%;O4_04_wzt,99.79%;O4_05_wzm,98.77%;O4_06_glycosyltransferase,99.74%		0		0 / 6 (0%)		0
GCF_001701925.1_ASM170192v1_genomic	O1v1	Very high		100.00%	98.48%	0 bp	10 / 10 (100%)	O1/O2v2_01_wzm,100.0%;O1/O2v2_02_wzt,99.19%;O1/O2v2_03_wbbM,98.73%;O1/O2v2_04_glf,99.74%;O1/O2v2_05_wbbN,98.32%;O1/O2v2_06_wbbO,99.2%;O1/O2v2_07_kfoC,99.01%;O1/O2v2_08_gmlC,97.33%;O1/O2v2_09_gmlB,99.39%;O1/O2v2_10_gmlA,100.0%		0		0 / 10 (0%)		0
GCF_001701935.1_ASM170193v1_genomic	O1v1	Very high		100.00%	98.43%	+6 bp	10 / 10 (100%)	O1/O2v2_01_wzm,100.0%;O1/O2v2_02_wzt,99.19%;O1/O2v2_03_wbbM,98.58%;O1/O2v2_04_glf,98.96%;O1/O2v2_05_wbbN,98.32%;O1/O2v2_06_wbbO,99.73%;O1/O2v2_07_kfoC,98.76%;O1/O2v2_08_gmlC,97.74%;O1/O2v2_09_gmlB,99.39%;O1/O2v2_10_gmlA,100.0%		0		0 / 10 (0%)		4	Extra_genes_wbbY/wbbZ_01_wbbY,99.19%;O3b_01_manC,99.58%;O3/O3a_02_manB,99.12%;Extra_genes_wbbY/wbbZ_02_wbbZ,99.63%
GCF_001701975.1_ASM170197v1_genomic	O1v1	Very high		100.00%	98.48%	0 bp	10 / 10 (100%)	O1/O2v2_01_wzm,100.0%;O1/O2v2_02_wzt,99.19%;O1/O2v2_03_wbbM,98.73%;O1/O2v2_04_glf,99.74%;O1/O2v2_05_wbbN,98.32%;O1/O2v2_06_wbbO,99.2%;O1/O2v2_07_kfoC,99.01%;O1/O2v2_08_gmlC,97.33%;O1/O2v2_09_gmlB,99.39%;O1/O2v2_10_gmlA,100.0%		0		0 / 10 (0%)		0
GCF_001701985.1_ASM170198v1_genomic	O1v1	Very high		100.00%	98.41%	+6 bp	10 / 10 (100%)	O1/O2v2_01_wzm,100.0%;O1/O2v2_02_wzt,99.19%;O1/O2v2_03_wbbM,98.58%;O1/O2v2_04_glf,98.96%;O1/O2v2_05_wbbN,98.32%;O1/O2v2_06_wbbO,99.47%;O1/O2v2_07_kfoC,98.76%;O1/O2v2_08_gmlC,97.54%;O1/O2v2_09_gmlB,99.39%;O1/O2v2_10_gmlA,100.0%		0		0 / 10 (0%)		4	Extra_genes_wbbY/wbbZ_01_wbbY,99.19%;O3b_01_manC,99.58%;O3/O3a_02_manB,99.12%;Extra_genes_wbbY/wbbZ_02_wbbZ,99.63%
GCF_001702005.1_ASM170200v1_genomic	O1v1	Very high		100.00%	98.48%	0 bp	10 / 10 (100%)	O1/O2v2_01_wzm,100.0%;O1/O2v2_02_wzt,99.19%;O1/O2v2_03_wbbM,98.73%;O1/O2v2_04_glf,99.74%;O1/O2v2_05_wbbN,98.32%;O1/O2v2_06_wbbO,99.2%;O1/O2v2_07_kfoC,99.01%;O1/O2v2_08_gmlC,97.33%;O1/O2v2_09_gmlB,99.39%;O1/O2v2_10_gmlA,100.0%		0		0 / 10 (0%)		0
GCF_001702035.1_ASM170203v1_genomic	O1v1	Very high		100.00%	98.48%	0 bp	10 / 10 (100%)	O1/O2v2_01_wzm,100.0%;O1/O2v2_02_wzt,99.19%;O1/O2v2_03_wbbM,98.73%;O1/O2v2_04_glf,99.74%;O1/O2v2_05_wbbN,98.32%;O1/O2v2_06_wbbO,99.2%;O1/O2v2_07_kfoC,99.01%;O1/O2v2_08_gmlC,97.33%;O1/O2v2_09_gmlB,99.39%;O1/O2v2_10_gmlA,100.0%		0		0 / 10 (0%)		0
GCF_001702045.2_ASM170204v2_genomic	O1v1	Very high		100.00%	98.48%	0 bp	10 / 10 (100%)	O1/O2v2_01_wzm,100.0%;O1/O2v2_02_wzt,99.19%;O1/O2v2_03_wbbM,98.73%;O1/O2v2_04_glf,99.74%;O1/O2v2_05_wbbN,98.32%;O1/O2v2_06_wbbO,99.2%;O1/O2v2_07_kfoC,99.01%;O1/O2v2_08_gmlC,97.33%;O1/O2v2_09_gmlB,99.39%;O1/O2v2_10_gmlA,100.0%		0		0 / 10 (0%)		0
GCF_001702405.1_ASM170240v1_genomic	O1v1	High	*	100.00%	94.56%	0 bp	6 / 6 (100%)	OL103_01_rmlC,98.44%;OL103_02_wzm,99.62%;OL103_03_wzt,97.8%;OL103_04_hydrolase,94.28%;OL103_05_spsA,97.72%;OL103_06_wbbL,98.16%		0		0 / 6 (0%)		4	O12_01_rfbB,98.31%;OL101_03_rfbD,98.65%;OL101_02_rfbA,98.26%;OL103_01_rmlC,96.77%
GCF_001704235.1_ASM170423v1_genomic	O1v1	Very high		100.00%	98.49%	+1066 bp	10 / 10 (100%)	O1/O2v2_01_wzm,100.0%;O1/O2v2_02_wzt,99.19%;O1/O2v2_03_wbbM,98.58%;O1/O2v2_04_glf,98.96%;O1/O2v2_05_wbbN,98.32%;O1/O2v2_06_wbbO,99.47%;O1/O2v2_07_kfoC,99.01%;O1/O2v2_08_gmlC,97.54%;O1/O2v2_09_gmlB,99.08%;O1/O2v2_10_gmlA,100.0%		0		0 / 10 (0%)		2	O3b_01_manC,100.0%;O3/O3a_02_manB,99.12%
GCF_001705385.1_ASM170538v1_genomic	O1v1	Very high		100.00%	98.37%	0 bp	10 / 10 (100%)	O1/O2v2_01_wzm,100.0%;O1/O2v2_02_wzt,99.19%;O1/O2v2_03_wbbM,98.58%;O1/O2v2_04_glf,98.96%;O1/O2v2_05_wbbN,98.99%;O1/O2v2_06_wbbO,99.47%;O1/O2v2_07_kfoC,99.01%;O1/O2v2_08_gmlC,97.13%;O1/O2v2_09_gmlB,99.39%;O1/O2v2_10_gmlA,100.0%		0		0 / 10 (0%)		4	O12_01_rfbB,98.31%;OL101_03_rfbD,98.99%;OL101_02_rfbA,98.28%;OL101_04_rfbC,97.84%
GCF_001707135.1_ASM170713v1_genomic	O1v1	Very high		100.00%	99.12%	-2 bp	10 / 10 (100%)	O1/O2v2_01_wzm,100.0%;O1/O2v2_02_wzt,99.6%;O1/O2v2_03_wbbM,99.37%;O1/O2v2_04_glf,98.44%;O1/O2v2_05_wbbN,98.66%;O1/O2v2_06_wbbO,99.73%;O1/O2v2_07_kfoC,99.01%;O1/O2v2_08_gmlC,98.56%;O1/O2v2_09_gmlB,99.69%;O1/O2v2_10_gmlA,100.0%		0		0 / 10 (0%)		4	Extra_genes_wbbY/wbbZ_01_wbbY,99.6%;O3b_01_manC,99.58%;O3/O3a_02_manB,99.12%;Extra_genes_wbbY/wbbZ_02_wbbZ,100.0%
GCF_001708165.1_ASM170816v1_genomic	O1v1	Very high		100.00%	98.48%	0 bp	10 / 10 (100%)	O1/O2v2_01_wzm,100.0%;O1/O2v2_02_wzt,99.19%;O1/O2v2_03_wbbM,98.73%;O1/O2v2_04_glf,99.74%;O1/O2v2_05_wbbN,98.32%;O1/O2v2_06_wbbO,99.2%;O1/O2v2_07_kfoC,99.01%;O1/O2v2_08_gmlC,97.33%;O1/O2v2_09_gmlB,99.39%;O1/O2v2_10_gmlA,100.0%		0		0 / 10 (0%)		0
GCF_001708225.1_ASM170822v1_genomic	O1v1	Very high		100.00%	99.13%	-2 bp	10 / 10 (100%)	O1/O2v2_01_wzm,100.0%;O1/O2v2_02_wzt,99.6%;O1/O2v2_03_wbbM,99.37%;O1/O2v2_04_glf,98.44%;O1/O2v2_05_wbbN,98.66%;O1/O2v2_06_wbbO,100.0%;O1/O2v2_07_kfoC,99.01%;O1/O2v2_08_gmlC,98.56%;O1/O2v2_09_gmlB,99.69%;O1/O2v2_10_gmlA,100.0%		0		0 / 10 (0%)		4	Extra_genes_wbbY/wbbZ_01_wbbY,99.6%;O3b_01_manC,99.58%;O3/O3a_02_manB,99.12%;Extra_genes_wbbY/wbbZ_02_wbbZ,100.0%
GCF_001708245.1_ASM170824v1_genomic	O1v1	Very high		100.00%	99.12%	-2 bp	10 / 10 (100%)	O1/O2v2_01_wzm,100.0%;O1/O2v2_02_wzt,99.6%;O1/O2v2_03_wbbM,99.21%;O1/O2v2_04_glf,98.44%;O1/O2v2_05_wbbN,98.66%;O1/O2v2_06_wbbO,100.0%;O1/O2v2_07_kfoC,99.01%;O1/O2v2_08_gmlC,98.56%;O1/O2v2_09_gmlB,99.69%;O1/O2v2_10_gmlA,100.0%		0		0 / 10 (0%)		4	Extra_genes_wbbY/wbbZ_01_wbbY,99.6%;O3b_01_manC,99.58%;O3/O3a_02_manB,99.12%;Extra_genes_wbbY/wbbZ_02_wbbZ,100.0%
GCF_001709275.1_ASM170927v1_genomic	O1v1	High	-	100.00%	99.97%	+1200 bp	6 / 7 (85.7%)	O1/O2v1_01_wzm,100.0%;O1/O2v1_02_wzt,100.0%;O1/O2v1_03_wbbM,100.0%;O1/O2v1_04_glf,100.0%;O1/O2v1_05_wbbN,100.0%;O1/O2v1_07_kfoC,100.0%	O1/O2v1_06_wbbO	0		0 / 7 (0%)		4	Extra_genes_wbbY/wbbZ_01_wbbY,99.6%;O3b_01_manC,99.79%;O3/O3a_02_manB,98.9%;Extra_genes_wbbY/wbbZ_02_wbbZ,99.63%
GCF_001709295.1_ASM170929v1_genomic	O1v1	Very high		100.00%	99.98%	0 bp	7 / 7 (100%)	O1/O2v1_01_wzm,100.0%;O1/O2v1_02_wzt,100.0%;O1/O2v1_03_wbbM,99.84%;O1/O2v1_04_glf,100.0%;O1/O2v1_05_wbbN,100.0%;O1/O2v1_06_wbbO,100.0%;O1/O2v1_07_kfoC,100.0%		0		0 / 7 (0%)		4	Extra_genes_wbbY/wbbZ_01_wbbY,99.6%;O3b_01_manC,100.0%;O3/O3a_02_manB,98.9%;Extra_genes_wbbY/wbbZ_02_wbbZ,99.63%
GCF_001715215.1_ASM171521v1_genomic	O1v1	Very high		100.00%	99.74%	+1 bp	6 / 6 (100%)	O4_01_hydrolase,99.83%;O4_02_hypothetical,99.75%;O4_03_hypothetical,99.72%;O4_04_wzt,99.79%;O4_05_wzm,98.77%;O4_06_glycosyltransferase,99.74%		0		0 / 6 (0%)		0
GCF_001718115.1_ASM171811v1_genomic	O1v1	Very high		100.00%	99.66%	0 bp	6 / 6 (100%)	O4_01_hydrolase,99.5%;O4_02_hypothetical,99.75%;O4_03_hypothetical,99.43%;O4_04_wzt,100.0%;O4_05_wzm,98.77%;O4_06_glycosyltransferase,99.48%		0		0 / 6 (0%)		0
GCF_001718175.1_ASM171817v1_genomic	O1v1	Very high		100.00%	99.67%	+1 bp	6 / 6 (100%)	O4_01_hydrolase,99.67%;O4_02_hypothetical,99.75%;O4_03_hypothetical,99.58%;O4_04_wzt,100.0%;O4_05_wzm,98.77%;O4_06_glycosyltransferase,99.74%		0		0 / 6 (0%)		4	O12_01_rfbB,98.31%;OL101_03_rfbD,98.65%;OL101_02_rfbA,97.92%;O12_04_rfbC,96.76%
GCF_001720345.1_ASM172034v1_genomic	O1v1	Good	?-	99.64%	97.99%	n/a	7 / 8 (87.5%)	O3/O3a_01_manC,99.79%;O3/O3a_02_manB,99.12%;O3/O3a_03_wzm,98.47%;O3/O3a_04_wzt,99.77%;O3/O3a_05_wbdD,97.32%;O3/O3a_06_wbdA,99.76%;O3/O3a_07_wbdB,99.48%	O3/O3a_08_wbdC	0		0 / 8 (0%)		0
GCF_001720625.1_ASM172062v1_genomic	O1v1	Very high		100.00%	98.98%	0 bp	10 / 10 (100%)	O1/O2v2_01_wzm,100.0%;O1/O2v2_02_wzt,99.6%;O1/O2v2_03_wbbM,99.84%;O1/O2v2_04_glf,98.96%;O1/O2v2_05_wbbN,97.65%;O1/O2v2_06_wbbO,99.73%;O1/O2v2_07_kfoC,99.26%;O1/O2v2_08_gmlC,98.77%;O1/O2v2_09_gmlB,98.78%;O1/O2v2_10_gmlA,99.21%		0		0 / 10 (0%)		4	Extra_genes_wbbY/wbbZ_01_wbbY,99.6%;O3/O3a_01_manC,99.58%;O3/O3a_02_manB,99.12%;Extra_genes_wbbY/wbbZ_02_wbbZ,100.0%
GCF_001720635.1_ASM172063v1_genomic	O1v1	Very high		100.00%	99.13%	-2 bp	10 / 10 (100%)	O1/O2v2_01_wzm,100.0%;O1/O2v2_02_wzt,99.6%;O1/O2v2_03_wbbM,99.37%;O1/O2v2_04_glf,98.44%;O1/O2v2_05_wbbN,98.66%;O1/O2v2_06_wbbO,100.0%;O1/O2v2_07_kfoC,99.01%;O1/O2v2_08_gmlC,98.56%;O1/O2v2_09_gmlB,99.69%;O1/O2v2_10_gmlA,100.0%		0		0 / 10 (0%)		4	Extra_genes_wbbY/wbbZ_01_wbbY,99.6%;O3b_01_manC,99.58%;O3/O3a_02_manB,98.46%;Extra_genes_wbbY/wbbZ_02_wbbZ,100.0%
GCF_001720645.1_ASM172064v1_genomic	O1v1	Very high		100.00%	98.60%	0 bp	7 / 7 (100%)	O1/O2v1_01_wzm,100.0%;O1/O2v1_02_wzt,99.6%;O1/O2v1_03_wbbM,99.37%;O1/O2v1_04_glf,98.96%;O1/O2v1_05_wbbN,99.66%;O1/O2v1_06_wbbO,99.21%;O1/O2v1_07_kfoC,97.49%		0		0 / 7 (0%)		4	Extra_genes_wbbY/wbbZ_01_wbbY,99.6%;O3b_01_manC,99.79%;O3/O3a_02_manB,98.68%;Extra_genes_wbbY/wbbZ_02_wbbZ,100.0%
GCF_001720695.1_ASM172069v1_genomic	O1v1	Very high		100.00%	99.81%	+1 bp	7 / 7 (100%)	O1/O2v1_01_wzm,100.0%;O1/O2v1_02_wzt,100.0%;O1/O2v1_03_wbbM,99.84%;O1/O2v1_04_glf,99.74%;O1/O2v1_05_wbbN,100.0%;O1/O2v1_06_wbbO,99.74%;O1/O2v1_07_kfoC,99.09%		0		0 / 7 (0%)		4	Extra_genes_wbbY/wbbZ_01_wbbY,99.6%;O3b_01_manC,100.0%;O3/O3a_02_manB,98.9%;Extra_genes_wbbY/wbbZ_02_wbbZ,99.63%
GCF_001720705.1_ASM172070v1_genomic	O1v1	Very high		100.00%	99.99%	0 bp	7 / 7 (100%)	O1/O2v1_01_wzm,100.0%;O1/O2v1_02_wzt,100.0%;O1/O2v1_03_wbbM,100.0%;O1/O2v1_04_glf,100.0%;O1/O2v1_05_wbbN,100.0%;O1/O2v1_06_wbbO,100.0%;O1/O2v1_07_kfoC,100.0%		0		0 / 7 (0%)		4	Extra_genes_wbbY/wbbZ_01_wbbY,99.6%;O3b_01_manC,100.0%;O3/O3a_02_manB,98.9%;Extra_genes_wbbY/wbbZ_02_wbbZ,99.63%
GCF_001720745.1_ASM172074v1_genomic	O1v1	Very high		100.00%	98.02%	-2 bp	7 / 7 (100%)	O1/O2v1_01_wzm,100.0%;O1/O2v1_02_wzt,99.19%;O1/O2v1_03_wbbM,99.21%;O1/O2v1_04_glf,98.96%;O1/O2v1_05_wbbN,98.66%;O1/O2v1_06_wbbO,99.47%;O1/O2v1_07_kfoC,96.81%		0		0 / 7 (0%)		6	Extra_genes_wbbY/wbbZ_01_wbbY,99.46%;O12_01_rfbB,98.03%;OL101_03_rfbD,98.65%;OL101_02_rfbA,97.92%;Extra_genes_wbbY/wbbZ_02_wbbZ,99.63%;O12_04_rfbC,97.3%
GCF_001720755.1_ASM172075v1_genomic	O1v1	Very high		100.00%	99.66%	0 bp	6 / 6 (100%)	O4_01_hydrolase,99.5%;O4_02_hypothetical,99.75%;O4_03_hypothetical,99.43%;O4_04_wzt,100.0%;O4_05_wzm,98.77%;O4_06_glycosyltransferase,99.48%		0		0 / 6 (0%)		0
GCF_001720765.1_ASM172076v1_genomic	O1v1	Very high		100.00%	98.52%	0 bp	7 / 7 (100%)	O1/O2v1_01_wzm,100.0%;O1/O2v1_02_wzt,99.6%;O1/O2v1_03_wbbM,99.37%;O1/O2v1_04_glf,99.22%;O1/O2v1_05_wbbN,98.32%;O1/O2v1_06_wbbO,99.21%;O1/O2v1_07_kfoC,98.63%		0		0 / 7 (0%)		2	O3b_01_manC,100.0%;O3/O3a_02_manB,98.9%
GCF_001720805.1_ASM172080v1_genomic	O1v1	Very high		100.00%	99.98%	0 bp	7 / 7 (100%)	O1/O2v1_01_wzm,100.0%;O1/O2v1_02_wzt,100.0%;O1/O2v1_03_wbbM,100.0%;O1/O2v1_04_glf,100.0%;O1/O2v1_05_wbbN,100.0%;O1/O2v1_06_wbbO,100.0%;O1/O2v1_07_kfoC,100.0%		0		0 / 7 (0%)		4	Extra_genes_wbbY/wbbZ_01_wbbY,99.6%;O3b_01_manC,100.0%;O3/O3a_02_manB,98.68%;Extra_genes_wbbY/wbbZ_02_wbbZ,99.63%
GCF_001720815.1_ASM172081v1_genomic	O1v1	Very high		100.00%	98.02%	-2 bp	7 / 7 (100%)	O1/O2v1_01_wzm,100.0%;O1/O2v1_02_wzt,99.19%;O1/O2v1_03_wbbM,99.21%;O1/O2v1_04_glf,98.96%;O1/O2v1_05_wbbN,98.66%;O1/O2v1_06_wbbO,99.47%;O1/O2v1_07_kfoC,96.81%		0		0 / 7 (0%)		6	Extra_genes_wbbY/wbbZ_01_wbbY,99.19%;O12_01_rfbB,98.03%;OL101_03_rfbD,98.65%;OL101_02_rfbA,97.92%;Extra_genes_wbbY/wbbZ_02_wbbZ,99.63%;O12_04_rfbC,97.3%
GCF_001720845.1_ASM172084v1_genomic	O1v1	Very high		100.00%	98.46%	0 bp	10 / 10 (100%)	O1/O2v2_01_wzm,100.0%;O1/O2v2_02_wzt,99.19%;O1/O2v2_03_wbbM,98.58%;O1/O2v2_04_glf,98.96%;O1/O2v2_05_wbbN,98.99%;O1/O2v2_06_wbbO,99.47%;O1/O2v2_07_kfoC,98.76%;O1/O2v2_08_gmlC,97.33%;O1/O2v2_09_gmlB,99.39%;O1/O2v2_10_gmlA,100.0%		0		0 / 10 (0%)		0
GCF_001720865.1_ASM172086v1_genomic	O1v1	Very high		100.00%	97.73%	-2 bp	7 / 7 (100%)	O1/O2v1_01_wzm,100.0%;O1/O2v1_02_wzt,99.19%;O1/O2v1_03_wbbM,99.37%;O1/O2v1_04_glf,98.44%;O1/O2v1_05_wbbN,97.65%;O1/O2v1_06_wbbO,98.68%;O1/O2v1_07_kfoC,96.58%		0		0 / 7 (0%)		4	O12_01_rfbB,98.31%;OL101_03_rfbD,98.65%;OL101_02_rfbA,97.92%;O12_04_rfbC,97.84%
GCF_001720875.1_ASM172087v1_genomic	O1v1	Very high		100.00%	99.98%	0 bp	7 / 7 (100%)	O1/O2v1_01_wzm,100.0%;O1/O2v1_02_wzt,100.0%;O1/O2v1_03_wbbM,100.0%;O1/O2v1_04_glf,100.0%;O1/O2v1_05_wbbN,100.0%;O1/O2v1_06_wbbO,100.0%;O1/O2v1_07_kfoC,100.0%		0		0 / 7 (0%)		4	Extra_genes_wbbY/wbbZ_01_wbbY,99.6%;O3b_01_manC,100.0%;O3/O3a_02_manB,98.9%;Extra_genes_wbbY/wbbZ_02_wbbZ,99.63%
GCF_001720905.1_ASM172090v1_genomic	O1v1	Very high		100.00%	98.52%	0 bp	7 / 7 (100%)	O1/O2v1_01_wzm,100.0%;O1/O2v1_02_wzt,99.6%;O1/O2v1_03_wbbM,99.37%;O1/O2v1_04_glf,99.22%;O1/O2v1_05_wbbN,98.32%;O1/O2v1_06_wbbO,99.21%;O1/O2v1_07_kfoC,98.63%		0		0 / 7 (0%)		4	Extra_genes_wbbY/wbbZ_01_wbbY,99.6%;O3b_01_manC,99.58%;O3/O3a_02_manB,98.9%;Extra_genes_wbbY/wbbZ_02_wbbZ,99.63%
GCF_001721555.1_ASM172155v1_genomic	O1v1	High	-	100.00%	98.61%	-2 bp	5 / 7 (71.4%)	O1/O2v1_01_wzm,100.0%;O1/O2v1_02_wzt,100.0%;O1/O2v1_04_glf,97.92%;O1/O2v1_06_wbbO,99.21%;O1/O2v1_07_kfoC,99.54%	O1/O2v1_03_wbbM;O1/O2v1_05_wbbN	0		0 / 7 (0%)		5	O3b_01_manC,100.0%;O3/O3a_02_manB,98.68%;O12_01_rfbB,97.75%;OL101_02_rfbA,96.88%;O12_04_rfbC,96.76%
GCF_001721565.1_ASM172156v1_genomic	O1v1	Very high		100.00%	98.66%	0 bp	8 / 8 (100%)	O3/O3a_01_manC,99.58%;O3/O3a_02_manB,100.0%;O3/O3a_03_wzm,99.24%;O3/O3a_04_wzt,99.77%;O3/O3a_05_wbdD,99.15%;O3/O3a_06_wbdA,99.76%;O3/O3a_07_wbdB,98.95%;O3/O3a_08_wbdC,100.0%		0		0 / 8 (0%)		0
GCF_001721585.1_ASM172158v1_genomic	O1v1	Very high		100.00%	99.10%	-2 bp	10 / 10 (100%)	O1/O2v2_01_wzm,100.0%;O1/O2v2_02_wzt,99.6%;O1/O2v2_03_wbbM,99.37%;O1/O2v2_04_glf,98.44%;O1/O2v2_05_wbbN,98.66%;O1/O2v2_06_wbbO,99.73%;O1/O2v2_07_kfoC,99.01%;O1/O2v2_08_gmlC,98.56%;O1/O2v2_09_gmlB,99.39%;O1/O2v2_10_gmlA,100.0%		0		0 / 10 (0%)		4	Extra_genes_wbbY/wbbZ_01_wbbY,99.6%;O3b_01_manC,99.58%;O3/O3a_02_manB,99.12%;Extra_genes_wbbY/wbbZ_02_wbbZ,100.0%
GCF_001721725.1_ASM172172v1_genomic	O1v1	High	-	100.00%	99.06%	-1 bp	7 / 8 (87.5%)	O3b_01_manC,99.79%;O3b_02_manB,99.78%;O3b_03_wzm,98.47%;O3b_04_wzt,99.77%;O3b_06_wbdA,99.64%;O3b_07_wbdB,99.74%;O3b_08_wbdC,100.0%	O3b_05_wbdD	0		0 / 8 (0%)		0
GCF_001741545.1_ASM174154v1_genomic	O1v1	Very high		100.00%	99.07%	0 bp	8 / 8 (100%)	O3b_01_manC,99.79%;O3b_02_manB,99.78%;O3b_03_wzm,98.47%;O3b_04_wzt,99.77%;O3b_05_wbdD,99.71%;O3b_06_wbdA,99.64%;O3b_07_wbdB,99.74%;O3b_08_wbdC,100.0%		0		0 / 8 (0%)		0
GCF_001741665.1_ASM174166v1_genomic	O1v1	Very high		100.00%	99.07%	0 bp	8 / 8 (100%)	O3b_01_manC,99.79%;O3b_02_manB,99.78%;O3b_03_wzm,98.47%;O3b_04_wzt,99.77%;O3b_05_wbdD,99.71%;O3b_06_wbdA,99.64%;O3b_07_wbdB,99.74%;O3b_08_wbdC,100.0%		0		0 / 8 (0%)		0
GCF_001742865.1_ASM174286v1_genomic	O1v1	Good	?-	100.00%	99.97%	n/a	6 / 7 (85.7%)	O1/O2v1_01_wzm,100.0%;O1/O2v1_02_wzt,100.0%;O1/O2v1_03_wbbM,100.0%;O1/O2v1_04_glf,100.0%;O1/O2v1_05_wbbN,100.0%;O1/O2v1_07_kfoC,100.0%	O1/O2v1_06_wbbO	0		0 / 7 (0%)		4	Extra_genes_wbbY/wbbZ_01_wbbY,99.6%;O3b_01_manC,99.79%;O3/O3a_02_manB,98.9%;Extra_genes_wbbY/wbbZ_02_wbbZ,99.63%
GCF_001746535.1_ASM174653v1_genomic	O1v1	Very high		100.00%	98.64%	0 bp	7 / 7 (100%)	O1/O2v1_01_wzm,100.0%;O1/O2v1_02_wzt,100.0%;O1/O2v1_03_wbbM,99.21%;O1/O2v1_04_glf,97.92%;O1/O2v1_05_wbbN,97.32%;O1/O2v1_06_wbbO,99.21%;O1/O2v1_07_kfoC,99.54%		0		0 / 7 (0%)		6	O3b_01_manC,100.0%;O3/O3a_02_manB,98.68%;O12_01_rfbB,97.75%;OL101_03_rfbD,98.65%;OL101_02_rfbA,96.88%;O12_04_rfbC,96.76%
GCF_001746765.1_ASM174676v1_genomic	O1v1	Very high		100.00%	99.66%	0 bp	6 / 6 (100%)	O4_01_hydrolase,99.5%;O4_02_hypothetical,99.75%;O4_03_hypothetical,99.43%;O4_04_wzt,100.0%;O4_05_wzm,98.77%;O4_06_glycosyltransferase,99.48%		0		0 / 6 (0%)		0
GCF_001750805.1_ASM175080v1_genomic	O1v1	Very high		100.00%	98.64%	0 bp	7 / 7 (100%)	O1/O2v1_01_wzm,100.0%;O1/O2v1_02_wzt,100.0%;O1/O2v1_03_wbbM,99.21%;O1/O2v1_04_glf,97.92%;O1/O2v1_05_wbbN,97.32%;O1/O2v1_06_wbbO,99.21%;O1/O2v1_07_kfoC,99.54%		0		0 / 7 (0%)		8	Extra_genes_wbbY/wbbZ_01_wbbY,99.46%;O3b_01_manC,100.0%;O3/O3a_02_manB,98.68%;O12_01_rfbB,97.75%;OL101_03_rfbD,98.65%;OL101_02_rfbA,96.88%;Extra_genes_wbbY/wbbZ_02_wbbZ,99.63%;O12_04_rfbC,96.76%
GCF_001756835.2_ASM175683v2_genomic	O1v1	None	?-	83.21%	95.81%	n/a	4 / 7 (57.1%)	O1/O2v1_02_wzt,99.6%;O1/O2v1_03_wbbM,98.58%;O1/O2v1_04_glf,98.44%;O1/O2v1_05_wbbN,98.66%	O1/O2v1_01_wzm;O1/O2v1_06_wbbO;O1/O2v1_07_kfoC	0		0 / 7 (0%)		4	O12_01_rfbB,98.31%;OL101_03_rfbD,98.99%;OL101_02_rfbA,97.91%;OL101_04_rfbC,97.84%
GCF_001756905.1_ASM175690v1_genomic	O1v1	Very high		100.00%	99.11%	-2 bp	10 / 10 (100%)	O1/O2v2_01_wzm,100.0%;O1/O2v2_02_wzt,99.6%;O1/O2v2_03_wbbM,99.37%;O1/O2v2_04_glf,98.44%;O1/O2v2_05_wbbN,98.32%;O1/O2v2_06_wbbO,100.0%;O1/O2v2_07_kfoC,99.01%;O1/O2v2_08_gmlC,98.56%;O1/O2v2_09_gmlB,99.39%;O1/O2v2_10_gmlA,100.0%		0		0 / 10 (0%)		4	Extra_genes_wbbY/wbbZ_01_wbbY,99.6%;O3b_01_manC,99.58%;O3/O3a_02_manB,99.12%;Extra_genes_wbbY/wbbZ_02_wbbZ,100.0%
GCF_001758405.1_ASM175840v1_genomic	O1v1	High	-	100.00%	98.42%	+2 bp	9 / 10 (90%)	O1/O2v2_01_wzm,100.0%;O1/O2v2_02_wzt,99.19%;O1/O2v2_03_wbbM,98.73%;O1/O2v2_04_glf,98.96%;O1/O2v2_05_wbbN,98.32%;O1/O2v2_06_wbbO,99.73%;O1/O2v2_07_kfoC,99.01%;O1/O2v2_08_gmlC,97.26%;O1/O2v2_10_gmlA,99.21%	O1/O2v2_09_gmlB	0		0 / 10 (0%)		0
GCF_001758485.1_ASM175848v1_genomic	O1v1	Good	?-	100.00%	98.80%	n/a	6 / 7 (85.7%)	O1/O2v1_01_wzm,100.0%;O1/O2v1_02_wzt,99.6%;O1/O2v1_04_glf,98.7%;O1/O2v1_05_wbbN,99.66%;O1/O2v1_06_wbbO,99.21%;O1/O2v1_07_kfoC,100.0%	O1/O2v1_03_wbbM	0		0 / 7 (0%)		2	Extra_genes_wbbY/wbbZ_01_wbbY,99.46%;O3/O3a_02_manB,98.9%
GCF_001758505.1_ASM175850v1_genomic	O1v1	High	-	100.00%	98.49%	+1 bp	5 / 7 (71.4%)	O1/O2v1_02_wzt,99.6%;O1/O2v1_03_wbbM,99.37%;O1/O2v1_04_glf,99.22%;O1/O2v1_05_wbbN,98.32%;O1/O2v1_07_kfoC,98.63%	O1/O2v1_01_wzm;O1/O2v1_06_wbbO	0		0 / 7 (0%)		1	O3/O3a_02_manB,98.9%
GCF_001766695.1_ASM176669v1_genomic	O1v1	High	-	100.00%	99.10%	-3 bp	7 / 10 (70%)	O1/O2v2_03_wbbM,99.37%;O1/O2v2_04_glf,98.44%;O1/O2v2_05_wbbN,98.66%;O1/O2v2_06_wbbO,100.0%;O1/O2v2_07_kfoC,99.01%;O1/O2v2_08_gmlC,98.56%;O1/O2v2_10_gmlA,100.0%	O1/O2v2_01_wzm;O1/O2v2_02_wzt;O1/O2v2_09_gmlB	0		0 / 10 (0%)		4	Extra_genes_wbbY/wbbZ_01_wbbY,99.6%;O3b_01_manC,99.58%;O3/O3a_02_manB,99.12%;Extra_genes_wbbY/wbbZ_02_wbbZ,100.0%
GCF_001766715.1_ASM176671v1_genomic	O1v1	None	-*	100.00%	98.52%	0 bp	3 / 7 (42.9%)	O1/O2v1_05_wbbN,81.54%;O1/O2v1_06_wbbO,99.21%;O1/O2v1_07_kfoC,97.49%	O1/O2v1_01_wzm;O1/O2v1_02_wzt;O1/O2v1_03_wbbM;O1/O2v1_04_glf	0		0 / 7 (0%)		2	O3/O3a_02_manB,98.68%;Extra_genes_wbbY/wbbZ_02_wbbZ,100.0%
GCF_001777135.1_ASM177713v1_genomic	O1v1	High	-	100.00%	99.09%	-2 bp	7 / 10 (70%)	O1/O2v2_02_wzt,99.6%;O1/O2v2_03_wbbM,99.37%;O1/O2v2_04_glf,98.44%;O1/O2v2_05_wbbN,98.66%;O1/O2v2_07_kfoC,99.01%;O1/O2v2_09_gmlB,99.69%;O1/O2v2_10_gmlA,100.0%	O1/O2v2_01_wzm;O1/O2v2_06_wbbO;O1/O2v2_08_gmlC	0		0 / 10 (0%)		4	Extra_genes_wbbY/wbbZ_01_wbbY,99.6%;O3b_01_manC,99.58%;O3/O3a_02_manB,99.12%;Extra_genes_wbbY/wbbZ_02_wbbZ,100.0%
GCF_001855315.1_ASM185531v1_genomic	O1v1	Very high		100.00%	98.64%	0 bp	7 / 7 (100%)	O1/O2v1_01_wzm,100.0%;O1/O2v1_02_wzt,100.0%;O1/O2v1_03_wbbM,99.21%;O1/O2v1_04_glf,97.92%;O1/O2v1_05_wbbN,97.32%;O1/O2v1_06_wbbO,99.21%;O1/O2v1_07_kfoC,99.54%		0		0 / 7 (0%)		6	O3b_01_manC,100.0%;O3/O3a_02_manB,98.68%;O12_01_rfbB,97.75%;OL101_03_rfbD,98.65%;OL101_02_rfbA,96.88%;O12_04_rfbC,96.76%
GCF_001856585.1_ASM185658v1_genomic	O1v1	Very high		100.00%	98.64%	0 bp	7 / 7 (100%)	O1/O2v1_01_wzm,100.0%;O1/O2v1_02_wzt,100.0%;O1/O2v1_03_wbbM,99.21%;O1/O2v1_04_glf,97.92%;O1/O2v1_05_wbbN,97.32%;O1/O2v1_06_wbbO,99.21%;O1/O2v1_07_kfoC,99.54%		0		0 / 7 (0%)		6	O3b_01_manC,100.0%;O3/O3a_02_manB,98.68%;O12_01_rfbB,97.75%;OL101_03_rfbD,98.65%;OL101_02_rfbA,96.88%;O12_04_rfbC,96.76%
GCF_001856605.1_ASM185660v1_genomic	O1v1	None	?-+	100.00%	92.05%	n/a	5 / 9 (55.6%)	OL101_02_rfbA,97.22%;OL101_03_rfbD,98.32%;OL101_06_wzm,98.92%;OL101_07_wzt,99.1%;OL101_08_wbbB,95.71%	OL101_01_rfbB;OL101_04_rfbC;OL101_05_wbbL;OL101_09_glycosylhydrolase	1	OL103_01_rmlC,96.77%	0 / 9 (0%)		1	OL103_01_rmlC,95.16%
GCF_001866785.1_ASM186678v1_genomic	O1v1	Good	?-	100.00%	94.96%	n/a	7 / 9 (77.8%)	OL101_01_rfbB,97.18%;OL101_02_rfbA,97.22%;OL101_03_rfbD,98.32%;OL101_04_rfbC,97.3%;OL101_06_wzm,98.92%;OL101_07_wzt,99.1%;OL101_08_wbbB,95.71%	OL101_05_wbbL;OL101_09_glycosylhydrolase	0		0 / 9 (0%)		0
GCF_001867195.1_ASM186719v1_genomic	O1v1	None	?-*	44.47%	81.26%	n/a	2 / 8 (25%)	OL102_03_rfbD,93.6%;OL102_04_rfbC,89.19%	OL102_01_rfbB;OL102_05_wbbL;OL102_06_rhamnan;OL102_07_wzm;OL102_08_wzt	0		1 / 8 (12.5%)	OL102_02_rfbA,95.17%	0
GCF_001870165.1_ASM187016v1_genomic	O1v1	Very high		100.00%	98.46%	0 bp	7 / 7 (100%)	O1/O2v1_01_wzm,100.0%;O1/O2v1_02_wzt,99.6%;O1/O2v1_03_wbbM,99.05%;O1/O2v1_04_glf,97.92%;O1/O2v1_05_wbbN,97.32%;O1/O2v1_06_wbbO,99.21%;O1/O2v1_07_kfoC,99.77%		0		0 / 7 (0%)		0
GCF_001870615.1_ASM187061v1_genomic	O1v1	Very high		100.00%	98.43%	0 bp	10 / 10 (100%)	O1/O2v2_01_wzm,100.0%;O1/O2v2_02_wzt,99.19%;O1/O2v2_03_wbbM,98.73%;O1/O2v2_04_glf,98.96%;O1/O2v2_05_wbbN,98.32%;O1/O2v2_06_wbbO,99.73%;O1/O2v2_07_kfoC,99.01%;O1/O2v2_08_gmlC,97.13%;O1/O2v2_09_gmlB,99.08%;O1/O2v2_10_gmlA,99.21%		0		0 / 10 (0%)		2	Extra_genes_wbbY/wbbZ_01_wbbY,99.46%;Extra_genes_wbbY/wbbZ_02_wbbZ,99.63%
GCF_001874695.1_ASM187469v1_genomic	O1v1	Very high		100.00%	99.50%	0 bp	10 / 10 (100%)	O1/O2v2_01_wzm,100.0%;O1/O2v2_02_wzt,99.6%;O1/O2v2_03_wbbM,99.37%;O1/O2v2_04_glf,98.96%;O1/O2v2_05_wbbN,98.99%;O1/O2v2_06_wbbO,99.47%;O1/O2v2_07_kfoC,100.0%;O1/O2v2_08_gmlC,100.0%;O1/O2v2_09_gmlB,100.0%;O1/O2v2_10_gmlA,100.0%		0		0 / 10 (0%)		5	O12_01_rfbB,93.52%;O12_03_rfbD,98.99%;OL101_02_rfbA,98.28%;Extra_genes_wbbY/wbbZ_02_wbbZ,100.0%;O12_04_rfbC,97.3%
GCF_001874715.1_ASM187471v1_genomic	O1v1	Very high		99.79%	99.06%	0 bp	8 / 8 (100%)	O3b_01_manC,100.0%;O3b_02_manB,99.57%;O3b_03_wzm,99.24%;O3b_04_wzt,99.07%;O3b_05_wbdD,99.71%;O3b_06_wbdA,99.52%;O3b_07_wbdB,99.74%;O3b_08_wbdC,98.65%		0		0 / 8 (0%)		0
GCF_001874725.1_ASM187472v1_genomic	O1v1	High	-	100.00%	98.38%	0 bp	9 / 10 (90%)	O1/O2v2_02_wzt,99.19%;O1/O2v2_03_wbbM,98.58%;O1/O2v2_04_glf,98.96%;O1/O2v2_05_wbbN,98.99%;O1/O2v2_06_wbbO,99.47%;O1/O2v2_07_kfoC,99.01%;O1/O2v2_08_gmlC,97.33%;O1/O2v2_09_gmlB,99.39%;O1/O2v2_10_gmlA,100.0%	O1/O2v2_01_wzm	0		0 / 10 (0%)		4	O12_01_rfbB,98.31%;OL101_03_rfbD,98.99%;OL101_02_rfbA,98.28%;OL101_04_rfbC,97.84%
GCF_001874865.1_ASM187486v1_genomic	O1v1	Very high		100.00%	99.29%	0 bp	7 / 7 (100%)	O1/O2v1_01_wzm,100.0%;O1/O2v1_02_wzt,99.6%;O1/O2v1_03_wbbM,99.21%;O1/O2v1_04_glf,100.0%;O1/O2v1_05_wbbN,99.66%;O1/O2v1_06_wbbO,99.47%;O1/O2v1_07_kfoC,100.0%		0		0 / 7 (0%)		4	Extra_genes_wbbY/wbbZ_01_wbbY,99.6%;O3b_01_manC,100.0%;O3/O3a_02_manB,99.12%;Extra_genes_wbbY/wbbZ_02_wbbZ,100.0%
GCF_001874875.1_ASM187487v1_genomic	O1v1	Very high		100.00%	98.49%	+1066 bp	10 / 10 (100%)	O1/O2v2_01_wzm,100.0%;O1/O2v2_02_wzt,99.19%;O1/O2v2_03_wbbM,98.58%;O1/O2v2_04_glf,98.96%;O1/O2v2_05_wbbN,98.32%;O1/O2v2_06_wbbO,99.47%;O1/O2v2_07_kfoC,99.01%;O1/O2v2_08_gmlC,97.54%;O1/O2v2_09_gmlB,99.08%;O1/O2v2_10_gmlA,100.0%		0		0 / 10 (0%)		2	O3b_01_manC,100.0%;O3/O3a_02_manB,99.12%
GCF_001875025.1_ASM187502v1_genomic	O1v1	Very high		100.00%	98.38%	0 bp	10 / 10 (100%)	O1/O2v2_01_wzm,100.0%;O1/O2v2_02_wzt,99.19%;O1/O2v2_03_wbbM,98.58%;O1/O2v2_04_glf,98.96%;O1/O2v2_05_wbbN,98.99%;O1/O2v2_06_wbbO,99.47%;O1/O2v2_07_kfoC,99.01%;O1/O2v2_08_gmlC,97.33%;O1/O2v2_09_gmlB,99.39%;O1/O2v2_10_gmlA,100.0%		0		0 / 10 (0%)		4	O12_01_rfbB,98.31%;OL101_03_rfbD,98.99%;OL101_02_rfbA,98.28%;OL101_04_rfbC,97.84%
GCF_001875045.2_ASM187504v2_genomic	O1v1	Very high		100.00%	98.38%	0 bp	10 / 10 (100%)	O1/O2v2_01_wzm,100.0%;O1/O2v2_02_wzt,99.19%;O1/O2v2_03_wbbM,98.58%;O1/O2v2_04_glf,98.96%;O1/O2v2_05_wbbN,98.99%;O1/O2v2_06_wbbO,99.47%;O1/O2v2_07_kfoC,99.01%;O1/O2v2_08_gmlC,97.33%;O1/O2v2_09_gmlB,99.39%;O1/O2v2_10_gmlA,100.0%		0		0 / 10 (0%)		4	O12_01_rfbB,98.31%;OL101_03_rfbD,98.99%;OL101_02_rfbA,98.28%;OL101_04_rfbC,97.84%
GCF_001875055.2_ASM187505v2_genomic	O1v1	Very high		100.00%	98.48%	0 bp	10 / 10 (100%)	O1/O2v2_01_wzm,100.0%;O1/O2v2_02_wzt,99.19%;O1/O2v2_03_wbbM,98.73%;O1/O2v2_04_glf,99.74%;O1/O2v2_05_wbbN,98.32%;O1/O2v2_06_wbbO,99.2%;O1/O2v2_07_kfoC,99.01%;O1/O2v2_08_gmlC,97.33%;O1/O2v2_09_gmlB,99.39%;O1/O2v2_10_gmlA,100.0%		0		0 / 10 (0%)		0
GCF_001875075.1_ASM187507v1_genomic	O1v1	High	*	100.00%	94.21%	0 bp	8 / 8 (100%)	O5_01_manC,99.36%;O5_02_manB,99.56%;O5_03_wzm,99.25%;O5_04_wzt,98.77%;O5_05_wbdD,94.37%;O5_06_wbdA,95.39%;O5_07_wbdB,99.48%;O5_08_wbdC,99.73%		0		0 / 8 (0%)		0
GCF_001875105.1_ASM187510v1_genomic	O1v1	High	-	100.00%	98.63%	+1200 bp	6 / 7 (85.7%)	O1/O2v1_01_wzm,100.0%;O1/O2v1_02_wzt,100.0%;O1/O2v1_03_wbbM,99.21%;O1/O2v1_04_glf,97.92%;O1/O2v1_05_wbbN,97.32%;O1/O2v1_07_kfoC,99.54%	O1/O2v1_06_wbbO	0		0 / 7 (0%)		6	O3b_01_manC,100.0%;O3/O3a_02_manB,98.68%;O12_01_rfbB,97.75%;OL101_03_rfbD,98.65%;OL101_02_rfbA,96.88%;O12_04_rfbC,96.76%
GCF_001875125.1_ASM187512v1_genomic	O1v1	Very high		100.00%	98.45%	0 bp	10 / 10 (100%)	O1/O2v2_01_wzm,100.0%;O1/O2v2_02_wzt,99.19%;O1/O2v2_03_wbbM,98.89%;O1/O2v2_04_glf,98.7%;O1/O2v2_05_wbbN,98.32%;O1/O2v2_06_wbbO,99.73%;O1/O2v2_07_kfoC,99.01%;O1/O2v2_08_gmlC,97.13%;O1/O2v2_09_gmlB,99.08%;O1/O2v2_10_gmlA,99.21%		0		0 / 10 (0%)		6	O12_01_rfbB,98.03%;OL101_03_rfbD,98.32%;OL101_02_rfbA,97.92%;O1/O2v1_01_wzm,100.0%;O1/O2v1_02_wzt,100.0%;O12_04_rfbC,95.68%
GCF_001875135.1_ASM187513v1_genomic	O1v1	Very high		100.00%	98.31%	0 bp	7 / 7 (100%)	O1/O2v1_01_wzm,100.0%;O1/O2v1_02_wzt,99.6%;O1/O2v1_03_wbbM,99.21%;O1/O2v1_04_glf,98.18%;O1/O2v1_05_wbbN,98.32%;O1/O2v1_06_wbbO,98.94%;O1/O2v1_07_kfoC,98.18%		0		0 / 7 (0%)		4	Extra_genes_wbbY/wbbZ_01_wbbY,99.46%;O3b_01_manC,99.79%;O3/O3a_02_manB,99.12%;Extra_genes_wbbY/wbbZ_02_wbbZ,100.0%
GCF_001875525.1_ASM187552v1_genomic	O1v1	Very high		100.00%	98.44%	0 bp	10 / 10 (100%)	O1/O2v2_01_wzm,100.0%;O1/O2v2_02_wzt,99.19%;O1/O2v2_03_wbbM,98.73%;O1/O2v2_04_glf,98.96%;O1/O2v2_05_wbbN,98.32%;O1/O2v2_06_wbbO,99.73%;O1/O2v2_07_kfoC,99.01%;O1/O2v2_08_gmlC,97.13%;O1/O2v2_09_gmlB,99.39%;O1/O2v2_10_gmlA,99.21%		0		0 / 10 (0%)		2	Extra_genes_wbbY/wbbZ_01_wbbY,99.46%;Extra_genes_wbbY/wbbZ_02_wbbZ,99.63%
GCF_001875535.1_ASM187553v1_genomic	O1v1	Very high		100.00%	98.64%	0 bp	7 / 7 (100%)	O1/O2v1_01_wzm,100.0%;O1/O2v1_02_wzt,100.0%;O1/O2v1_03_wbbM,99.21%;O1/O2v1_04_glf,97.92%;O1/O2v1_05_wbbN,97.32%;O1/O2v1_06_wbbO,99.21%;O1/O2v1_07_kfoC,99.54%		0		0 / 7 (0%)		6	Extra_genes_wbbY/wbbZ_01_wbbY,99.6%;O12_01_rfbB,97.75%;OL101_03_rfbD,98.65%;OL101_02_rfbA,96.88%;Extra_genes_wbbY/wbbZ_02_wbbZ,99.63%;O12_04_rfbC,96.76%
GCF_001875545.1_ASM187554v1_genomic	O1v1	High	-	100.00%	98.42%	-1 bp	9 / 10 (90%)	O1/O2v2_02_wzt,99.19%;O1/O2v2_03_wbbM,98.73%;O1/O2v2_04_glf,98.96%;O1/O2v2_05_wbbN,98.32%;O1/O2v2_06_wbbO,99.73%;O1/O2v2_07_kfoC,99.01%;O1/O2v2_08_gmlC,97.13%;O1/O2v2_09_gmlB,99.08%;O1/O2v2_10_gmlA,99.21%	O1/O2v2_01_wzm	0		0 / 10 (0%)		2	Extra_genes_wbbY/wbbZ_01_wbbY,99.46%;Extra_genes_wbbY/wbbZ_02_wbbZ,99.63%
GCF_001876675.1_ASM187667v1_genomic	O1v1	None	?-	67.42%	98.78%	n/a	2 / 8 (25%)	O3b_06_wbdA,99.64%;O3b_07_wbdB,99.74%	O3b_01_manC;O3b_02_manB;O3b_03_wzm;O3b_04_wzt;O3b_05_wbdD;O3b_08_wbdC	0		0 / 8 (0%)		0
GCF_001879315.1_ASM187931v1_genomic	O1v1	Very high		100.00%	98.44%	0 bp	10 / 10 (100%)	O1/O2v2_01_wzm,100.0%;O1/O2v2_02_wzt,99.19%;O1/O2v2_03_wbbM,98.73%;O1/O2v2_04_glf,98.96%;O1/O2v2_05_wbbN,98.32%;O1/O2v2_06_wbbO,99.73%;O1/O2v2_07_kfoC,99.01%;O1/O2v2_08_gmlC,97.13%;O1/O2v2_09_gmlB,99.39%;O1/O2v2_10_gmlA,99.21%		0		0 / 10 (0%)		2	Extra_genes_wbbY/wbbZ_01_wbbY,99.46%;Extra_genes_wbbY/wbbZ_02_wbbZ,99.63%
GCF_001879325.1_ASM187932v1_genomic	O1v1	High	-	100.00%	98.62%	-1 bp	6 / 7 (85.7%)	O1/O2v1_02_wzt,100.0%;O1/O2v1_03_wbbM,99.21%;O1/O2v1_04_glf,97.92%;O1/O2v1_05_wbbN,97.32%;O1/O2v1_06_wbbO,99.21%;O1/O2v1_07_kfoC,99.54%	O1/O2v1_01_wzm	0		0 / 7 (0%)		7	Extra_genes_wbbY/wbbZ_01_wbbY,99.6%;O3/O3a_02_manB,98.68%;O12_01_rfbB,97.75%;OL101_03_rfbD,98.65%;OL101_02_rfbA,96.88%;Extra_genes_wbbY/wbbZ_02_wbbZ,99.63%;O12_04_rfbC,96.76%
[truncated: 7,048 more rows]
